# Supplementary material for: Integration of selective sweeps across the sheep genome: understanding the relationship between production and adaptation traits
Source: Genet Sel Evol. 2024 May 21;56:40. doi: 10.1186/s12711-024-00910-w (PMC11106937; doi:10.1186/s12711-024-00910-w)
Supplement: Supplementary file 2 — Supplementary Material 2: Table S1. Studies reporting selection signatures for production or adaptation traits across the sheep genome retrieved from Pubmed initially considered for this integrative review. [file 12711_2024_910_MOESM2_ESM.xlsx]

## Sheet: Hoja1
Table S1: Studies reporting selection signatures for production or adaptation traits across the sheep genome retrieved from Pubmed initially considered for this integrative review.
Author	Year	Pubmed ID	Title	Exclusion	Reason
Álvarez et al.	2010	32071365	Genomic scan of selective sweeps in Djallonké (West African Dwarf) sheep shed light on adaptation to harsh environments	NO	-
Moradi et al et al.	2012	22364287	Genomic scan of selective sweeps in thin and fat tail sheep breeds for identifying of candidate regions associated with fat deposition	YES	Coordinates reported in Megabase, not the original amrker position. Consequently dont allowing the conversion to ARS-UI_Ramb_v2.0.
Moioli et al.	2013	24004915	Signatures of selection identify loci associated with milk yield in sheep	NO	-
Fariello et al.	2013	23307896	Detecting Signatures of Selection Through Haplotype Differentiation Among Hierarchically Structured Populations	YES	Coordinates reported in Megabase, not the original amrker position. Consequently dont allowing the conversion to ARS-UI_Ramb_v2.0.
McRae et al.	2014	25074012	Signatures of selection in sheep bred for resistance or susceptibility to gastrointestinal nematodes	NO	-
Gutierrez-Gil et al.	2014	24788864	Application of Selection Mapping to Identify Genomic Regions Associated with Dairy Production in Sheep	NO	-
Moioli et al.	2015	26523558	Signatures of selection identify loci associated with fat tail in sheep	NO	-
Kim et al.	2016	26555032	Multiple genomic signatures of selection in goats and sheep indigenous to a hot enviroment	NO	-
Liu et al.	2016	27809776	Genome-wide analysis reveals signatures of selection for important traits in domestic sheep from different ecoregions	NO	-
Seroussi et al.	2017	28187715	Unveiling genomic regions that underlie differences between Afec-Assaf sheep and its parental Awassi breed	NO	-
Purfield et al.	2017	28463982	The distribution of runs of homozygosity and selection signatures in six commercial meat sheep breeds	NO	-
Gutiérrez et al.	2017	29115919	High-resolution analysis of selection sweeps identified between fine-wool Merino and coarse-wool Churra sheep breeds	NO	-
Mwacharo et al.	2017	29247174	Genomic footprints of dryland stress adaptation in Egyptian fat-tail sheep and their divergence from East African and western Asia cohorts	NO	-
Ruiz-Larrañaga et al.	2018	29566643	Genomic selection signatures in sheep from the Western Pyrenees	NO	-
Manzari et al.	2019	30883840	Detecting selection signatures in three Iranian sheep breeds	NO	-
Wang et al.	2019	31001329	Deep Genome Resequencing Reveals Artificial and Natural Selection for Visual Deterioration, Plateau Adaptability and High Prolificacy in Chinese Domestic Sheep	NO	-
Edea et al.	2019	31119684	Genomic signatures of high altitude adaptation in Ethiopian sheep population	NO	-
Mastrangelo, et al.	2019	31199810	Novel and known signals of selection for fat deposition in domestic sheep breeds from Africa and Eurasia	NO	-
Signer-Hasler et al.	2019	31365135	Runs of homozygosity and signatures of selection: a comparison among eight local Swiss sheep breeds	NO	-
Shengwei et al.	2019	31379930	Whole-Genome Resequencing Reveals Loci Associated With Thoracic Vertebrae Number in Sheep	NO	-
Estrada-Reyes et al.	2019	31615414	Signatures of selection for resistance to Haemonchus contortus in sheep and goats	NO	-
Yaro et al.	2019	31699027	Analysis of pooled genome sequences from Djallonke and Sahelian sheep of Ghana reveals co-localisation of regions of reduced heterozygosity with candidate genes for disease resistance and adaptation to a tropical environment	NO	-
Megdiche et al.	2019	31708969	A Combined Multi-Cohort Approach Reveals Novel and Known Genome-Wide Selection Signatures for Wool Traits in Merino and Merino-Derived Sheep Breeds	NO	-
Yurchenko et al.	2019	32039702	High-density genotyping reveals signatures of selection related to acclimation and economically important traits in 15 local sheep breeds from Russia	NO	-
Nosrati et al.	2019	30359467	Whole genome sequence analysis to detect signatures of positive selection for high fecundity in sheep	YES	Coordinates not reported
Abied et al.	2020	32365888	Genomic diversity, population, structure and signature of selection in five chinese native sheep breeds adapted to extreme enviroments	NO	-
Liu et al.	2020	33110149	Genetic signatures of high-altitude adaptation and geographic distribution in Tibetan sheep	NO	-
Wang et al.	2020	32932878	Using High-Density SNP Array to Reveal Selection Signatures Related to Prolificacy in Chinese and Kazakhstan Sheep Breeds	YES	Coordinates not reported
Sweet-Jones et al.	2021	33107621	Resequencing and signatures of selection scan in two Siberian native sheep breeds point to candidate genetic variants for adaptation and economically important traits	NO	-
Yao et al.	2021	33445473	Whole genome sequencing reveals the effects of recent artificial selection on litter size of Bamei Mutton sheep	NO	-
Wiener et al.	2021	33501931	Whole-Genome Sequence Data Suggest Environmental Adaptation of Ethiopian Sheep Populations	NO	-
Guo et al.	2021	33708236	Selective sweeps uncovering the genetic basis of horn and adaptability traits on fine-wool	NO	-
Baazaoui et al.	2021	33715983	Genome-wide analyses reveal population structure and identify candidate genes associated with tail fatness in local sheep from a semi-arid area	NO	-
Tao et al.	2021	34002409	Identification of genes associated with litter size combining genomic approaches in Luzhong mutton sheep	NO	-
Abied et al.	2021	34349777	Genome Divergence and Dynamics in the Thin-Tailed Desert Sheep From Sudan	NO	-
Eydivandi et al.	2021	33531649	Genomic scans for selecive sweeps through haplotype homozygosity and alleic fixation in 14 indigenous sheep breeds from Middle East and South Asia	YES	Coordinates not reported
Liu et al.	2022	35099062	Detection of selection signatures in South African Mutton Merino sheep using whole-genome sequencing data	NO	-
Rekik et al.	2022	35428998	Genomic analysis of 10 years of artificial selection in community-based breeding programs in two Ethiopian indigenous sheep breeds	NO	-
Mészárosová et al.	2022	35681809	Within- and between-Breed Selection Signatures in the Original and Improved Valachian Sheep	NO	-
Moradi et al.	2022	35681887	Hitchhiking Mapping of Candidate Regions Associated with Fat Deposition in Iranian Thin and Fat Tail Sheep Breeds Suggests New Insights into Molecular Aspects of Fat Tail Selection	NO	-
Zhang et al.	2022	35843722	Whole-genome resequencing reveals molecular imprints of anthropogenic and natural selection in wild and domesticated sheep	NO	-
Liu et al.	2022	36244020	Candidate genes for litter size in Xinjiang sheep identified by Specific Locus Amplified Fragment (SLAF) sequencing	NO	-
Dzomba et al.	2023	36685923	Selection signature analysis and genome-wide divergence of South African Merino breeds from their founders	NO	-
