# Supplementary material for: Integration of selective sweeps across the sheep genome: understanding the relationship between production and adaptation traits
Source: Genet Sel Evol. 2024 May 21;56:40. doi: 10.1186/s12711-024-00910-w (PMC11106937; doi:10.1186/s12711-024-00910-w)
Supplement: Supplementary file 3 — Supplementary Material 3: Table S2. Genomic coordinates of all selective sweeps reported in the 37 studies retained for the identification of confirmed selective sweeps. [file 12711_2024_910_MOESM3_ESM.xlsx]

## Sheet: input_sweeps_to_CSS_sheep_08_05
Table S2: Genomic coordinates of all selective sweeps reported in the 37 studies reitained for the identification of confirmed selection sweeps.
Code study	Chromosome	Original start	Original end	Reference	Chromosomes in ARS-UI_Ramb_v2.0	start in ARS-UI_Ramb_v2.0	end in ARS-UI_Ramb_v2.0
A1	2	70468444	70486178	Oar_v3.1	2	70988565	71006320
A1	4	51786039	51820791	Oar_v3.1	4	53341203	53376048
A1	6	15708801	15753015	Oar_v3.1	6	15966430	16010210
A1	6	86619919	86657661	Oar_v3.1	6	87716667	87754138
A1	6	88136611	88159187	Oar_v3.1	6	89222115	89244705
A1	6	88166794	88190190	Oar_v3.1	6	89247198	89270443
A1	6	88198267	88224250	Oar_v3.1	6	89278363	89304381
A1	8	73814860	73836141	Oar_v3.1	8	74057252	74078479
A1	18	20723490	20727112	Oar_v3.1	18	20934437	20938081
A1	23	43646788	43801055	Oar_v3.1	23	43799166	43953322
A1	23	43867867	43870160	Oar_v3.1	23	44019756	44022023
A1	23	43893855	43894748	Oar_v3.1	23	44045669	44046562
A2	1	66740000	67430000	Oar_v3.1	1	67503515	68188466
A2	1	87380000	88130000	Oar_v3.1	1	88249814	88997334
A2	3	78720000	79320000	Oar_v3.1	3	78798868	79401082
A2	3	98120000	98510000	Oar_v3.1	3	98200732	98585601
A2	4	44990000	45390000	Oar_v3.1	4	46481680	46880802
A2	5	95210000	95690000	Oar_v3.1	5	95513063	95983384
A2	8	41020000	41480000	Oar_v3.1	8	41206050	41660958
A2	4	83230000	83690000	Oar_v3.1	8	74356148	74966875
A2	9	11310000	11690000	Oar_v3.1	9	11202251	11595463
A2	9	66270000	67090000	Oar_v3.1	9	66534383	67360145
A2	16	16670000	16880000	Oar_v3.1	16	16790647	16999641
A2	16	17330000	17700000	Oar_v3.1	16	17450538	17831852
A2	16	66350000	66700000	Oar_v3.1	16	66556853	66905390
A2	19	54680000	55190000	Oar_v3.1	19	54752569	55262645
A2	25	39570000	40320000	Oar_v3.1	25	38974828	39735889
A2	7	81540000	82040000	Oar_v3.1	NA	NA	NA
A3	6	39650297	39662841	Oar_v3.1	6	40358734	40371509
A3	7	82694743	82851545	Oar_v3.1	7	83865773	84023522
A3	10	30618253	30674002	Oar_v3.1	10	30661701	30718464
A3	10	35596332	35629123	Oar_v3.1	10	35640398	35673528
A3	13	48623826	48968332	Oar_v3.1	13	49039740	49385800
A4	1	237600000	241200000	Oar_v3.1	1	240296699	243746425
A4	3	98100000	99600000	Oar_v3.1	3	98181103	99677402
A4	3	112700000	117900000	Oar_v3.1	3	112862561	120247373
A4	4	72400000	73300000	Oar_v3.1	4	74002335	74897309
A4	5	62100000	64100000	Oar_v3.1	5	62348166	64340347
A4	6	75900000	76300000	Oar_v3.1	6	76677325	77084451
A4	7	44500000	44800000	Oar_v3.1	7	45652500	45952057
A4	10	18300000	19300000	Oar_v3.1	10	18309576	19319451
A4	10	36000000	40300000	Oar_v3.1	10	36043556	40425692
A4	10	41500000	45600000	Oar_v3.1	10	41622131	45766154
A4	11	26800000	29900000	Oar_v3.1	11	27059987	30155649
A4	13	51400000	52600000	Oar_v3.1	13	51790184	52989249
A4	17	66900000	67600000	Oar_v3.1	17	67379408	68078750
A4	19	35300000	36700000	Oar_v3.1	19	35402782	36803434
A4	21	19700000	20500000	Oar_v3.1	21	17878508	18685716
A4	2	117700000	123400000	Oar_v3.1	NA	0	0
A5	1	10600000	10800000	Oar_v3.1	1	10835575	11035769
A5	1	24900000	25300000	Oar_v3.1	1	25135883	25538785
A5	1	27800000	28000000	Oar_v3.1	1	28062032	28261336
A5	1	94900000	95200000	Oar_v3.1	1	95764658	96066316
A5	1	118000000	118700000	Oar_v3.1	1	119944440	120654177
A5	1	119400000	119700000	Oar_v3.1	1	121822111	122124837
A5	1	266600000	266800000	Oar_v3.1	1	269174932	269376926
A5	2	31300000	31500000	Oar_v3.1	2	31437307	31636390
A5	2	58500000	58800000	Oar_v3.1	2	59005319	59305963
A5	2	64200000	64500000	Oar_v3.1	2	64715494	65015053
A5	2	71000000	71300000	Oar_v3.1	2	71524394	71839503
A5	2	74200000	74400000	Oar_v3.1	2	74778170	74978479
A5	2	82200000	82400000	Oar_v3.1	2	82781316	82981314
A5	2	90800000	91000000	Oar_v3.1	2	91868881	92069240
A5	2	104100000	104900000	Oar_v3.1	2	105258795	106044822
A5	2	111400000	112400000	Oar_v3.1	2	112512145	113490294
A5	2	115100000	115300000	Oar_v3.1	2	116224961	116426975
A5	2	117900000	118100000	Oar_v3.1	2	119041883	119241131
A5	2	122000000	122700000	Oar_v3.1	2	123125239	123833185
A5	2	194600000	194800000	Oar_v3.1	2	195665167	195872763
A5	2	214300000	214500000	Oar_v3.1	2	215341697	215541520
A5	2	218500000	218700000	Oar_v3.1	2	219520090	219723725
A5	2	219400000	219700000	Oar_v3.1	2	220421623	220722174
A5	2	234400000	234600000	Oar_v3.1	2	235301229	235502076
A5	2	248000000	248200000	Oar_v3.1	2	248843458	249043969
A5	3	44800000	45200000	Oar_v3.1	3	44940436	45340439
A5	3	105300000	105600000	Oar_v3.1	3	105382941	105682834
A5	3	106200000	106400000	Oar_v3.1	3	106281588	106481505
A5	3	106700000	107100000	Oar_v3.1	3	106863535	107256138
A5	3	121100000	121300000	Oar_v3.1	3	121199251	121409976
A5	3	124800000	125000000	Oar_v3.1	3	124905967	125119658
A5	3	170800000	171000000	Oar_v3.1	3	171321189	171517769
A5	3	213400000	213600000	Oar_v3.1	3	215242942	215444628
A5	4	29200000	29400000	Oar_v3.1	4	30126394	30324581
A5	4	63100000	63300000	Oar_v3.1	4	64687211	64886847
A5	4	68700000	69000000	Oar_v3.1	4	70289268	70589798
A5	4	92800000	93000000	Oar_v3.1	4	94440713	94636300
A5	4	101500000	102100000	Oar_v3.1	4	103172962	103769124
A5	4	103700000	103900000	Oar_v3.1	4	105347739	105547520
A5	5	40800000	41700000	Oar_v3.1	5	41085370	41973849
A5	5	51500000	51700000	Oar_v3.1	5	51769481	51968678
A5	5	57900000	58100000	Oar_v3.1	5	58166730	58365546
A5	5	107200000	108000000	Oar_v3.1	5	107505001	108204725
A5	6	17200000	17400000	Oar_v3.1	6	17438412	17638793
A5	6	19900000	20100000	Oar_v3.1	6	20126610	20326378
A5	6	24700000	25000000	Oar_v3.1	6	24942976	25242688
A5	6	37400000	37600000	Oar_v3.1	6	38119174	38315464
A5	6	75900000	76300000	Oar_v3.1	6	76677325	77084451
A5	6	78700000	78900000	Oar_v3.1	6	79501991	79686156
A5	6	79900000	80400000	Oar_v3.1	6	80755524	81246321
A5	6	88500000	88800000	Oar_v3.1	6	89579752	89879733
A5	6	116100000	117100000	Oar_v3.1	6	117439148	118456440
A5	7	6500000	6800000	Oar_v3.1	7	6716802	7014597
A5	7	21300000	21500000	Oar_v3.1	7	21495878	21694950
A5	7	28400000	28600000	Oar_v3.1	7	29590211	29788967
A5	7	50000000	50300000	Oar_v3.1	7	51131711	51432569
A5	7	56400000	56600000	Oar_v3.1	7	57552797	57751157
A5	7	57100000	57300000	Oar_v3.1	7	58249707	58449085
A5	7	62900000	63100000	Oar_v3.1	7	64050555	64251054
A5	7	71300000	71500000	Oar_v3.1	7	72441617	72652923
A5	7	76900000	77100000	Oar_v3.1	7	78078693	78278252
A5	7	82300000	82700000	Oar_v3.1	7	83470077	83871457
A5	7	89300000	89600000	Oar_v3.1	7	90476812	90777843
A5	9	20500000	20800000	Oar_v3.1	9	20612994	20904330
A5	9	30700000	31100000	Oar_v3.1	9	30877194	31281720
A5	9	59000000	59200000	Oar_v3.1	9	59239992	59439937
A5	9	68300000	68700000	Oar_v3.1	9	68561653	68985885
A5	10	7300000	7700000	Oar_v3.1	10	7338400	7739388
A5	10	26200000	26500000	Oar_v3.1	10	26249136	26546414
A5	10	29400000	29700000	Oar_v3.1	10	29443364	29738263
A5	10	31900000	32100000	Oar_v3.1	10	31959170	32159029
A5	10	35400000	35700000	Oar_v3.1	10	35443083	35744679
A5	10	37400000	38200000	Oar_v3.1	10	37449333	38295600
A5	10	42800000	43100000	Oar_v3.1	10	42933225	43237377
A5	10	64300000	64500000	Oar_v3.1	10	64410604	64614217
A5	11	26500000	27200000	Oar_v3.1	11	26759636	27457586
A5	11	28800000	29100000	Oar_v3.1	11	29050062	29346978
A5	11	34400000	34600000	Oar_v3.1	11	34605090	34806212
A5	11	36200000	36400000	Oar_v3.1	11	36396745	36590359
A5	11	45900001	46200000	Oar_v3.1	11	46210805	46508120
A5	11	55200001	55400000	Oar_v3.1	11	55537910	55734525
A5	12	41700000	41900000	Oar_v3.1	12	42819921	43020064
A5	12	42700000	43000000	Oar_v3.1	12	43939157	44239853
A5	12	49100000	49400000	Oar_v3.1	12	50349278	50644872
A5	12	53000000	53400000	Oar_v3.1	12	54320216	54721224
A5	12	78400000	79100000	Oar_v3.1	12	79698099	80377999
A5	13	23300000	23500000	Oar_v3.1	13	23616580	23825160
A5	13	49200000	49400000	Oar_v3.1	13	49603117	49793616
A5	13	49800000	50600000	Oar_v3.1	13	50197696	50991816
A5	13	51300000	51500000	Oar_v3.1	13	51690052	51890102
A5	13	53000000	53700000	Oar_v3.1	13	53377286	54092223
A5	13	56300000	56500000	Oar_v3.1	13	56673310	56873839
A5	13	63100001	63300000	Oar_v3.1	13	63587601	63725466
A5	14	10600000	10900000	Oar_v3.1	14	10658150	10957918
A5	15	2800000	3100000	Oar_v3.1	15	2900835	3198801
A5	15	3300000	3900000	Oar_v3.1	15	3398647	4011414
A5	15	40100000	40400000	Oar_v3.1	15	40262654	40560714
A5	15	60700000	60900000	Oar_v3.1	15	61315530	61515786
A5	15	80600000	80900000	Oar_v3.1	15	82185889	82499488
A5	16	3400000	3600000	Oar_v3.1	16	3533400	3734171
A5	16	33100000	33300000	Oar_v3.1	16	33342007	33530605
A5	16	40500000	40800000	Oar_v3.1	16	40743311	41058859
A5	16	43200000	43400000	Oar_v3.1	16	43460185	43660889
A5	16	71600000	71800000	Oar_v3.1	16	71149582	71269475
A5	16	70500000	71000000	Oar_v3.1	16	71302791	71862778
A5	17	44600000	44800000	Oar_v3.1	17	45061299	45261535
A5	17	52100000	52500000	Oar_v3.1	17	52546470	52947495
A5	17	53300000	53500000	Oar_v3.1	17	53745909	53946234
A5	17	61700001	61900000	Oar_v3.1	17	62194800	62408846
A5	17	70600001	70800000	Oar_v3.1	17	71382998	71576880
A5	18	4000001	4200000	Oar_v3.1	18	4330847	4525784
A5	18	5900000	6100000	Oar_v3.1	18	6192553	6389226
A5	18	32200001	32500000	Oar_v3.1	18	30953259	31249453
A5	18	45200000	45600000	Oar_v3.1	18	44053665	44454863
A5	18	66000000	66200000	Oar_v3.1	18	64933573	65134168
A5	19	21200000	21400000	Oar_v3.1	19	21286749	21489235
A5	20	15100000	15300000	Oar_v3.1	20	15050390	15249002
A5	20	17000000	17200000	Oar_v3.1	20	16915647	17117166
A5	20	25400001	25800000	Oar_v3.1	20	25268517	25629197
A5	20	49800000	50400000	Oar_v3.1	20	50086517	50683849
A5	20	50900001	51100000	Oar_v3.1	20	50909954	51106909
A5	21	41100000	41400000	Oar_v3.1	21	38253239	38547338
A5	22	22000001	22200000	Oar_v3.1	22	22599712	22799564
A5	23	44200001	44400000	Oar_v3.1	23	44363070	44561372
A5	24	10300000	10500000	Oar_v3.1	24	10824890	11025078
A5	24	34600000	34800000	Oar_v3.1	24	35133374	35331818
A5	24	36100000	36300000	Oar_v3.1	24	36585096	36820284
A5	24	41600000	42000000	Oar_v3.1	24	41941860	42460010
A5	26	32800001	33100000	Oar_v3.1	26	33246534	33555253
A5	9	0	200000	Oar_v3.1	NA	0	0
A5	20	34100000	34300000	Oar_v3.1	NA	0	0
A5	21	49400000	49900000	Oar_v3.1	NA	0	0
A5	18	23600000	23900000	Oar_v3.1	scaffold_85	227520	529060
A5	18	22600000	22800000	Oar_v3.1	scaffold_85	1376191	1576284
A5	X	32100000	32400000	Oar_v3.1	X	34045339	34344119
A5	X	44800000	45200000	Oar_v3.1	X	47006341	47405649
A5	X	52500000	52800000	Oar_v3.1	X	55781572	56071666
A5	X	56500000	58000000	Oar_v3.1	X	59924042	61431860
A5	X	66000000	66300000	Oar_v3.1	X	69571930	69870218
A5	X	67400000	67600000	Oar_v3.1	X	70970535	71172609
A5	X	68300000	68800000	Oar_v3.1	X	71894357	72398276
A5	X	70500000	70700000	Oar_v3.1	X	74183604	74380789
A5	X	93200000	93400000	Oar_v3.1	X	98341164	98541002
A6	1	19409931	21607699	Oar_v4.0	1	19653814	21873459
A6	1	19517811	20118195	Oar_v4.0	1	19763637	20360844
A6	1	19651513	19761666	Oar_v4.0	1	19897953	20008471
A6	1	240316879	240919225	Oar_v4.0	1	243003630	243626145
A6	1	267929090	268796349	Oar_v4.0	1	270701086	271586002
A6	2	37064032	37153924	Oar_v4.0	2	37247428	37337188
A6	2	122878732	122948722	Oar_v4.0	2	124015554	124086473
A6	2	195458281	195852924	Oar_v4.0	2	196515580	196906245
A6	3	66704162	67373893	Oar_v4.0	3	66934387	67609550
A6	3	116239387	116527734	Oar_v4.0	3	116558541	116840341
A6	3	203023428	203054874	Oar_v4.0	3	204046068	204073891
A6	5	90749227	90799901	Oar_v4.0	5	91119916	91171544
A6	6	85739817	86462202	Oar_v4.0	6	86925772	87646863
A6	7	66814857	67014339	Oar_v4.0	7	67998429	68195582
A6	8	2376421	2791283	Oar_v4.0	8	2484317	2897330
A6	8	55385947	56203055	Oar_v4.0	8	55696793	56531852
A6	10	40036146	40150757	Oar_v4.0	10	40172190	40286898
A6	10	42221999	42925868	Oar_v4.0	10	42350224	43063008
A6	13	51492534	52712405	Oar_v4.0	13	51969408	53179865
A6	13	51492534	52630089	Oar_v4.0	13	51969408	53105955
A6	13	57771173	58251812	Oar_v4.0	13	58235809	58718932
A6	13	61009894	61210720	Oar_v4.0	13	61463534	61664806
A6	13	61009894	61093344	Oar_v4.0	13	61463534	61547222
A6	15	44112160	44332191	Oar_v4.0	15	44365496	44585097
A6	17	67141764	67750997	Oar_v4.0	17	67629203	68239602
A6	26	20935998	20986055	Oar_v4.0	26	21419406	21469286
A6	9	81558829	82999383	Oar_v4.0	NA	0	0
A6	27	58281285	59578440	Oar_v4.0	NA	0	0
A6	15	82542189	84764911	Oar_v4.0	NA	0	0
A6	20	55211137	55393724	Oar_v4.0	NA	0	0
A6	2	116127777	127499743	Oar_v4.0	X	7928184	14727989
A7	1	49424003	49698300	Oar_v3.1	1	49846197	50123191
A7	1	60401908	60401908	Oar_v3.1	1	61036850	61036850
A7	1	121452500	121469713	Oar_v3.1	1	123884415	123901698
A7	1	192102658	192102658	Oar_v3.1	1	194659191	194659191
A7	1	217245553	217945166	Oar_v3.1	1	219887063	220576533
A7	2	52050037	52441926	Oar_v3.1	2	52351978	52752991
A7	2	52266474	52454740	Oar_v3.1	2	52567826	52765529
A7	2	68855701	69043837	Oar_v3.1	2	69365705	69555179
A7	2	68955030	69145328	Oar_v3.1	2	69465848	69651992
A7	2	69043837	69043837	Oar_v3.1	2	69555179	69555179
A7	2	77836297	77836297	Oar_v3.1	2	78422095	78422095
A7	2	150487276	150487276	Oar_v3.1	2	151635146	151635146
A7	2	165447554	165447554	Oar_v3.1	2	166620617	166620617
A7	2	182504249	182607165	Oar_v3.1	2	183572593	183667343
A7	2	182504249	182504249	Oar_v3.1	2	183572593	183572593
A7	2	201307412	203129937	Oar_v3.1	2	202382216	204219377
A7	2	243184811	243365308	Oar_v3.1	2	244030651	244211689
A7	3	133025037	133174034	Oar_v3.1	3	133171187	133315163
A7	3	133174034	133263346	Oar_v3.1	3	133315163	133404536
A7	3	137163618	137163618	Oar_v3.1	3	137351210	137351210
A7	3	223111190	223111190	Oar_v3.1	3	224799456	224799456
A7	4	1305965	1305965	Oar_v3.1	4	2054278	2054278
A7	4	25406162	25514885	Oar_v3.1	4	26306889	26415223
A7	4	48531186	48531186	Oar_v3.1	4	50030751	50030751
A7	4	48627750	48726820	Oar_v3.1	4	50127403	50226753
A7	4	52255059	52255059	Oar_v3.1	4	53810307	53810307
A7	4	52255059	52255059	Oar_v3.1	4	53810307	53810307
A7	4	66633330	66785393	Oar_v3.1	4	68218407	68372785
A7	4	66702843	66702843	Oar_v3.1	4	68288042	68288042
A7	4	89021861	89040955	Oar_v3.1	4	90629934	90648859
A7	4	117266371	117266371	Oar_v3.1	4	119439298	119439298
A7	5	18638524	18638524	Oar_v3.1	5	18869132	18869132
A7	5	19986771	20057438	Oar_v3.1	5	20228191	20299369
A7	5	43128620	43236671	Oar_v3.1	5	43394263	43501578
A7	5	50703989	50759855	Oar_v3.1	5	50975252	51030911
A7	5	76292424	76414228	Oar_v3.1	5	76547832	76669496
A7	6	20467674	20467674	Oar_v3.1	6	20688264	20688264
A7	7	26811981	26882501	Oar_v3.1	7	28006896	28077489
A7	7	26823904	26870173	Oar_v3.1	7	28018795	28065160
A7	7	41967369	41967369	Oar_v3.1	7	43137634	43137634
A7	7	42042691	42227199	Oar_v3.1	7	43212495	43388353
A7	7	42133836	42202240	Oar_v3.1	7	43304654	43363254
A7	7	84699340	84728573	Oar_v3.1	7	85907992	85937760
A7	8	20003726	20003726	Oar_v3.1	8	20178753	20178753
A7	8	30128075	30128075	Oar_v3.1	8	30331982	30331982
A7	8	66249025	66249025	Oar_v3.1	8	66516141	66516141
A7	8	90461395	90461395	Oar_v3.1	8	91542022	91542022
A7	10	19386149	19390547	Oar_v3.1	10	19405175	19409695
A7	10	19386149	19390547	Oar_v3.1	10	19405175	19409695
A7	10	23445044	23445044	Oar_v3.1	10	23440203	23440203
A7	10	25034802	25115607	Oar_v3.1	10	25085972	25166546
A7	10	28071590	28438915	Oar_v3.1	10	28114073	28480326
A7	10	33752924	34667432	Oar_v3.1	10	33805371	34714276
A7	10	45877910	45877910	Oar_v3.1	10	46046990	46046990
A7	10	75220878	75411431	Oar_v3.1	10	75215038	75405711
A7	10	75220878	75411431	Oar_v3.1	10	75215038	75405711
A7	10	85596458	85596458	Oar_v3.1	10	85600462	85600462
A7	11	36917331	36917331	Oar_v3.1	11	37109462	37109462
A7	12	10622981	10622981	Oar_v3.1	12	11716346	11716346
A7	12	52079989	52281445	Oar_v3.1	12	53315707	53519185
A7	12	52182475	52707392	Oar_v3.1	12	53420110	53991980
A7	13	26652605	27210961	Oar_v3.1	13	26974057	27527368
A7	13	29076477	29076477	Oar_v3.1	13	29394538	29394538
A7	13	49297862	49297862	Oar_v3.1	13	49694340	49694340
A7	13	53410035	53476777	Oar_v3.1	13	53785570	53850729
A7	13	55866953	55970160	Oar_v3.1	13	56245069	56348148
A7	13	55934178	55970160	Oar_v3.1	13	56312044	56348148
A7	14	23403817	23403817	Oar_v3.1	14	23410841	23410841
A7	14	27447166	27447166	Oar_v3.1	14	27603852	27603852
A7	15	8651422	8651422	Oar_v3.1	15	8789021	8789021
A7	15	55980323	55988510	Oar_v3.1	15	56590883	56599242
A7	15	73313902	73490077	Oar_v3.1	15	74027146	74197252
A7	16	32196927	32196927	Oar_v3.1	16	32435148	32435148
A7	16	59259385	59461213	Oar_v3.1	16	59524359	59724857
A7	18	1129227	1425726	Oar_v3.1	18	1423263	1718998
A7	18	15981754	15981754	Oar_v3.1	18	16205155	16205155
A7	18	19342316	19544332	Oar_v3.1	18	19179032	19582611
A7	18	19399095	19399095	Oar_v3.1	18	19616166	19616166
A7	18	50843879	50931502	Oar_v3.1	18	49704275	49798187
A7	18	50931502	50931502	Oar_v3.1	18	49798187	49798187
A7	20	20052317	20052317	Oar_v3.1	20	19950016	19950016
A7	20	49862860	49862860	Oar_v3.1	20	50150946	50150946
A7	25	18507931	18507931	Oar_v3.1	25	17892954	17892954
A7	X	55788390	58346644	Oar_v3.1	NA	0	0
A7	1	144657476	144607781	Oar_v3.1	NA	NA	NA
A7	X	8957306	9756491	Oar_v3.1	X	9548556	10346301
A7	X	13916151	14196713	Oar_v3.1	X	14667336	14952984
A7	X	13916151	14196713	Oar_v3.1	X	14667336	14952984
A7	X	17767983	17767983	Oar_v3.1	X	18842638	18842638
A7	X	26288116	26288116	Oar_v3.1	X	27887139	27887139
A7	X	45510547	45842773	Oar_v3.1	X	47717756	48044867
A7	X	79254491	79254491	Oar_v3.1	X	83985597	83985597
A7	X	118018281	118720226	Oar_v3.1	X	124838748	125532961
A8	2	53100000	53250000	Oar_v4.0	2	53356968	53510548
A8	3	153975000	154125000	Oar_v4.0	3	154439365	154589436
A8	4	68700000	68925000	Oar_v4.0	4	70317374	70542194
A8	6	29175000	29625000	Oar_v4.0	6	29910037	30360436
A8	8	87525000	87825000	Oar_v4.0	8	88679852	88979133
A8	10	29400000	29550000	Oar_v4.0	10	29466208	29616631
A8	13	50325000	50550000	Oar_v4.0	13	50804904	51029317
A8	20	50100000	50325000	Oar_v4.0	20	50510872	50735147
A8	22	22425000	22575000	Oar_v4.0	22	23050383	23221802
A8	6	11670000	116850000	Oar_v4.0	X	26783962	101776696
A9	1	27524283	27601025	Oar_v3.1	1	27785445	27861928
A9	1	42584598	42656778	Oar_v3.1	1	42974516	43047384
A9	1	85955810	86011841	Oar_v3.1	1	86772451	86828626
A9	1	87657990	87674113	Oar_v3.1	1	88526125	88542224
A9	1	87710082	87728410	Oar_v3.1	1	88577532	88595551
A9	1	87788905	87811255	Oar_v3.1	1	88655243	88677723
A9	1	99623159	99650475	Oar_v3.1	1	100712704	100740019
A9	1	121075675	121168117	Oar_v3.1	1	123504295	123596790
A9	1	168393395	168624986	Oar_v3.1	1	170982103	171214866
A9	1	188388916	188441236	Oar_v3.1	1	190967577	191019746
A9	2	52423842	52445175	Oar_v3.1	2	52734909	52755917
A9	2	165154368	165495812	Oar_v3.1	2	166329600	166668677
A9	3	35907955	36031445	Oar_v3.1	3	36030835	36154888
A9	3	99472045	99509159	Oar_v3.1	3	99548964	99586359
A9	3	108235641	108685027	Oar_v3.1	3	108387830	108837158
A9	3	151527165	151535188	Oar_v3.1	3	151794305	151802291
A9	3	154219234	154397986	Oar_v3.1	3	154503254	154682821
A9	3	204447104	204461390	Oar_v3.1	3	205323768	205338088
A9	4	9433282	9465962	Oar_v3.1	4	10291597	10324384
A9	4	44668137	45205142	Oar_v3.1	4	46158818	46694127
A9	4	79355697	79366930	Oar_v3.1	4	80962110	80973419
A9	4	85316865	85316865	Oar_v3.1	4	86914030	86914030
A9	5	16922626	16924761	Oar_v3.1	5	17154036	17156333
A9	5	41256802	41256802	Oar_v3.1	5	41533682	41533682
A9	6	36514210	36556824	Oar_v3.1	6	37232063	37274541
A9	6	70189729	70234612	Oar_v3.1	6	70900784	70945679
A9	6	89053717	89061196	Oar_v3.1	6	90130207	90137700
A9	6	94584400	94605575	Oar_v3.1	6	95668872	95690192
A9	7	9272393	9359760	Oar_v3.1	7	9492093	9580201
A9	7	63450344	63456226	Oar_v3.1	7	64604037	64609876
A9	8	57581762	57631158	Oar_v3.1	8	57852960	57902370
A9	8	62006022	62039859	Oar_v3.1	8	62262611	62296233
A9	9	54817997	54825977	Oar_v3.1	9	55168156	55176128
A9	10	11465154	11505274	Oar_v3.1	10	11486502	11525984
A9	10	36838524	36858872	Oar_v3.1	10	36882638	36902925
A9	10	40800056	40821770	Oar_v3.1	10	40920883	40942539
A9	11	18245395	18411418	Oar_v3.1	11	18367194	18532861
A9	11	36083204	36098540	Oar_v3.1	11	36279753	36295098
A9	11	57796766	57800093	Oar_v3.1	11	58099340	58102586
A9	12	41923922	41973979	Oar_v3.1	12	43043985	43094094
A9	12	62163057	62283591	Oar_v3.1	12	63502982	63623646
A9	13	666266	1154524	Oar_v3.1	13	1026465	1511544
A9	13	78815423	78893076	Oar_v3.1	13	79283676	79362467
A9	14	14206784	14215316	Oar_v3.1	14	14226818	14235511
A9	14	48062306	48071138	Oar_v3.1	14	48254117	48263655
A9	15	45551281	45552222	Oar_v3.1	15	45732836	45733777
A9	15	55404807	55417235	Oar_v3.1	15	56023560	56035883
A9	16	38969273	39028126	Oar_v3.1	16	39207756	39272043
A9	16	66450575	66482861	Oar_v3.1	16	66656664	66688685
A9	17	18131831	18226233	Oar_v3.1	17	18528988	18624680
A9	17	29240707	29257289	Oar_v3.1	17	29706167	29722754
A9	17	52168248	52191479	Oar_v3.1	17	52613865	52637141
A9	17	62105682	62115444	Oar_v3.1	17	62614603	62624624
A9	18	4690980	4728935	Oar_v3.1	18	5016631	5053393
A9	18	19723286	19802578	Oar_v3.1	18	19939742	20014957
A9	18	38107388	38110333	Oar_v3.1	18	36982985	36985751
A9	19	7255507	7331066	Oar_v3.1	19	7354375	7429789
A9	19	31583789	31811540	Oar_v3.1	19	31676062	31910991
A9	19	33852131	34140194	Oar_v3.1	19	33945137	34240349
A9	19	47044394	47059322	Oar_v3.1	19	47154032	47169162
A9	19	53290059	53291096	Oar_v3.1	19	53368745	53369782
A9	19	55173564	55175033	Oar_v3.1	19	55246109	55247578
A9	20	25400738	25402966	Oar_v3.1	20	25369127	25371374
A9	20	26649266	26651191	Oar_v3.1	20	26592806	26594731
A9	20	34055201	34055659	Oar_v3.1	20	34397839	34398297
A9	21	42526284	42531851	Oar_v3.1	21	39659549	39665124
A9	21	49011232	49012130	Oar_v3.1	21	46101935	46103021
A9	24	25905178	25915071	Oar_v3.1	24	26414399	26424300
A9	25	44535996	44543183	Oar_v3.1	25	43892533	43899719
A9	3	123851175	125982479	Oar_v3.1	NA	0	0
A10	3	153200000	153200000	Oar_v4.0	3	153664803	153664803
A10	3	153300000	153300000	Oar_v4.0	3	153764396	153764396
A10	3	153300000	153300000	Oar_v4.0	3	153764396	153764396
A10	3	153400000	153400000	Oar_v4.0	3	153864681	153864681
A10	3	153500000	153500000	Oar_v4.0	3	153964138	153964138
A10	6	36400000	36400000	Oar_v4.0	6	37188638	37188638
A10	6	36500000	36500000	Oar_v4.0	6	37288495	37288495
A10	6	36600000	36600000	Oar_v4.0	6	37389250	37389250
A10	6	36700000	36700000	Oar_v4.0	6	37486643	37486643
A10	6	36800000	36800000	Oar_v4.0	6	37587593	37587593
A10	6	37000000	37000000	Oar_v4.0	6	37792288	37792288
A10	6	37000000	37000000	Oar_v4.0	6	37792288	37792288
A10	6	37100000	37100000	Oar_v4.0	6	37896249	37896249
A10	6	37200000	37200000	Oar_v4.0	6	37996279	37996279
A10	6	37200000	37200000	Oar_v4.0	6	37996279	37996279
A10	6	37300000	37300000	Oar_v4.0	6	38096383	38096383
A10	6	68400000	68400000	Oar_v4.0	6	69191669	69191669
A10	6	68900000	68900000	Oar_v4.0	6	69693587	69693587
A10	6	69500000	69500000	Oar_v4.0	6	70296607	70296607
A10	19	31600000	31600000	Oar_v4.0	19	31677521	31677521
A10	19	32200000	32200000	Oar_v4.0	19	32284201	32284201
A10	6	68800000	68800000	Oar_v4.0	X	82292784	82292784
A11	1	84357396	84400742	Oar_v3.1	1	85179181	85222276
A11	3	44872921	44872921	Oar_v3.1	3	45014153	45014153
A11	3	96802620	96847629	Oar_v3.1	3	96871519	96927829
A11	3	108130189	108456971	Oar_v3.1	3	108282368	108608945
A11	3	108461492	108492013	Oar_v3.1	3	108613452	108643972
A11	3	108545103	108586180	Oar_v3.1	3	108697335	108738403
A11	3	115671966	115714931	Oar_v3.1	3	115829971	115872981
A11	3	154203614	154301836	Oar_v3.1	3	154487612	154586424
A11	4	44711188	44749252	Oar_v3.1	4	46201777	46239765
A11	4	51558882	51594600	Oar_v3.1	4	53115364	53151137
A11	5	43827836	43845922	Oar_v3.1	5	44092296	44110606
A11	5	46903050	47341327	Oar_v3.1	5	47178696	47615460
A11	6	70933581	70976850	Oar_v3.1	6	71644753	71688712
A11	6	94569117	94611640	Oar_v3.1	6	95653709	95696255
A11	6	94581630	94657048	Oar_v3.1	6	95666123	95741560
A11	7	23895136	23941212	Oar_v3.1	7	25012882	25058696
A11	7	32657384	32699075	Oar_v3.1	7	33845283	33886986
A11	7	83094295	83128721	Oar_v3.1	7	84267681	84301967
A11	10	36235375	36271927	Oar_v3.1	10	36279612	36316150
A11	12	40623741	40666386	Oar_v3.1	12	41745350	41788248
A11	12	40623741	40656542	Oar_v3.1	12	41745350	41778552
A11	14	4894478	4935583	Oar_v3.1	14	5000401	5041317
A11	16	3251930	3297647	Oar_v3.1	16	3384751	3430724
A11	16	23763458	23780943	Oar_v3.1	16	23896462	23914147
A11	19	31549617	31632286	Oar_v3.1	19	31641878	31724675
A11	19	31589131	31632286	Oar_v3.1	19	31681403	31724675
A11	25	43238638	43273345	Oar_v3.1	25	42637203	42671693
A11	11	29977146	30012214	Oar_v3.1	NA	NA	NA
A12	1	119040000	119490000	Oar_v3.1	1	121464401	121912090
A12	1	119120000	119490000	Oar_v3.1	1	121544913	121912090
A12	1	119230000	119450000	Oar_v3.1	1	121651864	121871911
A12	1	127630000	127740000	Oar_v3.1	1	130056510	130165965
A12	1	127630000	127690000	Oar_v3.1	1	130056510	130117386
A12	1	127640000	127750000	Oar_v3.1	1	130066513	130176013
A12	2	35410000	36060000	Oar_v3.1	2	35616092	36272061
A12	2	35870000	35920000	Oar_v3.1	2	36075794	36131359
A12	2	58590000	58750000	Oar_v3.1	2	59095451	59255968
A12	2	58620000	58740000	Oar_v3.1	2	59125740	59245788
A12	2	58640000	58710000	Oar_v3.1	2	59145984	59215656
A12	2	142190000	142300000	Oar_v3.1	2	143330324	143436757
A12	2	232360000	232410000	Oar_v3.1	2	233277796	233327015
A12	3	124550000	124680000	Oar_v3.1	3	124656056	124785584
A12	3	132240000	132940000	Oar_v3.1	3	132386534	133086153
A12	3	132260000	132530000	Oar_v3.1	3	132406527	132675545
A12	3	132310000	132510000	Oar_v3.1	3	132456453	132655508
A12	3	132310000	132420000	Oar_v3.1	3	132456453	132566627
A12	3	133560000	133750000	Oar_v3.1	3	133696422	133925338
A12	3	133570000	133720000	Oar_v3.1	3	133706436	133856170
A12	3	133580000	133770000	Oar_v3.1	3	133716402	133945327
A12	3	133590000	133760000	Oar_v3.1	3	133726398	133935327
A12	3	133600000	133750000	Oar_v3.1	3	133736398	133925338
A12	3	133610000	133660000	Oar_v3.1	3	133746409	133796478
A12	3	211490000	211620000	Oar_v3.1	3	213332160	213457253
A12	4	68290000	69180000	Oar_v3.1	4	69877785	70772942
A12	4	68620000	68970000	Oar_v3.1	4	70209179	70559693
A12	4	68620000	68920000	Oar_v3.1	4	70209179	70509347
A12	4	68640000	68990000	Oar_v3.1	4	70229293	70579430
A12	4	68750000	69130000	Oar_v3.1	4	70339609	70722378
A12	4	68810000	69170000	Oar_v3.1	4	70399414	70763017
A12	4	85610000	85750000	Oar_v3.1	4	87207953	87349895
A12	4	85670000	85710000	Oar_v3.1	4	87267562	87309864
A12	4	85670000	85700000	Oar_v3.1	4	87267562	87299556
A12	5	49070000	49380000	Oar_v3.1	5	49346625	49662007
A12	5	49190000	49270000	Oar_v3.1	5	49467011	49547495
A12	6	24650000	24880000	Oar_v3.1	6	24892775	25122442
A12	6	24690000	24980000	Oar_v3.1	6	24932970	25222475
A12	6	24710000	25010000	Oar_v3.1	6	24953076	25252804
A12	6	24710000	25010000	Oar_v3.1	6	24953076	25252804
A12	6	24710000	24970000	Oar_v3.1	6	24953076	25212476
A12	6	24710000	24890000	Oar_v3.1	6	24953076	25132439
A12	6	24710000	24880000	Oar_v3.1	6	24953076	25122442
A12	6	24710000	24860000	Oar_v3.1	6	24953076	25102397
A12	6	24740000	24950000	Oar_v3.1	6	24983025	25192579
A12	6	24740000	24940000	Oar_v3.1	6	24983025	25182579
A12	6	24750000	24900000	Oar_v3.1	6	24993036	25142439
A12	6	34630000	40330000	Oar_v3.1	6	32484698	41041902
A12	6	33280000	34600000	Oar_v3.1	6	33955051	35292821
A12	6	33330000	34260000	Oar_v3.1	6	34004639	34952880
A12	6	34220000	34470000	Oar_v3.1	6	34913076	35162962
A12	6	34290000	34840000	Oar_v3.1	6	34983755	35530367
A12	6	34500000	34750000	Oar_v3.1	6	35192894	35440400
A12	6	34720000	34800000	Oar_v3.1	6	35410208	35490807
A12	6	34850000	38820000	Oar_v3.1	6	35540285	39534018
A12	6	34870000	35070000	Oar_v3.1	6	35560256	35767378
A12	6	34870000	35030000	Oar_v3.1	6	35560256	35727606
A12	6	34890000	35020000	Oar_v3.1	6	35580445	35717528
A12	6	34900000	35020000	Oar_v3.1	6	35590787	35717528
A12	6	36050000	36330000	Oar_v3.1	6	36762912	37042028
A12	6	36090000	36510000	Oar_v3.1	6	36801909	37227848
A12	6	36090000	36450000	Oar_v3.1	6	36801909	37167559
A12	6	36110000	36400000	Oar_v3.1	6	36821910	37117486
A12	6	36160000	36300000	Oar_v3.1	6	36871822	37011705
A12	6	36230000	36300000	Oar_v3.1	6	36941924	37011705
A12	6	36400000	38620000	Oar_v3.1	6	37117486	39333708
A12	6	36450000	37870000	Oar_v3.1	6	37167559	38582120
A12	6	36520000	38240000	Oar_v3.1	6	37237853	38953706
A12	6	36520000	36800000	Oar_v3.1	6	37237853	37507337
A12	6	36870000	38280000	Oar_v3.1	6	37584496	38993734
A12	6	37090000	37140000	Oar_v3.1	6	37807988	37858795
A12	6	37230000	37630000	Oar_v3.1	6	37949046	38343332
A12	6	37250000	37450000	Oar_v3.1	6	37968938	38169009
A12	6	37350000	37440000	Oar_v3.1	6	38068968	38159180
A12	6	37360000	37600000	Oar_v3.1	6	38078968	38315464
A12	6	59320000	59450000	Oar_v3.1	6	60082068	60212142
A12	6	59340000	59450000	Oar_v3.1	6	60101951	60212142
A12	6	59350000	59420000	Oar_v3.1	6	60111970	60182148
A12	6	59360000	59410000	Oar_v3.1	6	60121866	60172200
A12	6	69660000	70590000	Oar_v3.1	6	70372595	71297635
A12	6	69840000	70850000	Oar_v3.1	6	70552598	71561469
A12	6	115080000	115560000	Oar_v3.1	6	116388662	116879071
A12	7	20960000	21110000	Oar_v3.1	7	21156110	21306424
A12	7	20980000	21220000	Oar_v3.1	7	21176113	21416257
A12	7	21000000	21040000	Oar_v3.1	7	21196199	21236199
A12	7	21010000	21080000	Oar_v3.1	7	21205927	21276243
A12	7	21010000	21040000	Oar_v3.1	7	21205927	21236199
A12	7	21010000	21040000	Oar_v3.1	7	21205927	21236199
A12	7	89240000	89810000	Oar_v3.1	7	90419974	90988159
A12	7	89350000	89550000	Oar_v3.1	7	90526264	90728102
A12	7	89390000	89480000	Oar_v3.1	7	90566558	90657505
A12	9	77070000	77170000	Oar_v3.1	9	77393742	77494133
A12	9	77090000	77130000	Oar_v3.1	9	77413830	77453949
A12	9	77240000	77870000	Oar_v3.1	9	77564470	78194192
A12	9	77250000	77910000	Oar_v3.1	9	77574469	78234304
A12	10	23600000	24420000	Oar_v3.1	10	23592820	24477870
A12	10	23770000	24440000	Oar_v3.1	10	23762899	24497855
A12	10	23900000	24310000	Oar_v3.1	10	23893092	24367593
A12	10	25190000	28020000	Oar_v3.1	10	25241074	28062199
A12	10	26150000	26170000	Oar_v3.1	10	26199930	26219348
A12	10	26150000	26170000	Oar_v3.1	10	26199930	26219348
A12	10	26170000	26930000	Oar_v3.1	10	26219348	26976233
A12	10	26300000	26560000	Oar_v3.1	10	26345828	26606516
A12	10	26330000	26410000	Oar_v3.1	10	26375868	26456312
A12	10	26550000	26660000	Oar_v3.1	10	26596516	26705738
A12	10	28030000	30100000	Oar_v3.1	10	28072193	30143714
A12	10	28160000	30000000	Oar_v3.1	10	28202777	30044733
A12	10	29320000	29630000	Oar_v3.1	10	29363416	29669439
A12	10	29360000	29640000	Oar_v3.1	10	29403350	29680611
A12	10	29390000	29750000	Oar_v3.1	10	29433397	29788172
A12	10	29440000	29490000	Oar_v3.1	10	29483347	29533257
A12	10	29470000	29630000	Oar_v3.1	10	29513086	29669439
A12	10	29470000	29550000	Oar_v3.1	10	29513086	29593527
A12	10	30060000	30100000	Oar_v3.1	10	30104718	30143714
A12	10	35950000	36350000	Oar_v3.1	10	35993580	36393762
A12	10	35990000	36120000	Oar_v3.1	10	36033486	36163448
A12	10	36050000	36250000	Oar_v3.1	10	36093434	36294195
A12	10	53470000	53760000	Oar_v3.1	10	53588032	53877178
A12	11	36890000	37000000	Oar_v3.1	11	37081883	37190485
A12	11	36890000	36940000	Oar_v3.1	11	37081883	37132146
A12	11	36920000	36950000	Oar_v3.1	11	37112131	37142232
A12	11	36920000	36950000	Oar_v3.1	11	37112131	37142232
A12	13	41700000	41840000	Oar_v3.1	13	42144697	42285810
A12	13	41710000	41860000	Oar_v3.1	13	42154620	42306010
A12	13	41720000	41830000	Oar_v3.1	13	42164742	42275893
A12	13	47980000	49750000	Oar_v3.1	13	48408148	50147912
A12	13	48290000	48660000	Oar_v3.1	13	48707467	49076295
A12	13	48340000	49400000	Oar_v3.1	13	48756738	49793616
A12	13	48430000	49300000	Oar_v3.1	13	48847233	49696478
A12	13	48520000	49300000	Oar_v3.1	13	48935928	49696478
A12	13	48800000	49150000	Oar_v3.1	13	49217075	49571139
A12	13	48830000	49170000	Oar_v3.1	13	49247164	49591263
A12	13	48830000	49120000	Oar_v3.1	13	49247164	49540962
A12	13	48830000	49080000	Oar_v3.1	13	49247164	49500835
A12	13	48840000	49150000	Oar_v3.1	13	49257111	49571139
A12	13	63470000	63610000	Oar_v3.1	13	63902508	64042899
A12	14	7300000	7480000	Oar_v3.1	14	7388679	7562435
A12	14	13590000	15490000	Oar_v3.1	14	13607081	15515889
A12	14	13750000	14800000	Oar_v3.1	14	13769910	14822924
A12	14	14140000	14270000	Oar_v3.1	14	14160068	14290163
A12	14	14140000	14250000	Oar_v3.1	14	14160068	14270113
A12	14	14150000	14430000	Oar_v3.1	14	14170139	14453229
A12	14	14200000	14260000	Oar_v3.1	14	14220034	14280114
A12	14	14200000	14230000	Oar_v3.1	14	14220034	14250076
A12	14	14210000	14230000	Oar_v3.1	14	14230195	14250076
A12	14	54310000	54390000	Oar_v3.1	14	55018304	55100176
A12	14	54310000	54390000	Oar_v3.1	14	55018304	55100176
A12	14	54320000	54410000	Oar_v3.1	14	55028022	55120829
A12	14	54330000	54400000	Oar_v3.1	14	55038261	55110271
A12	14	54340000	54400000	Oar_v3.1	14	55048610	55110271
A12	14	54340000	54390000	Oar_v3.1	14	55048610	55100176
A12	14	54350000	54390000	Oar_v3.1	14	55059396	55100176
A12	14	54360000	54390000	Oar_v3.1	14	55069835	55100176
A12	4	58660000	85710000	Oar_v3.1	15	11187879	56703365
A12	15	17370000	17430000	Oar_v3.1	15	17556313	17616567
A12	15	17370000	17420000	Oar_v3.1	15	17556313	17606622
A12	15	17370000	17410000	Oar_v3.1	15	17556313	17596515
A12	18	65860000	66200000	Oar_v3.1	18	64793996	65134168
A12	19	850000	890000	Oar_v3.1	19	960262	1000252
A12	19	6830000	6850000	Oar_v3.1	19	6942425	6960128
A12	19	6840000	6880000	Oar_v3.1	19	6950205	6988655
A12	19	31510000	31870000	Oar_v3.1	19	31602095	31968210
A12	19	31510000	31860000	Oar_v3.1	19	31602095	31958233
A12	19	31600000	31650000	Oar_v3.1	19	31692254	31750213
A12	10	25160000	30130000	Oar_v3.1	22	14488680	23401828
A12	22	41230000	41310000	Oar_v3.1	22	41814655	41894436
A12	22	41250000	41330000	Oar_v3.1	22	41834568	41914822
A12	22	41250000	41310000	Oar_v3.1	22	41834568	41894436
A12	23	25420000	26460000	Oar_v3.1	23	25466839	26510235
A12	23	25900000	26340000	Oar_v3.1	23	25947752	26390905
A12	23	25900000	26330000	Oar_v3.1	23	25947752	26380904
A12	23	25980000	26110000	Oar_v3.1	23	26027143	26156604
A12	23	26200000	26360000	Oar_v3.1	23	26250269	26411017
A12	23	43750000	44060000	Oar_v3.1	23	43902206	44210519
A12	23	43810000	44510000	Oar_v3.1	23	43962130	44671804
A12	25	18690000	18880000	Oar_v3.1	25	18071061	18260461
A12	6	35670000	39190000	Oar_v3.1	NA	0	0
A12	20	34190000	34230000	Oar_v3.1	NA	0	0
A12	3	142190000	124690000	Oar_v3.1	NA	NA	NA
A12	18	658900000	66040000	Oar_v3.1	NA	NA	NA
A13	1	25516496	25516496	Oar_v4.0	1	25792093	25792093
A13	1	66217253	66217253	Oar_v4.0	1	67064299	67064299
A13	1	66217253	66217253	Oar_v4.0	1	67064299	67064299
A13	1	106973801	106973801	Oar_v4.0	1	108535823	108535823
A13	1	106973801	106973801	Oar_v4.0	1	108535823	108535823
A13	1	106973801	106973801	Oar_v4.0	1	108535823	108535823
A13	1	184659051	184659051	Oar_v4.0	1	187395111	187395111
A13	2	5882565	5882565	Oar_v4.0	2	5926354	5926354
A13	2	19965761	19965761	Oar_v4.0	2	19996153	19996153
A13	3	10442920	10442920	Oar_v4.0	3	10566108	10566108
A13	3	107890049	107890049	Oar_v4.0	3	108196567	108196567
A13	3	107890049	107890049	Oar_v4.0	3	108196567	108196567
A13	3	129558034	129558034	Oar_v4.0	3	129877794	129877794
A13	3	129558034	129558034	Oar_v4.0	3	129877794	129877794
A13	3	129558034	129558034	Oar_v4.0	3	129877794	129877794
A13	3	129558430	129558430	Oar_v4.0	3	129878190	129878190
A13	3	129558430	129558430	Oar_v4.0	3	129878190	129878190
A13	3	129558430	129558430	Oar_v4.0	3	129878190	129878190
A13	3	129558430	129558430	Oar_v4.0	3	129878190	129878190
A13	3	162724229	162724229	Oar_v4.0	3	163225023	163225023
A13	3	180152504	180152504	Oar_v4.0	3	181178042	181178042
A13	3	206099209	206099209	Oar_v4.0	3	207172450	207172450
A13	3	206099209	206099209	Oar_v4.0	3	207172450	207172450
A13	3	206099209	206099209	Oar_v4.0	3	207172450	207172450
A13	3	206099221	206099221	Oar_v4.0	3	207172462	207172462
A13	3	207705264	207705264	Oar_v4.0	3	209815061	209815061
A13	6	57923205	57923205	Oar_v4.0	6	58739669	58739669
A13	8	38344904	38344904	Oar_v4.0	8	38574468	38574468
A13	8	38344904	38344904	Oar_v4.0	8	38574468	38574468
A13	8	38344904	38344904	Oar_v4.0	8	38574468	38574468
A13	11	18963484	18963484	Oar_v4.0	11	19329473	19329473
A13	11	18963484	18963484	Oar_v4.0	11	19329473	19329473
A13	11	18963484	18963484	Oar_v4.0	11	19329473	19329473
A13	11	18963484	18963484	Oar_v4.0	11	19329473	19329473
A13	11	18963484	18963484	Oar_v4.0	11	19329473	19329473
A13	11	18963494	18963494	Oar_v4.0	11	19329483	19329483
A13	11	18963494	18963494	Oar_v4.0	11	19329483	19329483
A13	11	18963494	18963494	Oar_v4.0	11	19329483	19329483
A13	11	18963494	18963494	Oar_v4.0	11	19329483	19329483
A13	11	18963494	18963494	Oar_v4.0	11	19329483	19329483
A13	11	18963494	18963494	Oar_v4.0	11	19329483	19329483
A13	11	18975484	18975484	Oar_v4.0	11	19341394	19341394
A13	11	39857496	39857496	Oar_v4.0	11	40080552	40080552
A13	11	39857496	39857496	Oar_v4.0	11	40080552	40080552
A13	11	39857496	39857496	Oar_v4.0	11	40080552	40080552
A13	11	39857496	39857496	Oar_v4.0	11	40080552	40080552
A13	11	41755713	41755713	Oar_v4.0	11	42056700	42056700
A13	11	41755713	41755713	Oar_v4.0	11	42056700	42056700
A13	11	41755713	41755713	Oar_v4.0	11	42056700	42056700
A13	12	19965761	19965761	Oar_v4.0	12	21134356	21134356
A13	12	19965761	19965761	Oar_v4.0	12	21134356	21134356
A13	12	19965761	19965761	Oar_v4.0	12	21134356	21134356
A13	12	19965761	19965761	Oar_v4.0	12	21134356	21134356
A13	12	19965761	19965761	Oar_v4.0	12	21134356	21134356
A13	12	19965865	19965865	Oar_v4.0	12	21134460	21134460
A13	12	19965865	19965865	Oar_v4.0	12	21134460	21134460
A13	12	19965865	19965865	Oar_v4.0	12	21134460	21134460
A13	12	19965865	19965865	Oar_v4.0	12	21134460	21134460
A13	12	62193113	62193113	Oar_v4.0	12	63608697	63608697
A13	12	62193113	62193113	Oar_v4.0	12	63608697	63608697
A13	12	62193113	62193113	Oar_v4.0	12	63608697	63608697
A13	12	62208066	62208066	Oar_v4.0	12	63623660	63623660
A13	12	62208066	62208066	Oar_v4.0	12	63623660	63623660
A13	13	10442920	10442920	Oar_v4.0	13	10808405	10808405
A13	13	10442920	10442920	Oar_v4.0	13	10808405	10808405
A13	13	10442920	10442920	Oar_v4.0	13	10808405	10808405
A13	13	10442920	10442920	Oar_v4.0	13	10808405	10808405
A13	13	10442920	10442920	Oar_v4.0	13	10808405	10808405
A13	13	10442953	10442953	Oar_v4.0	13	10808438	10808438
A13	13	10442953	10442953	Oar_v4.0	13	10808438	10808438
A13	13	10442953	10442953	Oar_v4.0	13	10808438	10808438
A13	13	10442953	10442953	Oar_v4.0	13	10808438	10808438
A13	13	10442953	10442953	Oar_v4.0	13	10808438	10808438
A13	16	20438403	20438403	Oar_v4.0	16	20574680	20574680
A13	16	20438403	20438403	Oar_v4.0	16	20574680	20574680
A13	16	20438403	20438403	Oar_v4.0	16	20574680	20574680
A13	16	20438403	20438403	Oar_v4.0	16	20574680	20574680
A13	19	19239245	19239245	Oar_v4.0	19	19283786	19283786
A13	19	19239245	19239245	Oar_v4.0	19	19283786	19283786
A13	19	19239245	19239245	Oar_v4.0	19	19283786	19283786
A13	19	53067498	53067498	Oar_v4.0	19	53132398	53132398
A13	22	11106216	11106216	Oar_v4.0	22	11221979	11221979
A13	22	11106216	11106216	Oar_v4.0	22	11221979	11221979
A13	22	11106216	11106216	Oar_v4.0	22	11221979	11221979
A13	22	11106216	11106216	Oar_v4.0	22	11221979	11221979
A13	22	11106216	11106216	Oar_v4.0	22	11221979	11221979
A13	22	11106216	11106216	Oar_v4.0	22	11221979	11221979
A13	22	25115674	25115674	Oar_v4.0	22	25772566	25772566
A13	8	106725462	106725462	Oar_v4.0	NA	0	0
A13	8	106725265	106725265	Oar_v4.0	NA	0	0
A13	8	106725462	106725462	Oar_v4.0	NA	0	0
A13	8	106725265	106725265	Oar_v4.0	NA	0	0
A13	8	106725156	106725156	Oar_v4.0	NA	0	0
A13	8	106725045	106725045	Oar_v4.0	NA	0	0
A13	8	106725265	106725265	Oar_v4.0	NA	0	0
A13	8	106725156	106725156	Oar_v4.0	NA	0	0
A13	8	106725045	106725045	Oar_v4.0	NA	0	0
A13	8	106725462	106725462	Oar_v4.0	NA	0	0
A13	8	106725265	106725265	Oar_v4.0	NA	0	0
A13	8	106725156	106725156	Oar_v4.0	NA	0	0
A13	8	106725045	106725045	Oar_v4.0	NA	0	0
A13	8	106725462	106725462	Oar_v4.0	NA	0	0
A13	8	106725265	106725265	Oar_v4.0	NA	0	0
A13	8	106725156	106725156	Oar_v4.0	NA	0	0
A13	8	106725045	106725045	Oar_v4.0	NA	0	0
A13	X	10367470	10367470	Oar_v4.0	X	10950244	10950244
A13	X	10367470	10367470	Oar_v4.0	X	10950244	10950244
A13	X	25115674	25115674	Oar_v4.0	X	26715023	26715023
A13	X	25115674	25115674	Oar_v4.0	X	26715023	26715023
A14	13	32800001	32850000	Oar_v4.0	13	33138287	33187951
A14	13	49740001	49890000	Oar_v4.0	13	50229742	50375395
A14	13	50400001	50550000	Oar_v4.0	13	50877813	51029317
A14	13	50400001	50550000	Oar_v4.0	13	50877813	51029317
A14	13	51550001	51700000	Oar_v4.0	13	52026911	52177377
A14	13	51550001	51700000	Oar_v4.0	13	52026911	52177377
A14	13	51560001	51710000	Oar_v4.0	13	52036911	52187327
A14	13	62700001	62750000	Oar_v4.0	13	63388446	63438428
A14	23	30760001	30910000	Oar_v4.0	23	30870915	31019696
A14	23	30770001	30920000	Oar_v4.0	23	30880911	31029699
A14	23	60400001	60550000	Oar_v4.0	23	60540543	60689508
A14	27	55450001	55600000	Oar_v4.0	NA	0	0
A14	27	56030001	56180000	Oar_v4.0	NA	0	0
A14	27	72870001	73020000	Oar_v4.0	NA	0	0
A14	27	72870001	73020000	Oar_v4.0	NA	0	0
A14	27	72870001	73020000	Oar_v4.0	NA	0	0
A14	27	72870001	73020000	Oar_v4.0	NA	0	0
A15	3	104333496	105909563	Oar_v4.0	3	104556487	106133681
A15	3	154458718	155055875	Oar_v4.0	3	154924360	155514249
A15	5	46925830	49273852	Oar_v4.0	5	47276168	49629900
A15	6	55697868	55811685	Oar_v4.0	6	56517002	56632282
A15	6	75533914	75941134	Oar_v4.0	6	76378913	76790987
A15	6	80325742	80912095	Oar_v4.0	6	81247843	81830784
A15	7	33565208	33937483	Oar_v4.0	7	34769772	35144865
A15	10	40258505	45416672	Oar_v4.0	10	40395582	45621767
A15	12	43000381	43297179	Oar_v4.0	12	44315671	44609460
A15	13	46565715	49208171	Oar_v4.0	13	47062403	49677354
A15	17	61094671	61658381	Oar_v4.0	17	61606491	62150056
A15	18	1895285	2243903	Oar_v4.0	18	2190913	2538918
A15	19	51617073	51649648	Oar_v4.0	19	51689475	51723161
A15	6	38104576	39639829	Oar_v4.0	NA	0	0
A16	2	7284741	7509631	Oar_v4.0	2	7312144	7534130
A16	2	12325968	12488187	Oar_v4.0	2	12340249	12501521
A16	2	58319311	58656152	Oar_v4.0	2	58767102	59102549
A16	2	104090167	104104563	Oar_v4.0	2	105241272	105255641
A16	2	104816075	105007497	Oar_v4.0	2	105956577	106141419
A16	2	142355031	142449348	Oar_v4.0	2	143486737	143582240
A16	2	176588852	177287886	Oar_v4.0	2	177597176	178300586
A16	2	184343139	184343275	Oar_v4.0	2	185387709	185387845
A16	2	190059831	190067997	Oar_v4.0	2	191102240	191110532
A16	2	246755807	246864318	Oar_v4.0	2	247620170	247724372
A16	3	94005022	94024647	Oar_v4.0	3	94229663	94249118
A16	3	190935216	191399186	Oar_v4.0	3	191963696	192424464
A16	3	193371342	193429711	Oar_v4.0	3	194406417	194463840
A16	3	193436857	193444398	Oar_v4.0	3	194470981	194478554
A16	3	201644306	201664371	Oar_v4.0	3	202668675	202688699
A16	3	207291311	207339991	Oar_v4.0	3	209407306	209451379
A16	3	207353408	207366557	Oar_v4.0	3	209464808	209477981
A16	3	207445228	207449193	Oar_v4.0	3	209556647	209559657
A16	3	207454996	207463860	Oar_v4.0	3	209565686	209574555
A16	3	207583194	207608610	Oar_v4.0	3	209694347	209718554
A16	3	207927997	207934885	Oar_v4.0	3	210038009	210044887
A16	3	207980687	207984844	Oar_v4.0	3	210090600	210094930
A16	3	208069062	208082480	Oar_v4.0	3	210179336	210192549
A16	3	208164815	208288418	Oar_v4.0	3	210274079	210395407
A16	3	208302342	208641090	Oar_v4.0	3	210409222	210739555
A16	9	13460501	13464151	Oar_v4.0	9	13517815	13521440
A16	9	14648230	14719519	Oar_v4.0	9	14796197	14869326
A16	9	15738938	15903858	Oar_v4.0	9	15860963	16025618
A16	10	35583842	35609414	Oar_v4.0	10	35641751	35667899
A16	10	35583842	35609414	Oar_v4.0	10	35641751	35667899
A16	10	35786789	35798732	Oar_v4.0	10	35846912	35858859
A16	10	35862425	35885746	Oar_v4.0	10	35921141	35944298
A16	10	36045326	36103818	Oar_v4.0	10	36102697	36161276
A16	10	78274732	78283255	Oar_v4.0	10	78344190	78352588
A16	11	15474422	15476403	Oar_v4.0	11	15633050	15635031
A16	11	36435040	36455430	Oar_v4.0	11	36673857	36695096
A16	11	37337231	37338988	Oar_v4.0	11	37571401	37573151
A16	11	40552263	40557934	Oar_v4.0	11	40772758	40778501
A16	11	46503733	46528230	Oar_v4.0	11	46867062	46891492
A16	14	14231363	14232541	Oar_v4.0	14	14298689	14299867
A16	15	6073422	6208371	Oar_v4.0	15	6206227	6340129
A16	15	6243771	6271681	Oar_v4.0	15	6375168	6403285
A16	15	6338271	6338420	Oar_v4.0	15	6472421	6472567
A16	15	6342627	6460557	Oar_v4.0	15	6476783	6594548
A16	15	28607005	28679716	Oar_v4.0	15	28887707	28960363
A16	15	28718530	28746137	Oar_v4.0	15	28999094	29026864
A16	15	28757496	28799390	Oar_v4.0	15	29038171	29080350
A16	15	54582673	54583137	Oar_v4.0	15	55287321	55287785
A16	17	22645442	22820539	Oar_v4.0	17	23091954	23263544
A16	17	29540625	29557094	Oar_v4.0	17	30032321	30048786
A16	17	29631331	29661343	Oar_v4.0	17	30123401	30153323
A16	17	34461385	34517413	Oar_v4.0	17	35003240	35059040
A16	17	34971013	34971123	Oar_v4.0	17	35514006	35514116
A16	17	53661638	53752199	Oar_v4.0	17	54137848	54227788
A16	17	53803322	53859050	Oar_v4.0	17	54278879	54334554
A16	17	53875546	53895506	Oar_v4.0	17	54351049	54370976
A16	24	34631867	34950962	Oar_v4.0	24	35187236	35507647
A17	1	25525099	25681293	Oar_v3.0	1	25761424	25916534
A18	1	27413470	27436523	Oar_v4.0	1	27723898	27746958
A18	1	85856259	85902518	Oar_v4.0	1	86785445	86831765
A18	1	91392222	91397523	Oar_v4.0	1	92385644	92390945
A18	1	102575745	102587177	Oar_v4.0	1	104124571	104136038
A18	1	109247586	109253375	Oar_v4.0	1	111058200	111063990
A18	1	115318995	115371422	Oar_v4.0	1	117393889	117446814
A18	1	198495741	198508933	Oar_v4.0	1	201224817	201238007
A18	1	261030076	261044187	Oar_v4.0	1	263802694	263815437
A18	2	5880391	5891142	Oar_v4.0	2	5924180	5934668
A18	2	53125581	53133409	Oar_v4.0	2	53382840	53390668
A18	2	100495375	100510551	Oar_v4.0	2	101693521	101708662
A18	2	245608949	245612201	Oar_v4.0	2	246486602	246489882
A18	3	3847039	3897534	Oar_v4.0	3	3969690	4019147
A18	3	76420623	76442908	Oar_v4.0	3	76662117	76684424
A18	3	77913448	78461119	Oar_v4.0	3	78150489	78695964
A18	3	115484615	115655544	Oar_v4.0	3	115807329	115977257
A18	3	149743116	149853790	Oar_v4.0	3	150186159	150296796
A18	3	172454981	172473633	Oar_v4.0	3	173206041	173224778
A18	3	187546311	188152028	Oar_v4.0	3	188585527	189190143
A18	3	193697358	194063433	Oar_v4.0	3	194729833	195094408
A18	3	212157941	212544872	Oar_v4.0	3	214241876	214627569
A18	3	223808664	223816379	Oar_v4.0	3	225815818	225823736
A18	4	51519546	51636049	Oar_v4.0	4	53094875	53211722
A18	4	67260581	67700539	Oar_v4.0	4	68869477	69308877
A18	5	15560275	15562573	Oar_v4.0	5	15868681	15870993
A18	5	19977537	20042849	Oar_v4.0	5	20273328	20338935
A18	6	11870774	12192040	Oar_v4.0	6	12177566	12507115
A18	6	116219831	116236169	Oar_v4.0	6	117899311	117916185
A18	7	32225984	32241769	Oar_v4.0	7	33434124	33449943
A18	7	63422487	63652045	Oar_v4.0	7	64606215	64834572
A18	7	99239162	99433680	Oar_v4.0	7	100484483	100673919
A18	8	61511304	61740165	Oar_v4.0	8	61835844	62064092
A18	8	75364025	75648724	Oar_v4.0	8	76604842	76891775
A18	8	87946415	88109559	Oar_v4.0	8	89100692	89262880
A18	9	13503494	13510935	Oar_v4.0	9	13560486	13568851
A18	9	22670105	22905262	Oar_v4.0	9	22849049	23084053
A18	10	18217078	18231678	Oar_v4.0	10	18238966	18253669
A18	11	19234424	19363755	Oar_v4.0	11	19593523	19722491
A18	11	26882671	26890733	Oar_v4.0	11	27182510	27190598
A18	11	26894492	26907394	Oar_v4.0	11	27194356	27207259
A18	11	32800058	32843735	Oar_v4.0	11	33049143	33093165
A18	11	41677648	41686305	Oar_v4.0	11	41978961	41987793
A18	11	60744614	60777667	Oar_v4.0	11	61099582	61132507
A18	12	31422442	31696838	Oar_v4.0	12	32633692	32909357
A18	12	35291944	35326866	Oar_v4.0	12	36517739	36552490
A18	13	17174232	17266421	Oar_v4.0	13	17558049	17625719
A18	13	65100671	65108709	Oar_v4.0	13	65630280	65638133
A18	14	14500383	14710863	Oar_v4.0	14	14573398	14784243
A18	15	15781742	16236443	Oar_v4.0	15	15966371	16440182
A18	15	75508170	75512981	Oar_v4.0	15	76309146	76313956
A18	16	11393703	11486669	Oar_v4.0	16	11518188	11611688
A18	16	25451170	25564758	Oar_v4.0	16	25584078	25697503
A18	17	3841029	3852531	Oar_v4.0	17	4182154	4193679
A18	17	58204495	58487021	Oar_v4.0	17	58649067	58931249
A18	19	21454265	21802080	Oar_v4.0	19	21511639	21859925
A18	19	45952848	46824413	Oar_v4.0	19	46041450	46920514
A18	20	16628560	16634908	Oar_v4.0	20	16642663	16648021
A18	21	42356680	42364229	Oar_v4.0	21	39598603	39606150
A18	21	44474343	44477796	Oar_v4.0	21	41699210	41702659
A18	21	45332148	45391563	Oar_v4.0	21	42553789	42613314
A18	21	48083211	48280820	Oar_v4.0	21	45327425	45526510
A18	21	49426915	49430036	Oar_v4.0	21	47142659	47145365
A18	22	19826139	19842709	Oar_v4.0	22	20462280	20478850
A18	22	21261252	21438986	Oar_v4.0	22	21899764	22082751
A18	22	32371070	32573237	Oar_v4.0	22	33002352	33203015
A18	23	35256061	35381753	Oar_v4.0	23	35455520	35580016
A18	23	50690082	50720127	Oar_v4.0	23	50867912	50897897
A18	23	60675988	60779702	Oar_v4.0	23	60814581	60917510
A18	24	21520480	21896583	Oar_v4.0	24	22050280	22424434
A18	25	9877414	10468066	Oar_v4.0	25	9260160	9847488
A18	27	71169040	71346873	Oar_v4.0	NA	0	0
A19	1	27855091	27857655	Oar_v3.1	1	28116585	28119040
A19	1	62996080	62996303	Oar_v3.1	1	63618092	63618315
A19	2	190814967	190816753	Oar_v3.1	2	191874930	191876714
A19	6	116488669	116512658	Oar_v3.1	6	118053572	118075189
A19	11	38565876	38568609	Oar_v3.1	11	38742466	38745129
A19	12	52798667	52807569	Oar_v3.1	12	54090052	54099108
A19	15	75333055	75345371	Oar_v3.1	15	76029780	76041750
A19	20	7355294	7356865	Oar_v3.1	20	7407122	7408662
A19	23	26347439	26352033	Oar_v3.1	23	26398438	26403033
A20	1	3611207	3614677	Oar_v3.1	1	3840266	3843760
A20	1	3613547	3613547	Oar_v3.1	1	3842615	3842615
A20	1	84016733	84016733	Oar_v3.1	1	84832849	84832849
A20	1	85041405	85041405	Oar_v3.1	1	85860775	85860775
A20	1	128633412	128633412	Oar_v3.1	1	131060428	131060428
A20	1	137114512	137114990	Oar_v3.1	1	139531441	139531920
A20	1	176389163	176390001	Oar_v3.1	1	178962140	178962985
A20	1	243634916	243634916	Oar_v3.1	1	246203404	246203404
A20	2	146151992	146151992	Oar_v3.1	2	147294481	147294481
A20	2	164700044	164700044	Oar_v3.1	2	165875337	165875337
A20	2	243930374	243935443	Oar_v3.1	2	244777858	244782941
A20	3	7650048	7650048	Oar_v3.1	3	7740859	7740859
A20	3	155499198	155500086	Oar_v3.1	3	155771234	155772122
A20	3	212789216	212789216	Oar_v3.1	3	214623728	214623728
A20	5	17981229	17981229	Oar_v3.1	5	18216055	18216055
A20	5	85161518	85161518	Oar_v3.1	5	85449945	85449945
A20	6	16572800	16572800	Oar_v3.1	6	16814894	16814894
A20	6	45116627	45116714	Oar_v3.1	6	45839148	45839235
A20	6	45116627	45116714	Oar_v3.1	6	45839148	45839235
A20	8	66843820	66843820	Oar_v3.1	8	67103486	67103486
A20	8	75177143	75177143	Oar_v3.1	8	76360929	76360929
A20	8	84032474	84032474	Oar_v3.1	8	85115158	85115158
A20	9	59109369	59109369	Oar_v3.1	9	59349585	59349585
A20	10	29455988	29455988	Oar_v3.1	10	29499372	29499372
A20	10	49326426	49329922	Oar_v3.1	10	49460515	49464013
A20	10	49326426	49329922	Oar_v3.1	10	49460515	49464013
A20	10	83019595	83019595	Oar_v3.1	10	83036795	83036795
A20	11	11682275	11682275	Oar_v3.1	11	11813566	11813566
A20	11	11862030	11862364	Oar_v3.1	11	11993067	11993358
A20	11	14022260	14023453	Oar_v3.1	11	14148574	14149767
A20	11	46933828	46933828	Oar_v3.1	11	47241782	47241782
A20	11	47750060	47750060	Oar_v3.1	11	48060263	48060263
A20	12	1252208	1254663	Oar_v3.1	12	1751104	1755889
A20	12	24880669	24880669	Oar_v3.1	12	26014184	26014184
A20	12	24880669	24882063	Oar_v3.1	12	26014184	26015578
A20	12	50210421	50251954	Oar_v3.1	12	51454669	51496209
A20	12	50233808	50233808	Oar_v3.1	12	51477973	51477973
A20	12	50249074	50249074	Oar_v3.1	12	51493323	51493323
A20	12	62775717	62775717	Oar_v3.1	12	64117141	64117141
A20	13	20669196	20669196	Oar_v3.1	13	20983775	20983775
A20	13	23128001	23128001	Oar_v3.1	13	23443950	23443950
A20	13	60735094	60737256	Oar_v3.1	13	61093601	61095763
A20	14	36257047	36257047	Oar_v3.1	14	36477183	36477183
A20	16	1644696	1644696	Oar_v3.1	16	1779191	1779191
A20	17	4544219	4544219	Oar_v3.1	17	4885578	4885578
A20	18	5985784	5985784	Oar_v3.1	18	6278674	6278674
A20	18	21134743	21134743	Oar_v3.1	18	21343654	21343654
A20	18	54417311	54417311	Oar_v3.1	18	53290154	53290154
A20	18	54472266	54472266	Oar_v3.1	18	53344828	53344828
A20	19	4490590	4490590	Oar_v3.1	19	4605909	4605909
A20	19	12980756	12980756	Oar_v3.1	19	13058430	13058430
A20	19	17298138	17298138	Oar_v3.1	19	17365609	17365609
A20	19	44257952	44257952	Oar_v3.1	19	44350199	44350199
A20	20	18875378	18875378	Oar_v3.1	20	18781025	18781025
A20	22	14992803	14992803	Oar_v3.1	22	15071708	15071708
A20	23	3614782	3625866	Oar_v3.1	23	3845304	3856292
A20	23	3624493	3624493	Oar_v3.1	23	3854908	3854908
A20	23	34985947	34985947	Oar_v3.1	23	35126351	35126351
A20	24	1069638	1069638	Oar_v3.1	24	1603403	1603403
A20	24	39452609	39488863	Oar_v3.1	24	39998698	40034584
A20	24	40438889	40438889	Oar_v3.1	24	40980150	40980150
A20	24	40438889	40438889	Oar_v3.1	24	40980150	40980150
A20	6	65810002	65810002	Oar_v3.1	NA	0	0
A21	1	49985611	51170678	Oar_v4.1	1	50505159	51693532
A21	10	32442135	32915074	Oar_v4.1	10	32523429	32992298
A21	13	46582744	49619573	Oar_v4.1	13	47079387	50102100
A22	1	20400001	20550000	Oar_v4.0	1	20640321	20788839
A22	1	50775001	50925000	Oar_v4.0	1	51303592	51453097
A22	1	54300001	54450000	Oar_v4.0	1	55001945	55152379
A22	1	54375001	54525000	Oar_v4.0	1	55076879	55227493
A22	1	63075001	63225000	Oar_v4.0	1	63772364	63920601
A22	1	119400001	119550000	Oar_v4.0	1	121987312	122138157
A22	1	199425001	199575000	Oar_v4.0	1	202151512	202302014
A22	1	199500001	199650000	Oar_v4.0	1	202227124	202376857
A22	2	37275001	37425000	Oar_v4.0	2	37458571	37608781
A22	2	71100001	71250000	Oar_v4.0	2	71603831	71755494
A22	2	71175001	71325000	Oar_v4.0	2	71680327	71830709
A22	2	72075001	72225000	Oar_v4.0	2	72593335	72743378
A22	2	114975001	115125000	Oar_v4.0	2	116116368	116267517
A22	2	115050001	115200000	Oar_v4.0	2	116194809	116343478
A22	2	115125001	115275000	Oar_v4.0	2	116268120	116419583
A22	2	115200001	115350000	Oar_v4.0	2	116343479	116485000
A22	2	122250001	122400000	Oar_v4.0	2	123387842	123537261
A22	2	122325001	122475000	Oar_v4.0	2	123464492	123612853
A22	2	122625001	122775000	Oar_v4.0	2	123763705	123910483
A22	2	122700001	122850000	Oar_v4.0	2	123835589	123986656
A22	2	123000001	123150000	Oar_v4.0	2	124137926	124288504
A22	2	184950001	185100000	Oar_v4.0	2	185999388	186150211
A22	2	213750001	213900000	Oar_v4.0	2	214787095	214937322
A22	2	214275001	214425000	Oar_v4.0	2	215313178	215461511
A22	2	219375001	219525000	Oar_v4.0	2	220399651	220550262
A22	3	1650001	1800000	Oar_v4.0	3	1845542	1944843
A22	3	18075001	18225000	Oar_v4.0	3	18279189	18429327
A22	3	18150001	18300000	Oar_v4.0	3	18354370	18503843
A22	3	94425001	94575000	Oar_v4.0	3	94640329	94793652
A22	3	94500001	94650000	Oar_v4.0	3	94718741	94868548
A22	3	97725001	97875000	Oar_v4.0	3	97953244	98103734
A22	3	124575001	124725000	Oar_v4.0	3	124848817	124999882
A22	3	124650001	124800000	Oar_v4.0	3	124924393	125087984
A22	3	124725001	124875000	Oar_v4.0	3	124999883	125163758
A22	3	129600001	129750000	Oar_v4.0	3	129919800	130070273
A22	3	153525001	153675000	Oar_v4.0	3	153989170	154139563
A22	3	162075001	162225000	Oar_v4.0	3	162554650	162760233
A22	3	162150001	162300000	Oar_v4.0	3	162629262	162798614
A22	3	213600001	213750000	Oar_v4.0	3	215686978	215838731
A22	4	23700001	23850000	Oar_v4.0	4	24613943	24761912
A22	4	63000001	63150000	Oar_v4.0	4	64610785	64762439
A22	4	63075001	63225000	Oar_v4.0	4	64687128	64836901
A22	4	78825001	78975000	Oar_v4.0	4	80465154	80614592
A22	4	101625001	101775000	Oar_v4.0	4	103322209	103472281
A22	4	101700001	101850000	Oar_v4.0	4	103397423	103511761
A22	4	111750001	111900000	Oar_v4.0	4	113562974	113712948
A22	5	7500001	7650000	Oar_v4.0	5	7583800	7734833
A22	5	7575001	7725000	Oar_v4.0	5	7659432	7810649
A22	5	106875001	107025000	Oar_v4.0	5	107240323	107389781
A22	5	106950001	107100000	Oar_v4.0	5	107317086	107464906
A22	5	107025001	107175000	Oar_v4.0	5	107389782	107542614
A22	5	107100001	107250000	Oar_v4.0	5	107464907	107617752
A22	5	107175001	107325000	Oar_v4.0	5	107542615	107694812
A22	5	107250001	107400000	Oar_v4.0	5	107617753	107769731
A22	5	107325001	107475000	Oar_v4.0	5	107694813	107843231
A22	6	24600001	24750000	Oar_v4.0	6	24914986	25065222
A22	6	24675001	24825000	Oar_v4.0	6	24990665	25140182
A22	6	24750001	24900000	Oar_v4.0	6	25065223	25215276
A22	6	24825001	24975000	Oar_v4.0	6	25140183	25290640
A22	6	44625001	44775000	Oar_v4.0	6	45411110	45563469
A22	6	53550001	53700000	Oar_v4.0	6	54347815	54505855
A22	6	53625001	53775000	Oar_v4.0	6	54431275	54581897
A22	6	80025001	80175000	Oar_v4.0	6	80954955	81106097
A22	6	81525001	81675000	Oar_v4.0	6	82452396	82615427
A22	6	81600001	81750000	Oar_v4.0	6	82524053	82701798
A22	6	115875001	116025000	Oar_v4.0	6	117334993	117484536
A22	6	115950001	116100000	Oar_v4.0	6	117410535	117567790
A22	6	116400001	116550000	Oar_v4.0	6	118081159	118229254
A22	7	43425001	43575000	Oar_v4.0	7	44608271	44757309
A22	7	72525001	72675000	Oar_v4.0	7	73735765	73885609
A22	8	89400001	89550000	Oar_v4.0	8	90558809	90710793
A22	8	89475001	89625000	Oar_v4.0	8	90636416	90786233
A22	9	25350001	25500000	Oar_v4.0	9	25531928	25681861
A22	9	30825001	30975000	Oar_v4.0	9	31102895	31252361
A22	9	36000001	36150000	Oar_v4.0	9	36262283	36411595
A22	9	36075001	36225000	Oar_v4.0	9	36336684	36485969
A22	9	37725001	37875000	Oar_v4.0	9	37992414	38142580
A22	9	37800001	37950000	Oar_v4.0	9	38067508	38217600
A22	10	7425001	7575000	Oar_v4.0	10	7487534	7641226
A22	10	7500001	7650000	Oar_v4.0	10	7566851	7706102
A22	10	31875001	32025000	Oar_v4.0	10	31957836	32107657
A22	10	37500001	37650000	Oar_v4.0	10	37563800	37716806
A22	10	37575001	37725000	Oar_v4.0	10	37640490	37831428
A22	10	37650001	37800000	Oar_v4.0	10	37716807	37905256
A22	10	37725001	37875000	Oar_v4.0	10	37831429	37981471
A22	10	37800001	37950000	Oar_v4.0	10	37905257	38056014
A22	10	37875001	38025000	Oar_v4.0	10	37981472	38132251
A22	10	41775001	41925000	Oar_v4.0	10	41908799	42054098
A22	10	42600001	42750000	Oar_v4.0	10	42743344	42901011
A22	10	43350001	43500000	Oar_v4.0	10	43511736	43660462
A22	10	75150001	75300000	Oar_v4.0	10	75215464	75365604
A22	11	10725001	10875000	Oar_v4.0	11	10881614	11031304
A22	11	24600001	24750000	Oar_v4.0	11	24905543	25056050
A22	12	78750001	78900000	Oar_v4.0	12	79935507	80086472
A22	13	49200001	49350000	Oar_v4.0	13	49669181	49817037
A22	13	49500001	49650000	Oar_v4.0	13	49981403	50127325
A22	13	49575001	49725000	Oar_v4.0	13	50056534	50211091
A22	13	49650001	49800000	Oar_v4.0	13	50138866	50287906
A22	13	49725001	49875000	Oar_v4.0	13	50211092	50360395
A22	13	49800001	49950000	Oar_v4.0	13	50287907	50435907
A22	13	50175001	50325000	Oar_v4.0	13	50655075	50804904
A22	13	50250001	50400000	Oar_v4.0	13	50729593	50877812
A22	13	50325001	50475000	Oar_v4.0	13	50804905	50953199
A22	13	50400001	50550000	Oar_v4.0	13	50877813	51029317
A22	13	50475001	50625000	Oar_v4.0	13	50953200	51104380
A22	13	53175001	53325000	Oar_v4.0	13	53636804	53782330
A22	13	63000001	63150000	Oar_v4.0	13	63587601	63689597
A22	14	34275001	34425000	Oar_v4.0	14	34590011	34740388
A22	14	34350001	34500000	Oar_v4.0	14	34665344	34815778
A22	14	34425001	34575000	Oar_v4.0	14	34740389	34890679
A22	15	21825001	21975000	Oar_v4.0	15	22117058	22268325
A22	15	47550001	47700000	Oar_v4.0	15	48127172	48276684
A22	16	70800001	70950000	Oar_v4.0	16	71335472	71560840
A22	17	33000001	33150000	Oar_v4.0	17	33524676	33682906
A22	17	45450001	45600000	Oar_v4.0	17	45932276	46088102
A22	17	52125001	52275000	Oar_v4.0	17	52599609	52749156
A22	17	52425001	52575000	Oar_v4.0	17	52898977	53048570
A22	17	53475001	53625000	Oar_v4.0	17	53952445	54100992
A22	17	53550001	53700000	Oar_v4.0	17	54027768	54175675
A22	17	59400001	59550000	Oar_v4.0	17	59828218	59977844
A22	17	64950001	65100000	Oar_v4.0	17	65435033	65585096
A22	18	29325001	29475000	Oar_v4.0	18	28108107	28258231
A22	18	32100001	32250000	Oar_v4.0	18	30885088	31031149
A22	18	32175001	32325000	Oar_v4.0	18	30956148	31106631
A22	18	32250001	32400000	Oar_v4.0	18	31031150	31181856
A22	18	32325001	32475000	Oar_v4.0	18	31106632	31251928
A22	18	45075001	45225000	Oar_v4.0	18	43984753	44133584
A22	18	45150001	45300000	Oar_v4.0	18	44058428	44209043
A22	18	45225001	45375000	Oar_v4.0	18	44133585	44284340
A22	18	45375001	45525000	Oar_v4.0	18	44284341	44433628
A22	18	45450001	45600000	Oar_v4.0	18	44358520	44504950
A22	18	65850001	66000000	Oar_v4.0	18	64883824	65034663
A22	18	65925001	66075000	Oar_v4.0	18	64959579	65109807
A22	18	66000001	66150000	Oar_v4.0	18	65034664	65185261
A22	19	60375001	60525000	Oar_v4.0	19	60363585	60561549
A22	20	10800001	10950000	Oar_v4.0	20	10851441	11000289
A22	20	15000001	15150000	Oar_v4.0	20	15015439	15166086
A22	20	15075001	15225000	Oar_v4.0	20	15090733	15241428
A22	20	49950001	50100000	Oar_v4.0	20	50360357	50510872
A22	20	50025001	50175000	Oar_v4.0	20	50435615	50585435
A22	20	50100001	50250000	Oar_v4.0	20	50510873	50659829
A22	20	50175001	50325000	Oar_v4.0	20	50585536	50735147
A22	20	50250001	50400000	Oar_v4.0	20	50660575	50812010
A22	20	50925001	51075000	Oar_v4.0	20	50832912	50957575
A22	20	50850001	51000000	Oar_v4.0	20	50882544	51028415
A22	20	50775001	50925000	Oar_v4.0	20	50957576	51104847
A22	20	50700001	50850000	Oar_v4.0	20	51028416	51181148
A22	21	39150001	39300000	Oar_v4.0	21	36396791	36546624
A22	21	49350001	49500000	Oar_v4.0	21	47064583	47215432
A22	21	49575001	49725000	Oar_v4.0	21	47288252	47433561
A22	24	10350001	10500000	Oar_v4.0	24	10878010	11027672
A22	24	32625001	32775000	Oar_v4.0	24	33188744	33339817
A22	24	34575001	34725000	Oar_v4.0	24	35131054	35279656
A22	24	34650001	34800000	Oar_v4.0	24	35205626	35355036
A22	24	41850001	42000000	Oar_v4.0	24	41941860	42060129
A22	24	41550001	41700000	Oar_v4.0	24	42222765	42454264
A22	24	41625001	41775000	Oar_v4.0	24	42383112	42459776
A22	20	51000001	51150000	Oar_v4.0	NA	NA	NA
A22	21	49650001	49800000	Oar_v4.0	NA	NA	NA
A22	24	41925001	42075000	Oar_v4.0	NA	NA	NA
A22	X	135150001	135300000	Oar_v4.0	NA	NA	NA
A22	24	41700001	41850000	Oar_v4.0	scaffold_123	1	146193
A22	18	23700001	23850000	Oar_v4.0	scaffold_85	260627	411260
A22	18	23625001	23775000	Oar_v4.0	scaffold_85	335772	486457
A22	X	76350001	76500000	Oar_v4.0	X	79001218	79259641
A22	X	76275001	76425000	Oar_v4.0	X	82274777	82423118
A22	X	135075001	135225000	Oar_v4.0	X	143047431	143159268
A23	1	5300000	6900000	Oar_v3.1	1	5518866	7096085
A23	1	119600000	121400000	Oar_v3.1	1	122024582	123831120
A23	1	119600000	121500000	Oar_v3.1	1	122024582	123932027
A23	1	123500000	125300000	Oar_v3.1	1	125920327	127721223
A23	1	136700000	138100000	Oar_v3.1	1	139106357	140524712
A23	1	168600000	170100000	Oar_v3.1	1	171189643	172672350
A23	1	185800000	187200000	Oar_v3.1	1	188372153	189778901
A23	1	191300000	194700000	Oar_v3.1	1	193858955	197267946
A23	1	191300000	194700000	Oar_v3.1	1	193858955	197267946
A23	1	192700000	194000000	Oar_v3.1	1	195261527	196567630
A23	1	194600000	195600000	Oar_v3.1	1	197169358	198169972
A23	1	195900000	201500000	Oar_v3.1	1	198470053	204074641
A23	1	195900000	201500000	Oar_v3.1	1	198470053	204074641
A23	1	212100000	216000000	Oar_v3.1	1	214726608	218638073
A23	1	212100000	214300000	Oar_v3.1	1	214726608	216922884
A23	1	218900000	220700000	Oar_v3.1	1	221535892	223332709
A23	1	221100000	222900000	Oar_v3.1	1	223726051	225526820
A23	1	232900000	236600000	Oar_v3.1	1	235513518	239293549
A23	1	232900000	239100000	Oar_v3.1	1	235513518	241786814
A23	1	233100000	236500000	Oar_v3.1	1	235715766	239194333
A23	1	233400000	239300000	Oar_v3.1	1	236024094	241961916
A23	1	234400000	236300000	Oar_v3.1	1	237076665	238992016
A23	1	242700000	244800000	Oar_v3.1	1	245271804	247372812
A23	1	243000000	244100000	Oar_v3.1	1	245570943	246669449
A23	1	263400000	268000000	Oar_v3.1	1	267455929	270491948
A23	1	265600000	267900000	Oar_v3.1	1	268659020	270401250
A23	1	265600000	267900000	Oar_v3.1	1	268659020	270401250
A23	1	267900000	269600000	Oar_v3.1	1	270469375	272593064
A23	1	268100000	270400000	Oar_v3.1	1	270668582	273384761
A23	1	268400000	270400000	Oar_v3.1	1	270967462	273384761
A23	1	268500000	269900000	Oar_v3.1	1	271069641	272901491
A23	1	269100000	271000000	Oar_v3.1	1	271681001	273988235
A23	2	6200000	12900000	Oar_v3.1	2	6261072	12961160
A23	2	7500000	10500000	Oar_v3.1	2	7549765	10551225
A23	2	7500000	10500000	Oar_v3.1	2	7549765	10551225
A23	2	11000000	12900000	Oar_v3.1	2	11055405	12961160
A23	2	13800000	15800000	Oar_v3.1	2	13854859	15863258
A23	2	24200000	26000000	Oar_v3.1	2	24320745	26158008
A23	2	62000000	63300000	Oar_v3.1	2	62511995	63815872
A23	2	65200000	67000000	Oar_v3.1	2	65707954	67514440
A23	2	107900000	109500000	Oar_v3.1	2	109039082	110630501
A23	2	130900000	133100000	Oar_v3.1	2	132027323	134226356
A23	2	130900000	134600000	Oar_v3.1	2	132027323	135705692
A23	2	156600000	157000000	Oar_v3.1	2	157792212	158191166
A23	2	167500000	168600000	Oar_v3.1	2	168659417	169755749
A23	3	15300000	19300000	Oar_v3.1	3	15439307	19423591
A23	3	15400000	17200000	Oar_v3.1	3	15546435	17326444
A23	3	53400000	55200000	Oar_v3.1	3	53560123	55394990
A23	3	57400000	59300000	Oar_v3.1	3	57551147	59440681
A23	3	62700000	64600000	Oar_v3.1	3	62828083	64704130
A23	3	73200000	74300000	Oar_v3.1	3	73291545	74382136
A23	3	138700000	140500000	Oar_v3.1	3	138901753	140707800
A23	3	148200000	149700000	Oar_v3.1	3	148455062	149950509
A23	3	151900000	153300000	Oar_v3.1	3	152172645	153582509
A23	3	169800000	171500000	Oar_v3.1	3	170309083	172019468
A23	3	217400000	218600000	Oar_v3.1	3	219296890	220494996
A23	4	16100000	17500000	Oar_v3.1	4	16964509	18395913
A23	4	62500000	63500000	Oar_v3.1	4	64086749	65082345
A23	5	23800000	25100000	Oar_v3.1	5	24030215	25332862
A23	5	39800000	41300000	Oar_v3.1	5	40075865	41577986
A23	5	49975182	51613706	Oar_v3.1	5	50253460	51882910
A23	5	80686030	85505958	Oar_v3.1	5	80950272	85799949
A23	6	26100000	27500000	Oar_v3.1	6	26730213	28160937
A23	6	32200000	34300000	Oar_v3.1	6	32864235	34992623
A23	6	32300000	35500000	Oar_v3.1	6	32964854	36207578
A23	6	32300000	34900000	Oar_v3.1	6	32964854	35590787
A23	6	33500000	37500000	Oar_v3.1	6	34181692	38218082
A23	6	36300000	38400000	Oar_v3.1	6	37011705	39114207
A23	6	36600000	38500000	Oar_v3.1	6	37321298	39214569
A23	6	41300000	43200000	Oar_v3.1	6	42014115	43920732
A23	6	41800000	43900000	Oar_v3.1	6	42513639	44619275
A23	6	41900000	43900000	Oar_v3.1	6	42613475	44619275
A23	6	44100000	46500000	Oar_v3.1	6	44821258	47222463
A23	6	53500000	55400000	Oar_v3.1	6	54229521	56143570
A23	6	63400000	64400000	Oar_v3.1	6	64138079	65153988
A23	6	93500000	95200000	Oar_v3.1	6	94589325	96289353
A23	6	100400000	102300000	Oar_v3.1	6	101504786	103383872
A23	7	37200000	39100000	Oar_v3.1	7	38370366	40259843
A23	7	91000000	93000000	Oar_v3.1	7	92174138	94168932
A23	8	47400000	49300000	Oar_v3.1	8	47624990	49541559
A23	8	48700000	51800000	Oar_v3.1	8	48928526	52063434
A23	8	48800000	51700000	Oar_v3.1	8	49034247	51963010
A23	9	31000000	32900000	Oar_v3.1	9	31177306	33071968
A23	9	31800000	32800000	Oar_v3.1	9	31967656	32972598
A23	9	34200000	36100000	Oar_v3.1	9	34350426	36255708
A23	9	38800000	40700000	Oar_v3.1	9	38963196	40848802
A23	10	27400000	29300000	Oar_v3.1	10	27437016	29342961
A23	10	28400000	30300000	Oar_v3.1	10	28441953	30343192
A23	10	28400000	30500000	Oar_v3.1	10	28441953	30543333
A23	10	28600000	30300000	Oar_v3.1	10	28642225	30343192
A23	10	29100000	32800000	Oar_v3.1	10	29142812	32855531
A23	10	30600000	32500000	Oar_v3.1	10	30643311	32558085
A23	10	34500000	36500000	Oar_v3.1	10	34550604	36543931
A23	10	37000000	41000000	Oar_v3.1	10	37044983	41120707
A23	10	37000000	41000000	Oar_v3.1	10	37044983	41120707
A23	10	38400000	42900000	Oar_v3.1	10	38499251	43031237
A23	10	38400000	41000000	Oar_v3.1	10	38499251	41120707
A23	10	38600000	42200000	Oar_v3.1	10	38706234	42311869
A23	10	39100000	41000000	Oar_v3.1	10	39214827	41120707
A23	10	39900000	42300000	Oar_v3.1	10	40020356	42414843
A23	10	40000000	42300000	Oar_v3.1	10	40124282	42414843
A23	10	40500000	42200000	Oar_v3.1	10	40625208	42311869
A23	10	42400000	47400000	Oar_v3.1	10	42516782	47569858
A23	10	42500000	44600000	Oar_v3.1	10	42619754	44760599
A23	10	43500000	45400000	Oar_v3.1	10	43643137	45574440
A23	10	45500000	50000000	Oar_v3.1	10	45703863	49036130
A23	10	46600000	51100000	Oar_v3.1	10	47589774	49894075
A23	10	47800000	49300000	Oar_v3.1	10	47960651	49433952
A23	10	56200000	58100000	Oar_v3.1	10	56321230	58225988
A23	10	57500000	59400000	Oar_v3.1	10	57606141	59531406
A23	10	57600000	59400000	Oar_v3.1	10	57706314	59531406
A23	10	57600000	59400000	Oar_v3.1	10	57706314	59531406
A23	10	59600000	64200000	Oar_v3.1	10	59728892	64313573
A23	10	59600000	64200000	Oar_v3.1	10	59728892	64313573
A23	10	59700000	64200000	Oar_v3.1	10	59830890	64313573
A23	10	59600000	72900000	Oar_v3.1	10	59838035	72207958
A23	10	61400000	63300000	Oar_v3.1	10	61489636	63407154
A23	10	61800000	64000000	Oar_v3.1	10	61887971	64106654
A23	10	62000000	63400000	Oar_v3.1	10	62091424	63502078
A23	10	63500000	65400000	Oar_v3.1	10	63605795	65517075
A23	10	63600000	65400000	Oar_v3.1	10	63705853	65517075
A23	10	64900000	72200000	Oar_v3.1	10	65605310	72206077
A23	10	64900000	72500000	Oar_v3.1	10	65605310	72207958
A23	10	70100000	71800000	Oar_v3.1	10	70204474	72032273
A23	10	70200000	72100000	Oar_v3.1	10	70302657	72032273
A23	10	79400000	81700000	Oar_v3.1	10	79404806	81719655
A23	10	79400000	81600000	Oar_v3.1	10	79404806	81619589
A23	10	79600000	81500000	Oar_v3.1	10	79605160	81519591
A23	11	21500000	26500000	Oar_v3.1	11	21808590	26759636
A23	11	24200000	27600000	Oar_v3.1	11	24470457	27855417
A23	11	24600000	26500000	Oar_v3.1	11	24866107	26759636
A23	11	25500000	34400000	Oar_v3.1	11	25763978	34605090
A23	11	25900000	27800000	Oar_v3.1	11	26161549	28054717
A23	11	28600000	31300000	Oar_v3.1	11	28854493	31502283
A23	11	28600000	31300000	Oar_v3.1	11	28854493	31502283
A23	11	28800000	30900000	Oar_v3.1	11	29050062	31104087
A23	11	28900000	33600000	Oar_v3.1	11	29150918	33810747
A23	11	30000000	34600000	Oar_v3.1	11	30106906	34806212
A23	11	32300000	38200000	Oar_v3.1	11	32505302	38377756
A23	11	32500000	34400000	Oar_v3.1	11	32705971	34605090
A23	11	35500000	38200000	Oar_v3.1	11	35698015	38377756
A23	12	28300000	30400000	Oar_v3.1	12	29413322	31517449
A23	12	32200000	34300000	Oar_v3.1	12	33321990	35422865
A23	12	37700000	39600000	Oar_v3.1	12	38824534	40727061
A23	12	43800000	45500000	Oar_v3.1	12	45044695	46741481
A23	12	73100000	78100000	Oar_v3.1	12	74416324	79404899
A23	13	36521771	47111438	Oar_v3.1	13	36820027	47541509
A23	13	36700000	38600000	Oar_v3.1	13	36999949	39061743
A23	13	37300000	40300000	Oar_v3.1	13	37761941	40760755
A23	13	37500000	39400000	Oar_v3.1	13	37963178	39862475
A23	13	41000000	43400000	Oar_v3.1	13	41457399	43828740
A23	13	46500000	48000000	Oar_v3.1	13	46928821	48426484
A23	13	47164400	53748496	Oar_v3.1	13	47594282	54141171
A23	13	49100000	50900000	Oar_v3.1	13	49520839	51292933
A23	14	21700000	24100000	Oar_v3.1	14	21714256	24110973
A23	14	26000000	30900000	Oar_v3.1	14	26165250	31108486
A23	14	27000000	28100000	Oar_v3.1	14	27164788	28320773
A23	5	36600000	38600000	Oar_v3.1	14	57249272	60161090
A23	10	27200000	32900000	Oar_v3.1	15	45859583	52328860
A23	10	26400000	33600000	Oar_v3.1	15	45859583	52328860
A23	15	54400000	56000000	Oar_v3.1	15	55015110	56610556
A23	16	33500000	35400000	Oar_v3.1	16	33741263	35639472
A23	16	43900000	45800000	Oar_v3.1	16	44158561	46086151
A23	17	17100000	19000000	Oar_v3.1	17	17498159	19396610
A23	17	52500000	54400000	Oar_v3.1	17	52947495	54845464
A23	19	21700000	23600000	Oar_v3.1	19	21788980	23689047
A23	19	23700000	25600000	Oar_v3.1	19	23789482	25699413
A23	19	25700000	27800000	Oar_v3.1	19	25799042	27898439
A23	19	25800000	27300000	Oar_v3.1	19	25899042	27401546
A23	19	41200000	43600000	Oar_v3.1	19	41294363	43689540
A23	19	41200000	43600000	Oar_v3.1	19	41294363	43689540
A23	19	44000000	48900000	Oar_v3.1	19	44091339	49006478
A23	19	44200000	48800000	Oar_v3.1	19	44291793	48905777
A23	19	46500000	48100000	Oar_v3.1	19	46598371	48211438
A23	19	46700000	48100000	Oar_v3.1	19	46799150	48211438
A23	20	19600000	21500000	Oar_v3.1	20	19497729	21395220
A23	22	21400000	23600000	Oar_v3.1	22	22014814	24212208
A23	23	26900000	28700000	Oar_v3.1	23	26961758	28750085
A23	25	7648120	7886843	Oar_v3.1	25	6977777	7216757
A23	3	114500000	116400000	Oar_v3.1	NA	0	0
A23	1	222500000	224600000	Oar_v3.1	NA	0	0
A23	1	227400000	228600000	Oar_v3.1	NA	0	0
A23	1	265600000	267500000	Oar_v3.1	NA	0	0
A23	10	67300000	69400000	Oar_v3.1	NA	0	0
A23	1	266000000	267500000	Oar_v3.1	NA	0	0
A23	10	67300000	69200000	Oar_v3.1	NA	0	0
A23	1	265200000	266700000	Oar_v3.1	NA	0	0
A23	10	67300000	69400000	Oar_v3.1	NA	0	0
A23	1	241300000	243200000	Oar_v3.1	NA	0	0
A23	6	30100000	31900000	Oar_v3.1	NA	0	0
A23	10	65900000	70500000	Oar_v3.1	NA	0	0
A23	10	79300000	81500000	Oar_v3.1	NA	0	0
A23	10	67400000	72100000	Oar_v3.1	NA	0	0
A23	1	240500000	243300000	Oar_v3.1	NA	0	0
A23	10	78700000	81700000	Oar_v3.1	NA	0	0
A23	2	145900000	147800000	Oar_v3.1	NA	0	0
A23	10	14500000	16500000	Oar_v3.1	NA	0	0
A23	10	66500000	69400000	Oar_v3.1	NA	0	0
A23	10	65900000	72100000	Oar_v3.1	NA	0	0
A23	10	78600000	80500000	Oar_v3.1	NA	0	0
A23	1	283000000	285000000	Oar_v3.1	NA	0	0
A23	10	47200000	52900000	Oar_v3.1	NA	0	0
A23	1	271400000	273600000	Oar_v3.1	NA	0	0
A23	1	280300000	285300000	Oar_v3.1	NA	0	0
A23	10	47800000	51100000	Oar_v3.1	NA	0	0
A23	10	66800000	70600000	Oar_v3.1	NA	0	0
A23	1	278706572	279035722	Oar_v3.1	NA	0	0
A23	10	65943285	69772232	Oar_v3.1	NA	0	0
A23	3	46800000	55300000	Oar_v3.1	X	69350400	74320755
A23	3	45900000	55200000	Oar_v3.1	X	69350400	74320755
P1	1	76272189	76354339	Oar_v3.1	1	77105659	77187422
P1	1	76772898	76809785	Oar_v3.1	1	77606619	77643647
P1	1	80705932	80723243	Oar_v3.1	1	81494587	81511883
P1	1	81547416	81567844	Oar_v3.1	1	82340304	82360810
P1	1	83178835	83187690	Oar_v3.1	1	83994646	84005059
P1	5	68064730	68129433	Oar_v3.1	5	68310225	68374901
P1	6	38952950	39035619	Oar_v3.1	6	39667739	39750129
P1	22	22785443	22808391	Oar_v3.1	22	23397186	23420426
P1	26	43255184	43276441	Oar_v3.1	26	44068836	44091752
P3	2	51658967	53837176	Oar_v3.1	2	51957498	54328260
P3	2	78854385	79189919	Oar_v3.1	2	79433071	79765429
P3	3	151088496	152334140	Oar_v3.1	3	151356154	152613961
P3	3	152544998	153519437	Oar_v3.1	3	152816892	153802224
P3	3	152573603	154458718	Oar_v3.1	3	152845422	154743583
P3	3	154006814	154402834	Oar_v3.1	3	154290695	154687719
P3	3	154638280	158339544	Oar_v3.1	3	154924360	158607467
P3	3	179815920	180128893	Oar_v3.1	3	180629799	180940187
P3	3	182778735	182916410	Oar_v3.1	3	183592906	183730773
P3	3	183347210	183368930	Oar_v3.1	3	184160941	184182853
P3	3	187634152	188481721	Oar_v3.1	3	188448477	189296750
P3	3	210175953	216002660	Oar_v3.1	3	212030222	217819886
P3	6	30208043	39460797	Oar_v3.1	6	25626608	40170886
P3	6	36461468	36655091	Oar_v3.1	6	37179028	37373372
P3	6	37164263	38580000	Oar_v3.1	6	37883086	39294176
P3	8	32778561	33477406	Oar_v3.1	8	32970532	33653881
P3	8	37075040	37422641	Oar_v3.1	8	37267233	37615118
P3	10	29344224	29415140	Oar_v3.1	10	29387529	29458417
P3	11	26512466	26939891	Oar_v3.1	11	26772177	27199959
P3	13	55918326	65891829	Oar_v3.1	13	56296118	66308971
P3	15	72434287	72605179	Oar_v3.1	15	73158847	73325354
P3	15	74618189	74636302	Oar_v3.1	15	75320937	75330882
P3	22	19457073	22815444	Oar_v3.1	22	20074390	23427432
P3	25	7356301	7727709	Oar_v3.1	25	6684555	7057665
P4	2	35780000	35930000	Oar_v3.1	2	35985623	36141233
P4	2	36080000	39590000	Oar_v3.1	2	36298513	39801691
P4	2	52030000	52640000	Oar_v3.1	2	52331849	52951706
P4	2	107770000	111340000	Oar_v3.1	2	108911947	112452359
P4	2	110970000	112550000	Oar_v3.1	2	112085747	113642949
P4	2	113010000	114760000	Oar_v3.1	2	114103375	115884977
P4	2	115480000	117370000	Oar_v3.1	2	116606206	118507337
P4	2	121460000	123260000	Oar_v3.1	2	122587563	124401990
P4	2	123360000	126340000	Oar_v3.1	2	124504477	127469080
P4	2	125160000	125520000	Oar_v3.1	2	126297778	126659553
P4	2	191310000	191580000	Oar_v3.1	2	192364068	192629429
P4	4	44480000	47290000	Oar_v3.1	4	45971202	48784043
P4	5	47020000	48820000	Oar_v3.1	5	47300227	49096112
P4	5	49380000	49900000	Oar_v3.1	5	49662007	50178564
P4	5	59730000	60000000	Oar_v3.1	5	59988266	60253876
P4	13	52650000	53110000	Oar_v3.1	13	53039232	53486841
P4	13	56220000	56590000	Oar_v3.1	13	56593482	56963080
P4	13	61590000	63450000	Oar_v3.1	13	61944829	63882731
P4	17	29070000	29140000	Oar_v3.1	17	29535315	29605287
P4	17	56430000	56860000	Oar_v3.1	17	56870991	57299547
P4	22	19390000	19500000	Oar_v3.1	22	20006969	20119971
P4	2	115480000	122520000	Oar_v3.1	NA	0	0
P5	1	2472000	2472000	Oar_v3.1	1	2676769	2676769
P5	1	103400000	103450000	Oar_v3.1	1	104825405	104875833
P5	1	164600000	164600000	Oar_v3.1	1	167089043	167089043
P5	1	266240000	266240000	Oar_v3.1	1	268813770	268813770
P5	2	83110000	84530000	Oar_v3.1	2	83691336	85114437
P5	3	134230000	134490000	Oar_v3.1	3	134403861	134662998
P5	6	20990000	24000000	Oar_v3.1	6	21208596	24230413
P5	6	24970000	32040000	Oar_v3.1	6	25686209	35414391
P5	6	54260000	55670000	Oar_v3.1	6	55002366	56414729
P5	7	96990000	96990000	Oar_v3.1	7	98170714	98170714
P5	8	62620000	62830000	Oar_v3.1	8	62877928	63088975
P5	8	78360000	80600000	Oar_v3.1	8	79483106	81704512
P5	10	33750000	36240000	Oar_v3.1	10	33802444	36284235
P5	10	27650000	31640000	Oar_v3.1	15	45859583	52328860
P5	17	8130000	8740000	Oar_v3.1	17	8465670	9073060
P5	20	37510000	37510000	Oar_v3.1	20	37849986	37849986
P5	25	6650000	8660000	Oar_v3.1	25	5974959	7985681
P5	26	36580000	36580000	Oar_v3.1	26	37416681	37416681
P5	1	99830000	101280000	Oar_v3.1	NA	0	0
P5	2	145650000	148410000	Oar_v3.1	NA	0	0
P6	2	115000000	115200000	Oar_v3.1	2	116124702	116325618
P6	2	202050000	202350000	Oar_v3.1	2	203135083	203434541
P6	2	219400000	219650000	Oar_v3.1	2	220421623	220672834
P6	3	124800000	125000000	Oar_v3.1	3	124905967	125119658
P6	3	182650000	183050000	Oar_v3.1	3	183462274	183863976
P6	4	35150000	35350000	Oar_v3.1	4	36584224	36786778
P6	4	63050000	63250000	Oar_v3.1	4	64636742	64836763
P6	6	24650000	24950000	Oar_v3.1	6	24892775	25192579
P6	6	36450000	38400000	Oar_v3.1	6	37167559	39114207
P6	6	44750000	45000000	Oar_v3.1	6	45470725	45723911
P6	6	48300000	48500000	Oar_v3.1	6	49016880	49213049
P6	7	42000000	42250000	Oar_v3.1	7	43170106	43410985
P6	7	72550000	72600000	Oar_v3.1	7	73712323	73762326
P6	8	31900000	32250000	Oar_v3.1	8	32087361	32437578
P6	8	75350000	75550000	Oar_v3.1	8	76533932	76733752
P6	8	90100000	90300000	Oar_v3.1	8	91179356	91374874
P6	11	18300000	18550000	Oar_v3.1	11	18421380	18672687
P6	11	18350000	18550000	Oar_v3.1	11	18471423	18672687
P6	13	58750000	58950000	Oar_v3.1	13	59121253	59321950
P6	15	46150000	46350000	Oar_v3.1	15	46487355	46686937
P6	19	29600000	29800000	Oar_v3.1	19	29690294	29889168
P6	19	43300000	43500000	Oar_v3.1	19	43393198	43589815
P6	20	15050000	15300000	Oar_v3.1	20	15000577	15249002
P6	22	22050000	22250000	Oar_v3.1	22	22649398	22843995
P6	22	29050000	29250000	Oar_v3.1	22	29652959	29845724
P6	24	10250000	10500000	Oar_v3.1	24	10774838	11025078
P6	24	34650000	34800000	Oar_v3.1	24	35182261	35331818
P6	13	350000000	550000000	Oar_v3.1	NA	0	0
P6	8	7950000000	8300000000	Oar_v3.1	NA	NA	NA
P6	1	234800000	23500000	Oar_v3.1	NA	NA	NA
P6	16	9050000000	9350000000	Oar_v3.1	NA	NA	NA
P6	18	23600000	23850000	Oar_v3.1	scaffold_85	278683	529060
P7	5	56778930	66146282	Oar_v3.1	5	57041308	66417060
P7	14	173039	18615310	Oar_v3.1	14	2511497	17484445
P7	14	6678882	12841601	Oar_v3.1	14	6770720	12888656
P7	15	747553	747553	Oar_v3.1	15	819745	819745
P7	15	24611939	42463484	Oar_v3.1	17	40719921	72515538
P7	15	19097698	39888859	Oar_v3.1	17	40719921	72515538
P7	17	46130137	58410640	Oar_v3.1	17	46590522	58840825
P7	18	42864163	51943741	Oar_v3.1	18	41716832	50803053
P7	19	28430094	53122560	Oar_v3.1	19	28519313	53202029
P7	19	60327629	60327629	Oar_v3.1	19	60298295	60298295
P7	5	34321292	56019746	Oar_v3.1	23	160384	12047900
P7	5			Oar_v3.1	NA	NA	NA
P7	13			Oar_v3.1	NA	NA	NA
P7	14			Oar_v3.1	NA	NA	NA
P7	15			Oar_v3.1	NA	NA	NA
P7	16			Oar_v3.1	NA	NA	NA
P7	19			Oar_v3.1	NA	NA	NA
P7	18	33332554	59172019	Oar_v3.1	X	13713887	48360804
P7	18	28792875	68381958	Oar_v3.1	X	13713887	48360804
P7	18	42698731	68381958	Oar_v3.1	X	13713887	48360804
P7	16	41142879	49217439	Oar_v3.1	X	13713968	18510994
P7	17	20314798	71582708	Oar_v3.1	X	32172414	82809051
P7	17	47829307	72084885	Oar_v3.1	X	32176025	74451352
P7	17	48474658	71582708	Oar_v3.1	X	32176025	74451352
P7	19	31614145	60327629	Oar_v3.1	X	37739531	88843411
P7	14	173039	22608758	Oar_v3.1	X	57011671	88586917
P7	16	41237027	55127918	Oar_v3.1	X	68336888	86233218
P7	16	31260763	54928813	Oar_v3.1	X	68336888	86233218
P7	5	26341551	56778930	Oar_v3.1	X	76034133	123013120
P7	13	62007588	82928768	Oar_v3.1	X	110329513	130975060
P7	13	63340057	82928768	Oar_v3.1	X	110329513	130975060
P7	13	67099575	82928768	Oar_v3.1	X	114725261	130975060
P8	2	103950000	104070000	Oar_v3.1	2	105108424	105229051
P8	3	31880000	31980000	Oar_v3.1	3	32016342	32117180
P8	4	68790000	68890000	Oar_v3.1	4	70379765	70479219
P8	4	101840000	101930000	Oar_v3.1	4	103508254	103568365
P8	7	82270000	82640000	Oar_v3.1	7	83439949	83810739
P8	7	89280000	89400000	Oar_v3.1	7	90459802	90576565
P8	8	52220000	52280000	Oar_v3.1	8	52484422	52544161
P8	14	15240000	15320000	Oar_v3.1	14	15264313	15344890
P8	17	51180000	51250000	Oar_v3.1	17	51626579	51696537
P8	19	2130000	2240000	Oar_v3.1	19	2235424	2346311
P8	3	102450000	102570000	Oar_v3.1	NA	0	0
P9	1	19050000	19100000	Oar_v3.1	1	19283091	19332418
P9	1	25850000	25900000	Oar_v3.1	1	26085102	26135020
P9	1	25900000	25950000	Oar_v3.1	1	26135020	26184084
P9	1	33200000	33250000	Oar_v3.1	1	33446987	33496697
P9	1	40250000	40300000	Oar_v3.1	1	40635857	40685566
P9	1	48150000	48200000	Oar_v3.1	1	48549448	48601755
P9	1	58100000	58150000	Oar_v3.1	1	58744518	58794810
P9	1	103400000	103450000	Oar_v3.1	1	104825405	104875833
P9	1	107850000	107900000	Oar_v3.1	1	109535165	109585954
P9	1	107900000	107950000	Oar_v3.1	1	109585954	109631853
P9	1	118100000	118150000	Oar_v3.1	1	120045549	120099736
P9	1	130750000	130800000	Oar_v3.1	1	133165465	133217054
P9	1	144750000	144800000	Oar_v3.1	1	147137525	147185805
P9	1	171800000	171850000	Oar_v3.1	1	174367604	174417043
P9	1	173750000	173800000	Oar_v3.1	1	176307585	176357467
P9	1	176500000	176550000	Oar_v3.1	1	179074153	179123855
P9	1	179350000	179400000	Oar_v3.1	1	181922051	181971895
P9	1	185150000	185200000	Oar_v3.1	1	187723809	187773712
P9	1	187700000	187750000	Oar_v3.1	1	190278664	190328886
P9	1	193400000	193450000	Oar_v3.1	1	195963081	196013046
P9	1	260800000	260850000	Oar_v3.1	1	263410022	263459761
P9	1	274800000	274850000	Oar_v3.1	1	277731699	277780991
P9	2	1700000	1750000	Oar_v3.1	2	1775352	1824294
P9	2	16800000	16850000	Oar_v3.1	2	16858672	16908834
P9	2	16850000	16900000	Oar_v3.1	2	16908834	16958040
P9	2	36900000	36950000	Oar_v3.1	2	37118251	37168444
P9	2	52800000	52850000	Oar_v3.1	2	53114978	53162800
P9	2	70600000	70650000	Oar_v3.1	2	71121755	71171790
P9	2	109650000	109700000	Oar_v3.1	2	110777555	110825765
P9	2	122600000	122650000	Oar_v3.1	2	123733675	123783919
P9	2	123650000	123700000	Oar_v3.1	2	124796772	124846845
P9	2	133100000	133150000	Oar_v3.1	2	134226356	134276513
P9	2	147050000	147100000	Oar_v3.1	2	148196655	148245505
P9	2	147100000	147150000	Oar_v3.1	2	148245505	148296939
P9	2	147150000	147200000	Oar_v3.1	2	148296939	148346975
P9	2	159750000	159800000	Oar_v3.1	2	160922796	160973128
P9	2	160700000	160750000	Oar_v3.1	2	161873623	161924076
P9	2	160750000	160800000	Oar_v3.1	2	161924076	161974225
P9	2	163300000	163350000	Oar_v3.1	2	164473563	164523404
P9	2	167200000	167250000	Oar_v3.1	2	168358268	168408476
P9	2	184200000	184250000	Oar_v3.1	2	185265938	185318805
P9	2	184300000	184350000	Oar_v3.1	2	185368917	185419020
P9	2	184350000	184400000	Oar_v3.1	2	185419020	185472024
P9	2	184900000	184950000	Oar_v3.1	2	185974438	186024525
P9	2	186450000	186500000	Oar_v3.1	2	187537305	187582782
P9	2	190650000	190700000	Oar_v3.1	2	191705840	191756604
P9	2	190700000	190750000	Oar_v3.1	2	191756604	191807903
P9	2	190750000	190800000	Oar_v3.1	2	191807903	191857909
P9	2	190800000	190850000	Oar_v3.1	2	191857909	191913714
P9	2	193350000	193400000	Oar_v3.1	2	194404979	194455130
P9	2	193350000	193400000	Oar_v3.1	2	194404979	194455130
P9	2	199050000	199100000	Oar_v3.1	2	200125664	200175976
P9	2	207100000	207150000	Oar_v3.1	2	208182258	208232300
P9	2	211250000	211300000	Oar_v3.1	2	212311136	212360711
P9	2	211250000	211300000	Oar_v3.1	2	212311136	212360711
P9	2	218950000	219000000	Oar_v3.1	2	219973841	220023310
P9	2	219700000	219750000	Oar_v3.1	2	220722174	220772579
P9	2	232400000	232450000	Oar_v3.1	2	233317014	233366982
P9	2	247500000	247550000	Oar_v3.1	2	248355670	248405229
P9	2	247500000	247550000	Oar_v3.1	2	248355670	248405229
P9	3	8050000	8100000	Oar_v3.1	3	8134073	8184069
P9	3	10450000	10500000	Oar_v3.1	3	10511596	10561217
P9	3	60750000	60800000	Oar_v3.1	3	60873834	60924530
P9	3	62850000	62900000	Oar_v3.1	3	62978620	63028923
P9	3	62850000	62900000	Oar_v3.1	3	62978620	63028923
P9	3	62900000	62950000	Oar_v3.1	3	63028923	63078815
P9	3	72450000	72500000	Oar_v3.1	3	72532544	72583710
P9	3	72500000	72550000	Oar_v3.1	3	72583710	72633469
P9	3	72650000	72700000	Oar_v3.1	3	72733259	72793371
P9	3	87000000	87050000	Oar_v3.1	3	87073401	87124602
P9	3	87050000	87100000	Oar_v3.1	3	87124602	87174988
P9	3	87150000	87200000	Oar_v3.1	3	87223241	87273463
P9	3	87200000	87250000	Oar_v3.1	3	87273463	87323099
P9	3	133250000	133300000	Oar_v3.1	3	133390909	133441107
P9	3	133400000	133450000	Oar_v3.1	3	133536072	133585904
P9	3	133450000	133500000	Oar_v3.1	3	133585904	133636297
P9	3	133750000	133800000	Oar_v3.1	3	133925338	133975588
P9	3	137900000	137950000	Oar_v3.1	3	138107782	138160253
P9	3	164000000	164050000	Oar_v3.1	3	164378745	164425331
P9	3	169650000	169700000	Oar_v3.1	3	170159057	170209242
P9	3	170300000	170350000	Oar_v3.1	3	170819885	170870238
P9	3	174400000	174450000	Oar_v3.1	3	174933160	174983040
P9	3	177350000	177400000	Oar_v3.1	3	177893566	177943296
P9	3	177400000	177450000	Oar_v3.1	3	177943296	177993504
P9	3	178450000	178500000	Oar_v3.1	3	179004341	179054915
P9	3	180500000	180550000	Oar_v3.1	3	181312583	181362789
P9	3	180650000	180700000	Oar_v3.1	3	181463604	181515084
P9	3	183650000	183700000	Oar_v3.1	3	184462352	184503783
P9	3	184000000	184050000	Oar_v3.1	3	184813920	184863981
P9	3	184900000	184950000	Oar_v3.1	3	185725781	185773696
P9	3	194900000	194950000	Oar_v3.1	3	195698691	195749073
P9	3	194900000	194950000	Oar_v3.1	3	195698691	195749073
P9	4	24500000	24550000	Oar_v3.1	4	25384572	25434703
P9	4	28550000	28600000	Oar_v3.1	4	29462533	29516235
P9	4	42800000	42850000	Oar_v3.1	4	44276583	44328484
P9	4	63150000	63200000	Oar_v3.1	4	64736833	64787391
P9	4	66900000	66950000	Oar_v3.1	4	68487122	68537345
P9	4	78900000	78950000	Oar_v3.1	4	80502164	80552178
P9	4	78900000	78950000	Oar_v3.1	4	80502164	80552178
P9	4	90200000	90250000	Oar_v3.1	4	91817712	91871232
P9	4	91400000	91450000	Oar_v3.1	4	93044505	93094191
P9	4	101850000	101900000	Oar_v3.1	4	103510889	103561509
P9	4	117550000	117600000	Oar_v3.1	4	119723056	119772823
P9	4	117900000	117950000	Oar_v3.1	4	120067380	120117832
P9	4	117950000	118000000	Oar_v3.1	4	120117857	120167977
P9	5	16700000	16750000	Oar_v3.1	5	16931096	16981024
P9	5	16750000	16800000	Oar_v3.1	5	16981024	17030812
P9	5	22550000	22600000	Oar_v3.1	5	22780952	22831321
P9	5	23100000	23150000	Oar_v3.1	5	23330321	23380089
P9	5	27550000	27600000	Oar_v3.1	5	27779504	27829216
P9	5	46800000	46850000	Oar_v3.1	5	47075796	47125530
P9	5	80850000	80900000	Oar_v3.1	5	81114501	81164440
P9	5	80900000	80950000	Oar_v3.1	5	81164440	81214650
P9	5	101750000	101800000	Oar_v3.1	5	102056713	102109301
P9	6	6800000	6850000	Oar_v3.1	6	7013087	7061687
P9	6	18700000	18750000	Oar_v3.1	6	18922323	18972941
P9	6	36150000	36200000	Oar_v3.1	6	36861943	36911927
P9	6	36200000	36250000	Oar_v3.1	6	36911927	36961279
P9	6	36200000	36250000	Oar_v3.1	6	36911927	36961279
P9	6	95200000	95250000	Oar_v3.1	6	96289353	96339363
P9	6	97200000	97250000	Oar_v3.1	6	98296118	98345650
P9	6	97250000	97300000	Oar_v3.1	6	98345650	98395643
P9	6	97300000	97350000	Oar_v3.1	6	98395643	98445970
P9	6	97350000	97400000	Oar_v3.1	6	98445970	98495948
P9	7	32900000	32950000	Oar_v3.1	7	34087982	34138301
P9	7	33700000	33750000	Oar_v3.1	7	34888552	34939286
P9	7	35150000	35200000	Oar_v3.1	7	36339095	36388321
P9	7	97700000	97750000	Oar_v3.1	7	98879993	98929936
P9	8	3500000	3550000	Oar_v3.1	8	3601012	3650807
P9	8	3550000	3600000	Oar_v3.1	8	3650807	3702095
P9	8	3600000	3650000	Oar_v3.1	8	3702096	3752144
P9	8	3650000	3700000	Oar_v3.1	8	3752144	3801736
P9	8	20050000	20100000	Oar_v3.1	8	20224734	20274599
P9	8	25000000	25050000	Oar_v3.1	8	25199836	25251654
P9	8	48750000	48800000	Oar_v3.1	8	48978840	49034247
P9	8	48800000	48850000	Oar_v3.1	8	49034247	49083787
P9	8	50900000	50950000	Oar_v3.1	8	51160604	51210516
P9	8	50950000	51000000	Oar_v3.1	8	51210516	51260534
P9	8	51000000	51050000	Oar_v3.1	8	51260534	51310608
P9	8	55750000	55800000	Oar_v3.1	8	56019277	56067661
P9	8	55800000	55850000	Oar_v3.1	8	56067661	56126559
P9	8	62900000	62950000	Oar_v3.1	8	63159060	63209073
P9	8	63700000	63750000	Oar_v3.1	8	63958789	64008594
P9	8	76500000	76550000	Oar_v3.1	8	77692557	77742008
P9	8	76550000	76600000	Oar_v3.1	8	77742008	77789561
P9	8	76700000	76750000	Oar_v3.1	8	77889475	77946849
P9	9	9300000	9350000	Oar_v3.1	9	9164954	9214373
P9	9	34800000	34850000	Oar_v3.1	9	34951439	35001297
P9	9	34850000	34900000	Oar_v3.1	9	35001297	35044392
P9	9	34900000	34950000	Oar_v3.1	9	35044935	35091332
P9	9	36650000	36700000	Oar_v3.1	9	36812455	36862462
P9	9	68350000	68400000	Oar_v3.1	9	68611798	68661861
P9	9	84750000	84800000	Oar_v3.1	9	85058583	85109241
P9	10	24750000	24800000	Oar_v3.1	10	24803688	24849517
P9	10	33050000	33100000	Oar_v3.1	10	33103402	33152150
P9	10	33200000	33250000	Oar_v3.1	10	33252012	33302329
P9	10	46300000	46350000	Oar_v3.1	10	46465419	46515585
P9	10	46350000	46400000	Oar_v3.1	10	46515585	46565936
P9	10	60150000	60200000	Oar_v3.1	10	60256973	60302838
P9	10	60200000	60250000	Oar_v3.1	10	60302838	60352679
P9	11	14500000	14550000	Oar_v3.1	11	14626760	14675995
P9	11	18550000	18600000	Oar_v3.1	11	18672687	18722378
P9	11	27950000	28000000	Oar_v3.1	11	28205185	28255268
P9	11	33100000	33150000	Oar_v3.1	11	33308764	33358964
P9	11	33150000	33200000	Oar_v3.1	11	33358964	33409363
P9	11	33200000	33250000	Oar_v3.1	11	33409363	33459657
P9	11	34700000	34750000	Oar_v3.1	11	34905215	34954935
P9	11	34700000	34750000	Oar_v3.1	11	34905215	34954935
P9	11	41000000	41050000	Oar_v3.1	11	41251653	41301570
P9	11	41150000	41200000	Oar_v3.1	11	41401869	41451671
P9	11	42050000	42100000	Oar_v3.1	11	42297092	42346783
P9	11	44200000	44250000	Oar_v3.1	11	44511458	44561764
P9	11	44250000	44300000	Oar_v3.1	11	44561764	44611864
P9	11	44300000	44350000	Oar_v3.1	11	44611864	44661814
P9	11	44950000	45000000	Oar_v3.1	11	45259639	45308734
P9	11	44950000	45000000	Oar_v3.1	11	45259639	45308734
P9	11	51150000	51200000	Oar_v3.1	11	51499198	51548373
P9	11	54800000	54850000	Oar_v3.1	11	55135275	55185541
P9	12	24950000	25000000	Oar_v3.1	12	26083414	26133534
P9	12	25000000	25050000	Oar_v3.1	12	26133534	26181310
P9	12	26700000	26750000	Oar_v3.1	12	27825777	27875643
P9	12	39450000	39500000	Oar_v3.1	12	40577918	40626872
P9	12	48100000	48150000	Oar_v3.1	12	49356536	49406581
P9	12	48150000	48200000	Oar_v3.1	12	49406581	49456404
P9	13	39650000	39700000	Oar_v3.1	13	40113033	40163307
P9	13	49400000	49450000	Oar_v3.1	13	49793616	49845437
P9	13	53550000	53600000	Oar_v3.1	13	53924401	53991980
P9	13	58050000	58100000	Oar_v3.1	13	58422871	58473068
P9	13	58100000	58150000	Oar_v3.1	13	58473068	58521382
P9	13	73200000	73250000	Oar_v3.1	13	73598070	73648132
P9	14	14350000	14400000	Oar_v3.1	14	14371489	14423210
P9	14	16250000	16300000	Oar_v3.1	14	16287080	16337177
P9	14	37600000	37650000	Oar_v3.1	14	37818658	37868959
P9	14	41550000	41600000	Oar_v3.1	14	41760379	41809911
P9	14	41600000	41650000	Oar_v3.1	14	41809911	41859826
P9	14	48000000	48050000	Oar_v3.1	14	48191345	48241568
P9	14	48050000	48100000	Oar_v3.1	14	48241568	48292591
P9	15	2450000	2500000	Oar_v3.1	15	2525860	2573234
P9	15	2650000	2700000	Oar_v3.1	15	2732223	2782895
P9	15	16350000	16400000	Oar_v3.1	15	16525915	16575862
P9	15	17250000	17300000	Oar_v3.1	15	17436436	17485802
P9	15	17300000	17350000	Oar_v3.1	15	17485802	17536397
P9	15	17350000	17400000	Oar_v3.1	15	17536397	17586298
P9	15	28500000	28550000	Oar_v3.1	15	28745377	28795260
P9	15	46300000	46350000	Oar_v3.1	15	46636862	46686937
P9	15	46300000	46350000	Oar_v3.1	15	46636862	46686937
P9	15	61550000	61600000	Oar_v3.1	15	62167193	62217164
P9	15	61600000	61650000	Oar_v3.1	15	62217164	62267740
P9	15	67900000	67950000	Oar_v3.1	15	68642989	68694011
P9	15	75300000	75350000	Oar_v3.1	15	75996431	76046287
P9	15	76050000	76100000	Oar_v3.1	15	76743317	76793406
P9	15	76100000	76150000	Oar_v3.1	15	76793406	76843492
P9	16	23200000	23250000	Oar_v3.1	16	23324558	23375047
P9	16	23250000	23300000	Oar_v3.1	16	23375047	23425561
P9	16	24050000	24100000	Oar_v3.1	16	24182130	24232393
P9	16	27250000	27300000	Oar_v3.1	16	27390570	27441232
P9	16	29400000	29450000	Oar_v3.1	16	29541552	29591656
P9	16	29450000	29500000	Oar_v3.1	16	29591656	29640969
P9	16	29800000	29850000	Oar_v3.1	16	29936267	29986551
P9	16	30100000	30150000	Oar_v3.1	16	30237332	30286925
P9	16	30150000	30200000	Oar_v3.1	16	30286925	30335074
P9	16	30800000	30850000	Oar_v3.1	16	30936860	30987154
P9	16	30850000	30900000	Oar_v3.1	16	30987154	31037244
P9	16	31700000	31750000	Oar_v3.1	16	31939596	31989673
P9	16	40950000	41000000	Oar_v3.1	16	41207840	41257852
P9	17	9400000	9450000	Oar_v3.1	17	9732096	9782270
P9	17	52600000	52650000	Oar_v3.1	17	53046987	53097163
P9	17	54100000	54150000	Oar_v3.1	17	54545322	54595651
P9	17	54100000	54150000	Oar_v3.1	17	54545322	54595651
P9	17	62700000	62750000	Oar_v3.1	17	63201431	63251886
P9	18	17250000	17300000	Oar_v3.1	18	17464430	17514262
P9	18	17350000	17400000	Oar_v3.1	18	17566701	17616828
P9	18	19300000	19350000	Oar_v3.1	18	19533217	19570529
P9	18	20100000	20150000	Oar_v3.1	18	20311648	20362008
P9	18	20500000	20550000	Oar_v3.1	18	20710378	20760479
P9	18	20800000	20850000	Oar_v3.1	18	21008454	21058826
P9	18	29200000	29250000	Oar_v3.1	18	27966161	28016247
P9	18	29250000	29300000	Oar_v3.1	18	28016247	28066134
P9	18	32400000	32450000	Oar_v3.1	18	31154105	31199066
P9	18	32450000	32500000	Oar_v3.1	18	31199066	31249453
P9	18	68150000	68200000	Oar_v3.1	18	67157662	67248786
P9	19	13150000	13200000	Oar_v3.1	19	13227422	13277311
P9	19	48000000	48050000	Oar_v3.1	19	48111437	48161652
P9	19	48050000	48100000	Oar_v3.1	19	48161652	48211438
P9	19	49200000	49250000	Oar_v3.1	19	49303772	49352899
P9	20	7850000	7900000	Oar_v3.1	20	7890906	7940668
P9	20	47650000	47700000	Oar_v3.1	20	47847111	47894742
P9	21	44100000	44150000	Oar_v3.1	21	41227152	41271163
P9	21	44100000	44150000	Oar_v3.1	21	41227152	41271163
P9	22	26100000	26150000	Oar_v3.1	22	26706328	26756258
P9	22	26200000	26250000	Oar_v3.1	22	26790964	26826953
P9	22	39950000	40000000	Oar_v3.1	22	40529934	40580420
P9	22	41000000	41050000	Oar_v3.1	22	41581168	41631409
P9	22	45650000	45700000	Oar_v3.1	22	46201665	46251723
P9	23	19150000	19200000	Oar_v3.1	23	19235485	19285898
P9	23	26150000	26200000	Oar_v3.1	23	26197983	26250269
P9	23	46450000	46500000	Oar_v3.1	23	46601009	46651711
P9	23	57800000	57850000	Oar_v3.1	23	57918518	57968332
P9	24	37700000	37750000	Oar_v3.1	24	38252285	38302843
P9	24	40350000	40400000	Oar_v3.1	24	40892048	40942490
P9	24	40400000	40450000	Oar_v3.1	24	40942490	40991495
P9	24	41000000	41050000	Oar_v3.1	24	41519123	41569389
P9	24	41350000	41400000	Oar_v3.1	24	41869812	41918137
P9	25	1100000	1150000	Oar_v3.1	25	1275258	1325725
P9	25	13900000	13950000	Oar_v3.1	25	13308633	13358446
P9	25	27750000	27800000	Oar_v3.1	25	27127705	27177890
P9	25	30050000	30100000	Oar_v3.1	25	29387069	29436941
P9	25	30100000	30150000	Oar_v3.1	25	29436941	29485341
P9	26	27750000	27800000	Oar_v3.1	26	28209608	28259780
P9	26	27800000	27850000	Oar_v3.1	26	28259780	28309853
P9	24	41400000	41450000	Oar_v3.1	NA	0	0
P9	8	77250000	77300000	Oar_v3.1	NA	0	0
P9	24	41850000	41900000	Oar_v3.1	scaffold_123	87775	136865
P9	18	23250000	23300000	Oar_v3.1	scaffold_85	878408	926789
P9	X	7950000	8000000	Oar_v3.1	X	8476413	8526683
P9	X	9350000	9400000	Oar_v3.1	X	9942211	9992323
P9	X	25850000	25900000	Oar_v3.1	X	27448086	27497978
P9	X	32850000	32900000	Oar_v3.1	X	34793650	34843704
P9	X	33100000	33150000	Oar_v3.1	X	35045609	35096046
P9	X	33850000	33900000	Oar_v3.1	X	35791371	35841556
P9	X	50800000	50850000	Oar_v3.1	X	54116829	54162570
P9	X	53450000	53500000	Oar_v3.1	X	56710963	56760938
P9	X	53350000	53400000	Oar_v3.1	X	56811980	56847861
P9	X	60000000	60050000	Oar_v3.1	X	63427276	63477134
P9	X	65200000	65250000	Oar_v3.1	X	68284824	68335143
P10	1	20400001	20600000	Oar_v3.0	1	20622107	20821281
P10	1	24900001	25100000	Oar_v3.0	1	25135884	25338238
P10	1	25000001	25300000	Oar_v3.0	1	25236280	25538785
P10	1	37621965	37636235	Oar_v3.0	1	38005029	38019422
P10	1	50968109	51049783	Oar_v3.0	1	51392912	51474316
P10	1	68580173	68776536	Oar_v3.0	1	69384926	69581741
P10	1	68700001	68900000	Oar_v3.0	1	69505661	69705216
P10	1	69000001	69200000	Oar_v3.0	1	69805754	70006255
P10	1	79700001	79900000	Oar_v3.0	1	80550205	80737589
P10	1	80900001	81200000	Oar_v3.0	1	81688890	81987961
P10	1	100100001	100300000	Oar_v3.0	1	101189059	101388290
P10	1	101100001	101400000	Oar_v3.0	1	102200361	102511783
P10	1	101100001	101400000	Oar_v3.0	1	102200361	102511783
P10	1	102600001	102900000	Oar_v3.0	1	104028034	104332336
P10	1	102680214	102786943	Oar_v3.0	1	104115239	104221983
P10	1	105500001	105700000	Oar_v3.0	1	106916322	107112751
P10	1	105500001	105700000	Oar_v3.0	1	106916322	107112751
P10	1	105567842	105641892	Oar_v3.0	1	106983921	107057695
P10	1	106000001	106200000	Oar_v3.0	1	107419853	107627075
P10	1	106050370	106283918	Oar_v3.0	1	107476859	107711355
P10	1	109703706	109957419	Oar_v3.0	1	111384492	111634561
P10	1	109751559	109957493	Oar_v3.0	1	111432498	111634635
P10	1	111964300	112078930	Oar_v3.0	1	113901799	114017389
P10	1	114900001	115100000	Oar_v3.0	1	116831758	117032310
P10	1	117900001	118100000	Oar_v3.0	1	119844905	120045549
P10	1	118400001	118600000	Oar_v3.0	1	120351435	120553147
P10	1	119571896	119644393	Oar_v3.0	1	121996013	122069069
P10	1	122800001	123100000	Oar_v3.0	1	125224750	125535088
P10	1	128900001	129200000	Oar_v3.0	1	131327127	131631891
P10	1	128900001	129200000	Oar_v3.0	1	131327127	131631891
P10	1	128900001	129200000	Oar_v3.0	1	131327127	131631891
P10	1	128991659	129127059	Oar_v3.0	1	131418930	131564225
P10	1	128991659	129117452	Oar_v3.0	1	131418930	131554609
P10	1	129000001	129200000	Oar_v3.0	1	131437850	131631891
P10	1	129000001	129200000	Oar_v3.0	1	131437850	131631891
P10	1	135200001	135400000	Oar_v3.0	1	137611908	137817499
P10	1	154631478	154761124	Oar_v3.0	1	157078748	157209341
P10	1	154639663	154769287	Oar_v3.0	1	157087083	157217551
P10	1	154900001	155200000	Oar_v3.0	1	157349270	157651755
P10	1	160500001	160800000	Oar_v3.0	1	162959089	163257188
P10	1	160500001	160800000	Oar_v3.0	1	162959089	163257188
P10	1	163605359	163714699	Oar_v3.0	1	166066311	166177231
P10	1	175393900	175503536	Oar_v3.0	1	177969764	178080389
P10	1	177100001	177300000	Oar_v3.0	1	179673559	179874732
P10	1	181400001	181600000	Oar_v3.0	1	183975337	184165730
P10	1	184300001	184600000	Oar_v3.0	1	186868394	187171627
P10	1	185100001	185400000	Oar_v3.0	1	187673368	187973691
P10	1	185100001	185400000	Oar_v3.0	1	187673368	187973691
P10	1	185146440	185292803	Oar_v3.0	1	187720249	187866356
P10	1	185150814	185292803	Oar_v3.0	1	187724623	187866356
P10	1	198700001	199000000	Oar_v3.0	1	201271681	201572385
P10	1	199600001	199800000	Oar_v3.0	1	202172494	202372461
P10	1	199686332	199724053	Oar_v3.0	1	202258674	202296552
P10	1	199686332	199724053	Oar_v3.0	1	202258674	202296552
P10	1	209329026	209352597	Oar_v3.0	1	211931939	211955268
P10	1	209800001	210200000	Oar_v3.0	1	212421172	212820699
P10	1	215916258	216083412	Oar_v3.0	1	218554342	218721114
P10	1	215916258	216083412	Oar_v3.0	1	218554342	218721114
P10	1	222800001	223100000	Oar_v3.0	1	225425116	225730758
P10	1	223073196	223225202	Oar_v3.0	1	225703712	225858083
P10	1	223176342	223213757	Oar_v3.0	1	225808518	225846529
P10	1	223409393	223483815	Oar_v3.0	1	226045245	226120419
P10	1	227300609	227413450	Oar_v3.0	1	229945195	230055394
P10	1	234600001	234900000	Oar_v3.0	1	237280492	237579064
P10	1	250519139	250845832	Oar_v3.0	1	253095650	253422541
P10	1	252600001	252800000	Oar_v3.0	1	255191894	255388024
P10	1	252663891	252805582	Oar_v3.0	1	255256194	255393606
P10	1	254900001	255500000	Oar_v3.0	1	257507885	258111892
P10	1	255100001	255300000	Oar_v3.0	1	257711812	257911676
P10	1	255103211	255363529	Oar_v3.0	1	257715027	257975606
P10	1	255200001	255500000	Oar_v3.0	1	257811198	258111892
P10	1	255228404	255363529	Oar_v3.0	1	257840005	257975606
P10	1	266692268	266761527	Oar_v3.0	1	269267156	269338182
P10	1	275307838	275415508	Oar_v3.0	1	278242689	278350096
P10	2	2800001	3100000	Oar_v3.0	2	2866485	3165149
P10	2	9000001	9300000	Oar_v3.0	2	9052580	9352819
P10	2	9000001	9300000	Oar_v3.0	2	9052580	9352819
P10	2	9128447	9157161	Oar_v3.0	2	9180787	9209535
P10	2	13900001	14100000	Oar_v3.0	2	13954253	14152758
P10	2	14200001	14700000	Oar_v3.0	2	14253279	14755308
P10	2	14200001	14700000	Oar_v3.0	2	14253279	14755308
P10	2	14374868	14867734	Oar_v4.0	2	14382121	14880022
P10	2	14342189	14593219	Oar_v3.0	2	14395475	14648360
P10	2	14415007	14593219	Oar_v3.0	2	14468869	14648360
P10	2	14616917	14797915	Oar_v3.0	2	14672120	14855350
P10	2	39220967	39364679	Oar_v3.0	2	39439386	39576605
P10	2	48753407	48767452	Oar_v3.0	2	49073322	49087276
P10	2	51106073	51415207	Oar_v3.0	2	51416622	51714559
P10	2	51119473	51298541	Oar_v3.0	2	51430029	51608096
P10	2	52300001	52600000	Oar_v3.0	2	52601358	52911687
P10	2	52800001	53100000	Oar_v3.0	2	53114978	53413625
P10	2	71242888	71276656	Oar_v3.0	2	71782932	71816727
P10	2	73200001	73400000	Oar_v3.0	2	73747508	73946396
P10	2	81800001	82100000	Oar_v3.0	2	82383954	82681635
P10	2	87900001	88300000	Oar_v3.0	2	88499254	88912312
P10	2	104100001	104400000	Oar_v3.0	2	105258796	105555712
P10	2	104600001	104800000	Oar_v3.0	2	105754946	105952144
P10	2	111500001	111800000	Oar_v3.0	2	112611385	112911382
P10	2	111700001	111900000	Oar_v3.0	2	112815116	112967622
P10	2	113009833	113113775	Oar_v3.0	2	114103208	114208187
P10	2	113009833	113108088	Oar_v3.0	2	114103208	114202406
P10	2	114004099	114213605	Oar_v3.0	2	115111402	115321546
P10	2	114400001	114700000	Oar_v3.0	2	115508981	115810825
P10	2	115572515	115879334	Oar_v4.0	2	116709364	117017140
P10	2	122200001	123000000	Oar_v3.0	2	123331064	124134600
P10	2	122200001	122600000	Oar_v3.0	2	123331064	123733675
P10	2	122400001	122700000	Oar_v3.0	2	123532230	123833185
P10	2	122400001	122700000	Oar_v3.0	2	123532230	123833185
P10	2	137449382	137501529	Oar_v3.0	2	138573831	138623074
P10	2	141000001	141300000	Oar_v3.0	2	142123808	142422042
P10	2	141000001	141300000	Oar_v3.0	2	142123808	142422042
P10	2	149300001	149600000	Oar_v3.0	2	150455257	150755766
P10	2	159646847	159754039	Oar_v3.0	2	160818622	160926835
P10	2	160000001	160200000	Oar_v3.0	2	161170400	161371682
P10	2	160200001	160500000	Oar_v3.0	2	161371683	161672341
P10	2	177930202	178094018	Oar_v3.0	2	178973355	179134429
P10	2	177930202	178113912	Oar_v3.0	2	178973355	179154645
P10	2	183700001	184600000	Oar_v3.0	2	184770050	185674000
P10	2	183938177	184484474	Oar_v3.0	2	185003892	185555209
P10	2	184000001	184200000	Oar_v3.0	2	185065689	185265938
P10	2	184000001	184500000	Oar_v3.0	2	185065689	185570589
P10	2	184124267	184261367	Oar_v3.0	2	185190420	185330324
P10	2	184300001	184600000	Oar_v3.0	2	185368918	185674000
P10	2	184300001	184500000	Oar_v3.0	2	185368918	185570589
P10	2	192000001	192300000	Oar_v3.0	2	193057420	193360313
P10	2	200735527	200875459	Oar_v3.0	2	201807469	201948091
P10	2	203429860	203630400	Oar_v3.0	2	204519457	204720368
P10	2	209555522	209682744	Oar_v3.0	2	210622600	210745395
P10	2	219201079	219324573	Oar_v3.0	2	220225129	220346296
P10	2	219621657	219649686	Oar_v3.0	2	220644229	220672520
P10	2	219700001	220000000	Oar_v3.0	2	220722175	221023227
P10	2	224038745	224077728	Oar_v3.0	2	225040078	225079040
P10	2	229000001	229300000	Oar_v3.0	2	229936100	230242427
P10	2	232457567	232530051	Oar_v3.0	2	233374549	233447591
P10	2	232519985	232579393	Oar_v3.0	2	233437523	233498756
P10	2	232780941	233033309	Oar_v3.0	2	233697782	233951129
P10	2	232886414	233031304	Oar_v3.0	2	233804541	233949124
P10	2	233305567	233448785	Oar_v3.0	2	234206711	234349902
P10	2	234293272	234310960	Oar_v3.0	2	235194986	235212581
P10	2	234400498	234568768	Oar_v3.0	2	235301729	235470510
P10	2	234403000	234463214	Oar_v3.0	2	235304231	235364626
P10	3	400001	700000	Oar_v3.0	3	391339	985110
P10	3	10200001	11800000	Oar_v3.0	3	10261302	11860829
P10	3	10400001	11800000	Oar_v3.0	3	10461631	11860829
P10	3	10512650	10583705	Oar_v3.0	3	10573858	10645612
P10	3	10700001	11800000	Oar_v3.0	3	10762012	11860829
P10	3	10700001	12500000	Oar_v3.0	3	10762012	12559542
P10	3	10718038	11320116	Oar_v3.0	3	10779812	11378462
P10	3	10727840	11494280	Oar_v3.0	3	10789404	11551730
P10	3	11324243	11324243	Oar_v3.0	3	11382621	11382621
P10	3	11366422	11437859	Oar_v3.0	3	11424230	11495525
P10	3	11763552	11825668	Oar_v3.0	3	11824086	11886376
P10	3	12200001	12700000	Oar_v3.0	3	12258743	12759873
P10	3	12200001	12800000	Oar_v3.0	3	12258743	12860313
P10	3	12404574	12497707	Oar_v3.0	3	12463426	12557249
P10	3	19658029	19658029	Oar_v3.0	3	19780473	19780473
P10	3	19720993	19816057	Oar_v3.0	3	19843287	19938796
P10	3	25400001	25700000	Oar_v3.0	3	25521996	25821799
P10	3	25400001	25700000	Oar_v3.0	3	25521996	25821799
P10	3	28267506	28384405	Oar_v3.0	3	28398180	28515235
P10	3	28418373	28583449	Oar_v3.0	3	28549805	28714439
P10	3	28418373	28588659	Oar_v3.0	3	28549805	28719664
P10	3	46380758	46521876	Oar_v3.0	3	46525062	46666999
P10	3	46641216	46760579	Oar_v3.0	3	46786480	46904729
P10	3	46641216	46716559	Oar_v3.0	3	46786480	46860700
P10	3	46738461	46760579	Oar_v3.0	3	46882590	46904729
P10	3	51500001	51800000	Oar_v3.0	3	51649144	51951771
P10	3	63368153	63561221	Oar_v3.0	3	63489255	63681876
P10	3	63368153	63453835	Oar_v3.0	3	63489255	63574910
P10	3	68400001	68900000	Oar_v3.0	3	68499171	68995189
P10	3	88800001	89100000	Oar_v3.0	3	88885442	89181627
P10	3	92500001	92800000	Oar_v3.0	3	92573653	92869948
P10	3	95900001	96100000	Oar_v3.0	3	95965201	96165454
P10	3	106033284	107108327	Oar_v3.0	3	106114285	107264498
P10	3	106100001	106500000	Oar_v3.0	3	106181116	106663645
P10	3	106100001	106400000	Oar_v3.0	3	106181116	106481505
P10	3	106600001	106900000	Oar_v3.0	3	106762767	107054734
P10	3	106926661	107067960	Oar_v3.0	3	107081928	107223771
P10	3	107100001	107500000	Oar_v3.0	3	107256139	107656809
P10	3	107100001	107500000	Oar_v3.0	3	107256139	107656809
P10	3	107100001	107300000	Oar_v3.0	3	107256139	107457239
P10	3	107500001	107800000	Oar_v3.0	3	107656810	107954088
P10	3	119600001	120000000	Oar_v3.0	3	119684060	120092221
P10	3	124100001	124400000	Oar_v3.0	3	124195163	124506057
P10	3	124100001	124400000	Oar_v3.0	3	124195163	124506057
P10	3	124303498	124460134	Oar_v3.0	3	124409721	124566426
P10	3	124326080	124428154	Oar_v3.0	3	124432391	124534464
P10	3	129200001	129800000	Oar_v3.0	3	129355140	129955464
P10	3	129300001	129900000	Oar_v3.0	3	129455420	130055863
P10	3	129387135	129958737	Oar_v3.0	3	129539196	130115105
P10	3	129700001	129900000	Oar_v3.0	3	129854740	130055863
P10	3	129700001	129900000	Oar_v3.0	3	129854740	130055863
P10	3	129702880	129818498	Oar_v3.0	3	129857774	129974194
P10	3	131800001	132600000	Oar_v3.0	3	131950360	132745360
P10	3	132100001	132400000	Oar_v3.0	3	132246014	132546696
P10	3	132296009	132344359	Oar_v3.0	3	132442482	132490894
P10	3	135700001	136000000	Oar_v3.0	3	135875504	136173783
P10	3	135700001	136000000	Oar_v3.0	3	135875504	136173783
P10	3	136002815	136089663	Oar_v3.0	3	136176598	136263631
P10	3	143000001	143400000	Oar_v3.0	3	143220042	143620816
P10	3	153700001	153900000	Oar_v3.0	3	153983636	154183918
P10	3	153700001	154000000	Oar_v3.0	3	153983636	154283881
P10	3	153813836	153863913	Oar_v3.0	3	154097785	154148010
P10	3	154176421	154409242	Oar_v3.0	3	154460579	154694114
P10	3	154389895	154459355	Oar_v3.0	3	154674765	154744220
P10	3	163100001	163400000	Oar_v3.0	3	163383589	163682840
P10	3	165700001	166000000	Oar_v3.0	3	166220865	166522566
P10	3	172095135	172185595	Oar_v3.0	3	172618279	172708014
P10	3	172200001	172500000	Oar_v3.0	3	172723015	173032299
P10	3	174600001	174800000	Oar_v3.0	3	175133022	175333293
P10	3	175000001	175200000	Oar_v3.0	3	175533633	175733353
P10	3	175700001	175900000	Oar_v3.0	3	176234303	176432062
P10	3	185700001	185900000	Oar_v3.0	3	186528588	186725327
P10	3	187700001	188000000	Oar_v3.0	3	188514046	188814669
P10	3	192700001	193100000	Oar_v3.0	3	193507919	193908243
P10	3	192700001	193000000	Oar_v3.0	3	193507919	193807930
[truncated: 1,246 more rows]
