# Supplementary material for: Integration of selective sweeps across the sheep genome: understanding the relationship between production and adaptation traits
Source: Genet Sel Evol. 2024 May 21;56:40. doi: 10.1186/s12711-024-00910-w (PMC11106937; doi:10.1186/s12711-024-00910-w)
Supplement: Supplementary file 4 — Supplementary Material 4: Table S3. Confirmed selective sweeps (CSS) identified through the integration of the results obtained in the 37 individual studies evaluated in the present study. [file 12711_2024_910_MOESM4_ESM.xlsx]

## Sheet: Final_CSS_20_07_23
Table S3: Confirmed selective sweeps (CSS) identified through the integration of the results obtained in the 37 individual studies evaluated in the present study.
CSS	Code studies	CHR	start	end	ratio production	ratio adaptation
CSS_1	A6,P10,A22,P14,P12	1	19367840	20788839	0.6	0.4
CSS_2	P14,A6,P12	1	19646867	21716425	0.666667	0.333333
CSS_3	P14,A6,P12	1	19646867	21637553	0.666667	0.333333
CSS_4	A6,P10,A22,P12,P14	1	19646867	20788839	0.6	0.4
CSS_5	P12,A22,P10,A21	1	50505159	50623941	0.5	0.5
CSS_6	A21,A22,P10	1	50505159	51453097	0.333333	0.666667
CSS_7	P10,A5,P9	1	119844905	120045549	0.666667	0.333333
CSS_8	A12,A22,P10,A23,A5	1	121464401	121912090	0.2	0.8
CSS_9	A5,A22,A23,P10,P12,A9,A7	1	121822111	122069069	0.285714	0.714286
CSS_10	A23,P10,A22	1	198470053	202372461	0.333333	0.666667
CSS_11	A23,A22,P10	1	198470053	202302014	0.333333	0.666667
CSS_12	P10,P12,A23	1	214726608	218638073	0.666667	0.333333
CSS_13	P12,P10,A23	1	223726051	224821502	0.666667	0.333333
CSS_14	A23,A6,A4	1	235513518	241786814	0	1
CSS_15	P10,P12,A23,A4	1	235513518	237579064	0.5	0.5
CSS_16	P10,P12,A23	1	235715766	237579064	0.666667	0.333333
CSS_17	P10,P12,A4,A23	1	236024094	237579064	0.5	0.5
CSS_18	P10,P12,A23	1	237076665	237579064	0.666667	0.333333
CSS_19	A23,A5,P12	1	267455929	269376926	0.333333	0.666667
CSS_20	P5,A5,P10,P12,A23	1	267455929	269063770	0.6	0.4
CSS_21	A23,A5,P10,P12	1	267455929	269338182	0.5	0.5
CSS_22	A23,A6,P12	1	270469375	271586002	0.333333	0.666667
CSS_23	A6,P12,A23	1	270469375	271559397	0.333333	0.666667
CSS_24	A6,P12,A23	1	270668582	271559397	0.333333	0.666667
CSS_25	A6,P12,A23	1	270701086	271559397	0.333333	0.666667
CSS_26	P10,A5,A22	10	7135585	7650073	0.333333	0.666667
CSS_27	P10,A5,A22	10	7135585	7641226	0.333333	0.666667
CSS_28	A5,A22,P10	10	7319025	7641226	0.333333	0.666667
CSS_29	A5,A22,P10	10	7338400	7641226	0.333333	0.666667
CSS_30	P14,A4,P10	10	15667169	19202852	0.666667	0.333333
CSS_31	P14,A4,P10	10	15667169	19319451	0.666667	0.333333
CSS_32	P14,A4,P10	10	15667169	19212311	0.666667	0.333333
CSS_33	A18,A4,P10,A7,P14	10	15667169	18253669	0.4	0.6
CSS_34	A7,A12,P12,A5,P10,P14	10	25085972	25166546	0.5	0.5
CSS_35	P14,A12,P10,P12	10	25118745	26816014	0.75	0.25
CSS_36	P14,A5,P10,A12	10	25118745	26456312	0.5	0.5
CSS_37	P14,P10,A12	10	25118745	26705738	0.666667	0.333333
CSS_38	P14,A5,P10,P12,A12	10	25118745	26546414	0.6	0.4
CSS_39	P14,P12,A5,P10,A23,A12	10	25118745	26016943	0.5	0.5
CSS_40	A12,A7,P10,A20,A23	10	25241074	28062199	0.2	0.8
CSS_41	A23,A12,P3,P15,A5,A8,A20	10	27437016	29342961	0.285714	0.714286
CSS_42	A23,A12,P10	10	27437016	28949496	0.333333	0.666667
CSS_43	A23,A12,P10	10	27437016	28847324	0.333333	0.666667
CSS_44	A23,A7,P10,A20,P3,P15,A5,A8,A12	10	27437016	28480326	0.333333	0.666667
CSS_45	A12,A23,A20,P15,A5,A8	10	28072193	29526212	0.166667	0.833333
CSS_46	A12,A7,P10,A20,P3,P15,A5,A8,A23	10	28072193	28480326	0.333333	0.666667
CSS_47	A12,P10,A20,P3,P15,A5,A8,A23	10	28072193	28847324	0.375	0.625
CSS_48	A12,A23,A20,A5,A8,P15	10	28072193	29576447	0.166667	0.833333
CSS_49	A12,A23,A20,A5,A8,P15	10	28072193	29566313	0.166667	0.833333
CSS_50	A12,A23,A20,P3,A5,A8,P15,A3,A22,A21	10	28072193	29458417	0.2	0.8
CSS_51	A12,A23,A20,A5,A8,P15	10	28072193	29586446	0.166667	0.833333
CSS_52	A23,A20,P15,A5,A8,A12	10	28441953	29526212	0.166667	0.833333
CSS_53	A23,A20,P3,P15,A5,A8,A12	10	28441953	29458417	0.285714	0.714286
CSS_54	A23,A5,A22	10	29142812	32107657	0	1
CSS_55	A3,A22,A5,A21,A23	10	30643311	30718464	0	1
CSS_56	P5,A23,A5,A16,A3,P10	10	33802444	35667899	0.333333	0.666667
CSS_57	P5,A23,A16,A12,A4,A11,P10	10	33802444	35858859	0.285714	0.714286
CSS_58	P5,A23,A12,A4,A11,P10	10	33802444	36284235	0.333333	0.666667
CSS_59	P5,A23,A5,A16,A12,A4,P10	10	33802444	35744679	0.285714	0.714286
CSS_60	P5,A23,A16,A12,A4,A11,P10	10	33802444	35944298	0.285714	0.714286
CSS_61	P5,A23,P10,A4,A16,A11,A12,P14,A9,A5,A22,A6,A15	10	33802444	36161276	0.230769	0.769231
CSS_62	A7,A23,A5,A3,A16,P10,A12,A4,A11,P5	10	33802444	34714276	0.2	0.8
CSS_63	A4,P14,A6,A15,A9,A22,P10,A23,A5	10	36043556	40286898	0.222222	0.777778
CSS_64	A4,P14,A23,A5,A22	10	36043556	38132251	0.2	0.8
CSS_65	A4,P14,A23,A5,A22	10	36043556	38056014	0.2	0.8
CSS_66	A4,P14,A23,A5,A22	10	36043556	37981471	0.2	0.8
CSS_67	A4,P14,A23,A5,A22	10	36043556	37905256	0.2	0.8
CSS_68	A4,P14,A23,A5,A22	10	36043556	37831428	0.2	0.8
CSS_69	A4,P14,A23,A9,A22,P10,A6,A5,A15	10	36043556	40425692	0.222222	0.777778
CSS_70	A4,P14,P10	10	36043556	36975075	0.666667	0.333333
CSS_71	A4,A9,P10,A23,A5,A22,A6,A15,P14	10	36043556	36902925	0.222222	0.777778
CSS_72	A4,A23,A5,A22,P14	10	36043556	37716806	0.2	0.8
CSS_73	P14,A23,A15,A4,A6,A5	10	36857185	43031237	0.166667	0.833333
CSS_74	P14,A15,A4,P10,A6,A22,A5,A7,P9,A23	10	36857185	42618456	0.3	0.7
CSS_75	P14,A15,A9,A4,A22,P10,A23	10	36857185	40942539	0.285714	0.714286
CSS_76	P14,A15,A4,A23,A22	10	36857185	43660462	0.2	0.8
CSS_77	P14,A23,A15,A4,A6,A22,A5	10	36857185	42901011	0.142857	0.857143
CSS_78	P14,A23,A15,A4,A22,P10,A6,A5	10	36857185	42054098	0.25	0.75
CSS_79	P14,A23,A15,A4,P10	10	36857185	42291603	0.4	0.6
CSS_80	A4,A7,P10,P9,A23	10	41622131	45766154	0.4	0.6
CSS_81	A23,A7,P9,P10	10	42516782	46296990	0.5	0.5
CSS_82	A23,P9,P10	10	42516782	46515585	0.666667	0.333333
CSS_83	A23,P10,P9	10	42516782	46565936	0.666667	0.333333
CSS_84	A23,P10,P9	10	42516782	46465419	0.666667	0.333333
CSS_85	P10,A20,A23	10	47527160	48586345	0.333333	0.666667
CSS_86	P9,A5,P10,A23	10	59838035	60302838	0.5	0.5
CSS_87	A7,A22,P10	10	75215038	75365604	0.333333	0.666667
CSS_88	P10,P9,P14	11	14326552	14527128	1	0
CSS_89	A9,P6,P10,P9,A13,A18,P14	11	18367194	18532861	0.571429	0.428571
CSS_90	P6,P10,P14,P9	11	18421380	18672687	1	0
CSS_91	P14,P10,A18	11	18526243	19722491	0.666667	0.333333
CSS_92	P14,P10,A13	11	18526243	19591394	0.666667	0.333333
CSS_93	P14,A13,A18,P10	11	18526243	19579473	0.5	0.5
CSS_94	A23,P3,A4,P10,A18,A5	11	21808590	26759636	0.333333	0.666667
CSS_95	P12,P10,A22,A5,A23	11	21808590	24046308	0.4	0.6
CSS_96	A23,A22,P10	11	21808590	25056050	0.333333	0.666667
CSS_97	A23,A22,P10	11	21808590	25040955	0.333333	0.666667
CSS_98	P10,A22,A5,P3,A4,A18,A23	11	24470457	25056050	0.285714	0.714286
CSS_99	A23,A5,P3,A4,P10,A18	11	24470457	27199959	0.333333	0.666667
CSS_100	A23,A4,P10	11	24470457	27801372	0.333333	0.666667
CSS_101	A23,A5,A4,P10	11	24470457	27303003	0.25	0.75
CSS_102	A23,A5,A4,P10,A18,P3,P9	11	24470457	27190598	0.428571	0.571429
CSS_103	P10,A22,A5,A23	11	24670733	25056050	0.25	0.75
CSS_104	P10,A5,P3,A4,A18,P9,A23	11	25763978	26261887	0.428571	0.571429
CSS_105	A23,A4,A5,P10	11	25763978	29346978	0.25	0.75
CSS_106	A23,A4,P9	11	25763978	28255268	0.333333	0.666667
CSS_107	P10,A5,P3,A4,A18,A23	11	25763979	26261887	0.333333	0.666667
CSS_108	A4,A18,P10,P9,A5,A23	11	27059987	30155649	0.333333	0.666667
CSS_109	A4,A5,P10,A18,P9,A23	11	27059987	29346978	0.333333	0.666667
CSS_110	A23,P14,A9	11	32505302	36295098	0.333333	0.666667
CSS_111	A23,P14,A5	11	32505302	36590359	0.333333	0.666667
CSS_112	A18,P10,P9,A5,P14,A9,A16,A7,A12,A23	11	32505302	33093165	0.3	0.7
CSS_113	A23,P14,A16	11	32505302	37573151	0.333333	0.666667
CSS_114	A23,P14,A16	11	32505302	36695096	0.333333	0.666667
CSS_115	A23,P14,A7,A12	11	32505302	37132146	0.25	0.75
CSS_116	A23,P14,A7,A12	11	32505302	37190485	0.25	0.75
CSS_117	A23,P9,A9,A5,A16,A7,A12,P14	11	32505302	34954935	0.25	0.75
CSS_118	A18,P10,P9,A5,A23	11	32705971	33093165	0.4	0.6
CSS_119	P14,A9,A5,A16,A7,A12,A23	11	34831139	36295098	0.142857	0.857143
CSS_120	P10,P9,P14	11	43139005	44316119	1	0
CSS_121	A23,P10,P14	12	45044695	46277426	0.666667	0.333333
CSS_122	A7,A19,P10	12	53420110	53991980	0.333333	0.666667
CSS_123	P10,P9,A12,P14,A15,A21,A23	13	36820027	39347079	0.428571	0.571429
CSS_124	A23,P14,A15,A21,P10	13	36820027	47530056	0.4	0.6
CSS_125	A23,P14,P10	13	36820027	47029346	0.666667	0.333333
CSS_126	A23,P10,A15,A21,A12,A3,A7,A5,A22,P9,A14,P12,A8,P14	13	36820027	47133127	0.285714	0.714286
CSS_127	P10,P9,A23	13	37761941	39347079	0.666667	0.333333
CSS_128	A12,P10,A23	13	41457399	42285810	0.333333	0.666667
CSS_129	P14,A23,A5,A22,A14,A8	13	45834290	50804904	0.166667	0.833333
CSS_130	P14,A23,A22,P10,A14,P12,A8,A5	13	45834290	50211091	0.375	0.625
CSS_131	P14,A15,A21,A12,P10,A7,A5,A22,P9,A14,P12,A8,A23	13	45834290	49534380	0.307692	0.692308
CSS_132	P14,P10,A15,A21,A12,A23	13	45834290	47133127	0.333333	0.666667
CSS_133	P14,A23,A5,A8,A14,A22	13	45834290	50893239	0.166667	0.833333
CSS_134	P14,A23,A5,A8,A22	13	45834290	50877812	0.2	0.8
CSS_135	P14,A23,A5,P12,A8,A22	13	45834290	50663598	0.333333	0.666667
CSS_136	P14,A23,P10,A5,A14,A22	13	45834290	50346656	0.333333	0.666667
CSS_137	P14,A23,A12,P10,A5,A14,A22	13	45834290	50147912	0.285714	0.714286
CSS_138	P14,A15,A21,A23,A12,A7,A5,P9,A22	13	45834290	49677354	0.222222	0.777778
CSS_139	P14,A23,P10,A22,A5,A14	13	45834290	50287906	0.333333	0.666667
CSS_140	P14,A15,A21,A23,A3,A12	13	45834290	49076295	0.166667	0.833333
CSS_141	P14,A21,A23,A12,A22,A5,A14,P10	13	45834290	50102100	0.25	0.75
CSS_142	P14,A23,A15,A21,A3,P10,A7,A5,A22,P9,A12	13	45834290	48426484	0.272727	0.727273
CSS_143	P14,A15,A21,A23,A12,A3,A7,P10,A5,A22,P9,A14,P12,A8,A4,A6,P4	13	45834290	49385800	0.294118	0.705882
CSS_144	P14,A23,A12,A22,P10	13	45834290	50127325	0.4	0.6
CSS_145	P14,A21,A23,A12,A7,A5,A22,P9	13	45834290	49793616	0.25	0.75
CSS_146	A23,P14,P10,A5,A7	13	47594282	53850729	0.4	0.6
CSS_147	A23,A5,A8,A14,A22	13	47594282	50991816	0	1
CSS_148	A23,A4,A6,P12,A14,P14,P4	13	47594282	52063593	0.428571	0.571429
CSS_149	A23,P14,A5,P10	13	47594282	54092223	0.5	0.5
CSS_150	A23,P14,A5,A22,A7,P10	13	47594282	53782330	0.333333	0.666667
CSS_151	A23,P14,P4,A5,P10,A22,A7,P9	13	47594282	53486841	0.5	0.5
CSS_152	A23,P14,A5,A22,P10	13	47594282	53672096	0.4	0.6
CSS_153	A23,A5,A4,P10,A6,P12,A14,P14	13	47594282	51878316	0.375	0.625
CSS_154	A23,P14,A5,A22,P10	13	47594282	53697598	0.4	0.6
CSS_155	A23,P14,A5,P10	13	47594282	53596847	0.5	0.5
CSS_156	A23,P14,A5,P10,P9	13	47594282	53981825	0.6	0.4
CSS_157	A23,A6,P14,P10,A5,P4	13	47594282	53105955	0.5	0.5
CSS_158	A23,A4,A6,P4,P10,A5,A22,A7,P9,P2,P14	13	47594282	52989249	0.454545	0.545455
CSS_159	P14,A7,P2,P4,A5,P10,A6,P9,P6,A20,A14,A22,A12,A18	13	52466371	56348148	0.428571	0.571429
CSS_160	P14,P10,P2,A5,P4	13	52466371	56712934	0.8	0.2
CSS_161	P2,P10,A6	13	56296118	61654838	0.666667	0.333333
CSS_162	P2,P4,P14,A5,A22	13	56296118	63689597	0.6	0.4
CSS_163	P2,A6,P10	13	56296118	61547222	0.666667	0.333333
CSS_164	P2,P4,A5,P10	13	56296118	56873839	0.75	0.25
CSS_165	P2,A6,P9	13	56296118	58521382	0.666667	0.333333
CSS_166	P2,A6,P9	13	56296118	58473068	0.666667	0.333333
CSS_167	P2,P10,P6	13	56296118	59321950	1	0
CSS_168	P2,P10,P14,A14,A22,A5,P4	13	56296118	62873322	0.571429	0.428571
CSS_169	P2,P4,A14,A22,A5,P14	13	56296118	63438428	0.5	0.5
CSS_170	P7,A12,P12	14	2511497	15467562	0.666667	0.333333
CSS_171	P7,A12,A18	14	2511497	14784243	0.333333	0.666667
CSS_172	P7,A12,A16	14	2511497	14299867	0.333333	0.666667
CSS_173	P7,A9,A16,P9,A18,P8,P12,A12	14	2511497	14235511	0.5	0.5
CSS_174	P7,A12,P9	14	2511497	14423210	0.666667	0.333333
CSS_175	P7,A12,P8	14	2511497	15344890	0.666667	0.333333
CSS_176	P14,P12,A11,A12,A5,P10,A9,A16,P9,A18,P8,P7	14	2511497	3026464	0.5	0.5
CSS_177	A12,A5,P10,P7	14	6770720	7562435	0.5	0.5
CSS_178	A7,P12,A23	14	26165250	27853852	0.333333	0.666667
CSS_179	P14,A12,P10,P12,A18,P9,A22,A16,A5,A6,A9,A23,P5,P6,A7	15	7564286	11660975	0.4	0.6
CSS_180	P14,A12,P12	15	7564286	12835533	0.666667	0.333333
CSS_181	P14,A7,P12,A12,P10	15	7564286	9018159	0.6	0.4
CSS_182	A12,A23,A9	15	11187879	56035883	0	1
CSS_183	A12,A23,A7	15	11187879	56599242	0	1
CSS_184	A12,P14,A16,P12,A9,A7,A23	15	11187879	55100839	0.285714	0.714286
CSS_185	A12,A23,P5,A22	15	11187879	48276684	0.25	0.75
CSS_186	A12,A23,A16	15	11187879	55287785	0	1
CSS_187	A12,A23,P5,P10	15	11187879	49776584	0.5	0.5
CSS_188	A12,A23,P5,P9,P6	15	11187879	46686937	0.6	0.4
CSS_189	A12,A23,P12	15	11187879	55719026	0.333333	0.666667
CSS_190	A12,P14,P12,A23	15	11187879	54913189	0.5	0.5
CSS_191	A12,A23,P5,P12	15	11187879	46360006	0.5	0.5
CSS_192	P12,A2,P14	16	16000000	16437456	0.666667	0.333333
CSS_193	A9,P12,A2	16	66556853	66688685	0.333333	0.666667
CSS_194	A22,P10,A5	16	71302791	71560840	0.333333	0.666667
CSS_195	P14,P5,P12	17	7335961	8734944	1	0
CSS_196	P4,A9,A16,P12,P14	17	27432170	29605287	0.6	0.4
CSS_197	P10,A16,P14	17	34703022	35059040	0.666667	0.333333
CSS_198	A16,P14,P10	17	34905070	35059040	0.666667	0.333333
CSS_199	A16,P14,P10	17	35003240	35050334	0.666667	0.333333
CSS_200	P7,A23,A5	17	40719921	53946234	0.333333	0.666667
CSS_201	P7,A5,A9,P10,A22,A23	17	40719921	52637141	0.333333	0.666667
CSS_202	P7,A23,A16	17	40719921	54370976	0.333333	0.666667
CSS_203	P7,A23,P10,A16	17	40719921	54334554	0.5	0.5
CSS_204	P7,A23,A22,P10,A16	17	40719921	54175675	0.4	0.6
CSS_205	P7,A23,A22,A16,P10	17	40719921	54100992	0.4	0.6
CSS_206	P7,A4,A6,P10,P12	17	40719921	67678051	0.6	0.4
CSS_207	P7,A5,A22,A23,P10	17	40719921	52749156	0.4	0.6
CSS_208	P7,A9,P10	17	40719921	62624624	0.666667	0.333333
CSS_209	P7,A5,A22,A23,P10,P9,A16	17	40719921	52947495	0.428571	0.571429
CSS_210	P7,A22,A23,P9	17	40719921	53048570	0.5	0.5
CSS_211	P7,A6,P12	17	40719921	68239602	0.666667	0.333333
CSS_212	P8,A5,A22,A9,P10,A23,P9,A16,P4,A18,P7	17	46590522	51696537	0.454545	0.545455
CSS_213	A7,P10,P9	18	19179032	19570529	0.666667	0.333333
CSS_214	P10,P9,A7	18	19182935	19570529	0.666667	0.333333
CSS_215	A22,A5,P12,P9,P10	18	30885088	31031149	0.6	0.4
CSS_216	P10,A5,A22	18	30953259	31106631	0.333333	0.666667
CSS_217	A5,P10,A22,P12,P9	18	30953259	31205417	0.6	0.4
CSS_218	P10,A5,A22,P9,P12	18	30953259	31154105	0.6	0.4
CSS_219	P7,A5,A22	18	41716832	44454863	0.333333	0.666667
CSS_220	P7,A5,A22	18	41716832	44433628	0.333333	0.666667
CSS_221	P7,A5,A22	18	41716832	44284340	0.333333	0.666667
CSS_222	P7,A5,A22	18	41716832	44209043	0.333333	0.666667
CSS_223	A22,A5,A7,P7	18	41716832	44133584	0.25	0.75
CSS_224	A12,A5,P10,A22	18	64793996	65044888	0.25	0.75
CSS_225	A12,A22,A5,P10	18	64793996	65034663	0.25	0.75
CSS_226	A12,P8,P10,P14	19	935502	1000252	0.75	0.25
CSS_227	P14,P9,A20	19	9406357	13116723	0.666667	0.333333
CSS_228	P12,A20,P14	19	9406357	11015631	0.666667	0.333333
CSS_229	A18,A23,P12,P10	19	21511639	21859925	0.5	0.5
CSS_230	P7,A23,A9	19	28519313	47169162	0.333333	0.666667
CSS_231	P7,A23,A20,P10,A18,A9,P9	19	28519313	44600199	0.428571	0.571429
CSS_232	P7,A23,A18,A9,P10,P9	19	28519313	46920514	0.5	0.5
CSS_233	P7,A9,A13	19	28519313	53202029	0.333333	0.666667
CSS_234	P7,A23,P10	19	28519313	48509281	0.666667	0.333333
CSS_235	P7,A23,P10	19	28519313	47910681	0.666667	0.333333
CSS_236	P7,A23,P10	19	28519313	45193075	0.666667	0.333333
CSS_237	P7,A23,P10	19	28519313	42627365	0.666667	0.333333
CSS_238	P7,A23,P10,P9	19	28519313	48211438	0.75	0.25
CSS_239	P7,A23,P10,P9	19	28519313	48161652	0.75	0.25
CSS_240	P10,P6,P12,A10,A12,A11,A9,A4,A23,A20,A18,P9,A15,A13,P7	19	28519313	29589525	0.333333	0.666667
CSS_241	P7,A23,P6	19	28519313	43589815	0.666667	0.333333
CSS_242	P7,A10,P10,A12,A9,P12	19	28519313	31900515	0.5	0.5
CSS_243	P7,A10,P10,A12,A11,A9,P12	19	28519313	31724675	0.428571	0.571429
CSS_244	P7,P6,P10,P12	19	28519313	29839079	1	0
CSS_245	A16,P10,A23	2	6261072	7534130	0.333333	0.666667
CSS_246	P14,P4,A6	2	31700000	37337188	0.666667	0.333333
CSS_247	P14,P4,A12	2	31700000	36131359	0.666667	0.333333
CSS_248	P14,P4,A22	2	31700000	37608781	0.666667	0.333333
CSS_249	P14,P4,P10	2	31700000	39576605	1	0
CSS_250	P14,P9,A6,A22,P10,P4	2	31700000	37168444	0.666667	0.333333
CSS_251	A12,P4,P9,A6,A22,P10,P13,P14	2	31700000	36141233	0.625	0.375
CSS_252	P3,P4,P12,P10,A9,A7	2	51957498	52593651	0.666667	0.333333
CSS_253	P3,P10,A8,A18	2	51957498	53390668	0.5	0.5
CSS_254	P3,P4,A7,A9,P10	2	51957498	52752991	0.6	0.4
CSS_255	P3,P10,P9,A8,A18	2	51957498	53162800	0.6	0.4
CSS_256	P4,A7,P12,P10,A9,P9,A8,A18,P3	2	51957498	52493685	0.555556	0.444444
CSS_257	A5,A12,A16	2	58767102	59102549	0	1
CSS_258	A22,P10,A5	2	71524394	71755494	0.333333	0.666667
CSS_259	A5,A22,P10	2	71524394	71816727	0.333333	0.666667
CSS_260	P10,A5,P14	2	82383954	82681635	0.666667	0.333333
CSS_261	P10,A16,A5	2	105258795	105555712	0.333333	0.666667
CSS_262	A23,P9,P4	2	108911947	110630501	0.666667	0.333333
CSS_263	P4,A5,P10	2	112085747	112967622	0.666667	0.333333
CSS_264	A5,P10,P14,P4	2	112085747	112911382	0.75	0.25
CSS_265	P4,A5,P10,P12,A22,P6,P14	2	112085747	113490294	0.714286	0.285714
CSS_266	P14,A5,P12	2	113285547	119126471	0.666667	0.333333
CSS_267	P14,P4,P12	2	113285547	114928176	1	0
CSS_268	P14,P12,A5	2	113285547	119103593	0.666667	0.333333
CSS_269	P14,A5,A22	2	113285547	116426975	0.333333	0.666667
CSS_270	P14,P6,A5,A22	2	113285547	116325618	0.5	0.5
CSS_271	P14,P4,P12,P10	2	113285547	115626841	1	0
CSS_272	P14,P4,P10	2	113285547	114208187	1	0
CSS_273	P14,P4,P10	2	113285547	115321546	1	0
CSS_274	P14,A22,A5,P6	2	113285547	116267517	0.5	0.5
CSS_275	P14,P10,P12,P4	2	113285547	114202406	1	0
CSS_276	P14,P10,P4	2	113285547	117017140	1	0
CSS_277	P14,A5,P10,A22,P9,P12,A6,P4	2	113285547	122791886	0.625	0.375
CSS_278	P4,P10,A22,P12	2	122587563	123910483	0.75	0.25
CSS_279	P4,P10,A6	2	122587563	124086473	0.666667	0.333333
CSS_280	P4,P10,P12,A22	2	122587563	123986656	0.75	0.25
CSS_281	P4,A5,P10,P9,P12,A22	2	122587563	123783919	0.666667	0.333333
CSS_282	P4,A5,P10,A22	2	122587563	123612853	0.5	0.5
CSS_283	P4,A5,A22,P9,P12,A6,P10	2	122587563	123537261	0.571429	0.428571
CSS_284	P4,A5,P10,A22,P9	2	122587563	123733675	0.6	0.4
CSS_285	P9,A16,P10	2	184770050	185318805	0.666667	0.333333
CSS_286	P10,A16,P9	2	184770050	185387845	0.666667	0.333333
CSS_287	P9,A16,P10	2	185003892	185318805	0.666667	0.333333
CSS_288	P9,A16,P10	2	185065689	185318805	0.666667	0.333333
CSS_289	P9,A16,P10	2	185368917	185387845	0.666667	0.333333
CSS_290	P14,P6,A5,A22	2	220399651	220400000	0.5	0.5
CSS_291	A22,A5,P10,P6,P9	2	220399651	220550262	0.6	0.4
CSS_292	P6,A5,P10	2	220421623	220672520	0.666667	0.333333
CSS_293	A5,P10,P9	2	220421623	220722174	0.666667	0.333333
CSS_294	P6,A5,A22	20	15000577	15241428	0.333333	0.666667
CSS_295	A22,A5,P6	20	15000577	15166086	0.333333	0.666667
CSS_296	A18,A5,P10	20	16536237	16648021	0.333333	0.666667
CSS_297	A7,P10,A23	20	19497729	20200016	0.333333	0.666667
CSS_298	A7,A5,P10,A8,A22	20	49900946	50400946	0.2	0.8
CSS_299	A5,A22,A8	20	50086517	50510872	0	1
CSS_300	A5,A8,A22	20	50086517	50683849	0	1
CSS_301	A5,A8,A22	20	50086517	50659829	0	1
CSS_302	A5,A22,P10,A8	20	50086517	50491066	0.25	0.75
CSS_303	A22,A5,P10	20	50832912	50957575	0.333333	0.666667
CSS_304	A5,P10,A22	20	50882544	51028415	0.333333	0.666667
CSS_305	A5,P10,A22	20	50909954	51048312	0.333333	0.666667
CSS_306	P10,P12,A4	21	17778120	17980242	0.666667	0.333333
CSS_307	A22,A18,P10	21	47064583	47145365	0.333333	0.666667
CSS_308	A12,P2,A23,P1	22	14488680	23401828	0.5	0.5
CSS_309	A12,P2,A23,A8	22	14488680	23221802	0.25	0.75
CSS_310	A12,P2,A18	22	14488680	20478850	0.333333	0.666667
CSS_311	A12,P2,A23,A18,A5,P6,A8,P1	22	14488680	22082751	0.375	0.625
CSS_312	A20,P14,P4,P2,A18,A23,A5,P6,A8,P1,A12	22	14488680	15321708	0.454545	0.545455
CSS_313	A12,P2,A23,A5,P6	22	14488680	22799564	0.4	0.6
CSS_314	A12,P2,P4,A18,A23,A5,P6,A8,P1	22	14488680	20119971	0.444444	0.555556
CSS_315	P10,A20,P7	23	160384	393109	0.666667	0.333333
CSS_316	P12,P9,A19,A12	23	25466839	25948996	0.5	0.5
CSS_317	P12,P9,A12	23	25847891	25948996	0.666667	0.333333
CSS_318	P9,A19,A12	23	26197983	26250269	0.333333	0.666667
CSS_319	A1,A12,P10	23	43799166	43953322	0.333333	0.666667
CSS_320	P10,A1,A5,A12	23	43852386	44022023	0.25	0.75
CSS_321	P10,A12,A1	23	43852386	44046562	0.333333	0.666667
CSS_322	A5,A22,P10,P6	24	10774838	11025078	0.5	0.5
CSS_323	A22,A5,A16,P6	24	35131054	35279656	0.25	0.75
CSS_324	A5,P6,A16,A22	24	35133374	35331818	0.25	0.75
CSS_325	P12,P3,A23,P5	25	5974959	6313592	0.75	0.25
CSS_326	P5,A23,P3	25	5974959	7057665	0.666667	0.333333
CSS_327	P10,P13,P14	25	20634641	21029992	1	0
CSS_328	P10,A13,P9	3	10261302	10561217	0.666667	0.333333
CSS_329	A13,P9,P10	3	10316108	10561217	0.666667	0.333333
CSS_330	P9,P10,A23	3	62828083	63028923	0.666667	0.333333
CSS_331	A2,A9,A4	3	98181103	98585601	0	1
CSS_332	A5,P10,A15	3	104556487	105682834	0.333333	0.666667
CSS_333	A15,A5,P10	3	104556487	106133681	0.333333	0.666667
CSS_334	A13,A9,A11	3	107946567	108446567	0	1
CSS_335	A4,A18,A11,A6,P10	3	112862561	115872981	0.2	0.8
CSS_336	A5,P6,A22	3	124848817	124999882	0.333333	0.666667
CSS_337	A5,P6,A22	3	124905967	125119658	0.333333	0.666667
CSS_338	A5,P6,A22	3	124905967	125087984	0.333333	0.666667
CSS_339	A13,A22,P10	3	129355140	129955464	0.333333	0.666667
CSS_340	A13,A22,P10	3	129455420	130055863	0.333333	0.666667
CSS_341	A13,A22,P10	3	129539196	130070273	0.333333	0.666667
CSS_342	A13,A22,P10	3	129627794	129974194	0.333333	0.666667
CSS_343	P3,P2,A10,A23	3	151356154	152613961	0.5	0.5
CSS_344	A9,A23,P3	3	151356154	151802291	0.333333	0.666667
CSS_345	A23,P2,A10,P3,P14,P10,A22,A8,A11,A9	3	152172645	153582509	0.4	0.6
CSS_346	P3,P2,P14,P10,A22,A10	3	152816892	153802224	0.666667	0.333333
CSS_347	P2,P3,A9,P10	3	152845422	154682821	0.75	0.25
CSS_348	P2,A10,P14,A22,P10	3	152845422	154114681	0.6	0.4
CSS_349	P2,A8,P10,A11,A9,P3	3	152845422	154586424	0.5	0.5
CSS_350	P2,A10,P10,A22,P14	3	152845422	154014396	0.6	0.4
CSS_351	A15,A20,P3	3	154924360	155514249	0.333333	0.666667
CSS_352	P9,A5,A23	3	170309083	170870238	0.333333	0.666667
CSS_353	P3,P9,A13	3	180629799	180940187	0.666667	0.333333
CSS_354	P10,A18,P3	3	188448477	188814669	0.666667	0.333333
CSS_355	P2,A18,A20,P12	3	212030222	214627569	0.5	0.5
CSS_356	P2,A20,P12,A18	3	212030222	214592108	0.5	0.5
CSS_357	A12,A18,A20,P12,P10,A5,A22,P2	3	212030222	213457253	0.375	0.625
CSS_358	P2,A5,P10	3	212030222	215344219	0.666667	0.333333
CSS_359	P2,A22,P10	3	212030222	215781285	0.666667	0.333333
CSS_360	P10,P12,P9	4	43881816	44276583	1	0
CSS_361	P4,A9,A2	4	45971202	46694127	0.333333	0.666667
CSS_362	A9,A11,A2,P10,P4	4	45971202	46239765	0.4	0.6
CSS_363	A7,P12,P10	4	49780751	50022098	0.666667	0.333333
CSS_364	A23,P6,A5,P9,A22	4	64086749	64787391	0.4	0.6
CSS_365	A23,A22,A5,P9,P6,P12	4	64086749	64762439	0.5	0.5
CSS_366	A12,P12,A5,A8,P8,P10	4	69877785	70298261	0.5	0.5
CSS_367	A12,P10,A5,A8,P8	4	69877785	70479219	0.4	0.6
CSS_368	P10,P12,A5,A8,P8,A12	4	70088992	70298261	0.5	0.5
CSS_369	P10,A5,A8,P8,A12	4	70088992	70479219	0.4	0.6
CSS_370	P10,P13,A4	4	74002335	74296218	0.666667	0.333333
CSS_371	P9,P10,A22	4	80465154	80552178	0.666667	0.333333
CSS_372	A7,P9,P12,P14	4	89890524	90648859	0.75	0.25
CSS_373	P10,A22,P8,P9,A5	4	103146017	103260219	0.6	0.4
CSS_374	A5,A22,P8,P9,P10	4	103146017	103472281	0.6	0.4
CSS_375	P10,A5,A22,P9,P8	4	103146017	103511761	0.6	0.4
CSS_376	A5,A22,P10	4	103172962	103472281	0.333333	0.666667
CSS_377	A7,P9,P10,P14	4	119185515	119689298	0.75	0.25
CSS_378	P14,A5,A9,A23	5	39012945	40917287	0.25	0.75
CSS_379	P12,A23,P14	5	39012945	39207918	0.666667	0.333333
CSS_380	A23,A9,A5	5	40075865	41577986	0	1
CSS_381	A11,A15,P4,P11	5	47178696	47519776	0.5	0.5
CSS_382	A11,A15,P11,P10,P4,A12	5	47178696	47444721	0.5	0.5
CSS_383	A15,P10,A12	5	47276168	49547495	0.333333	0.666667
CSS_384	A15,P4,P10	5	47276168	48077035	0.666667	0.333333
CSS_385	A15,P4,P10	5	47276168	47973403	0.666667	0.333333
CSS_386	A15,A12,P4,P10	5	47276168	49629900	0.5	0.5
CSS_387	A15,P4,P10	5	47276168	49096112	0.666667	0.333333
CSS_388	A15,A12,P10,P4	5	47276168	49414829	0.5	0.5
CSS_389	A15,A12,P10	5	47276168	49448243	0.333333	0.666667
CSS_390	P10,A12,P4	5	49276577	49662007	0.666667	0.333333
CSS_391	P10,A7,A5,A23	5	49982435	50279638	0.25	0.75
CSS_392	A23,A5,P10	5	50253460	51882910	0.333333	0.666667
CSS_393	P10,A5,P4,P12,A4,P7	5	57041308	58214513	0.666667	0.333333
CSS_394	P9,A20,A23	5	80950272	81164440	0.333333	0.666667
CSS_395	A22,P10,A5	5	107389782	107542614	0.333333	0.666667
CSS_396	A22,A5,P10	5	107464907	107617752	0.333333	0.666667
CSS_397	A5,P10,A22	5	107505001	107843231	0.333333	0.666667
CSS_398	A5,P10,A22	5	107505001	107694812	0.333333	0.666667
CSS_399	A5,A22,P10	5	107505001	107769731	0.333333	0.666667
CSS_400	P6,P10,A12,A5,A22	6	24892775	25185501	0.4	0.6
CSS_401	A12,P6,P10,A5,A22	6	24892775	25122442	0.4	0.6
CSS_402	A12,A22,P10,A5,P6	6	24892775	25065222	0.4	0.6
CSS_403	P2,A12,P14,P12	6	25626608	40170886	0.75	0.25
CSS_404	P2,A12,P14,P12	6	25626608	40116098	0.75	0.25
CSS_405	P2,A12,P12	6	25626608	39416127	0.666667	0.333333
CSS_406	P2,A12,P3,P12	6	25626608	39294176	0.75	0.25
CSS_407	P2,A12,A23,P3,P12	6	25626608	39214569	0.6	0.4
CSS_408	P2,A12,A23,P6,P3,P12	6	25626608	39114207	0.666667	0.333333
CSS_409	P2,A12,A23,P6,P3,P12	6	25626608	39016202	0.666667	0.333333
CSS_410	P2,A12,A23,P6,P3,P12	6	25626608	38916207	0.666667	0.333333
CSS_411	P2,A12,A23,P6,P3,P12	6	25626608	38816207	0.666667	0.333333
CSS_412	P2,A12,A23,P6,P3,P12	6	25626608	38716207	0.666667	0.333333
CSS_413	P2,A12,A23,P6,P3,P12	6	25626608	38616212	0.666667	0.333333
CSS_414	P2,A12,A23,P6,P3,P12	6	25626608	38516215	0.666667	0.333333
CSS_415	P2,A12,A23,P6,A10,P3,P10,P12	6	25626608	38336864	0.625	0.375
CSS_416	P2,A12,A23,P6,A10,P3,P10,A5,P12	6	25626608	38218082	0.555556	0.444444
CSS_417	P2,A12,A23,P6,A10,P3,P10,P12	6	25626608	38042288	0.625	0.375
CSS_418	P2,A12,A23,P6,A10,P3,P12	6	25626608	37837593	0.571429	0.428571
CSS_419	P2,A12,A23,P6,A10,P12	6	25626608	37736643	0.5	0.5
CSS_420	P2,A12,A23,A10,P6,P12	6	25626608	37639250	0.5	0.5
CSS_421	P2,A12,A23,A10,P6,P12	6	25626608	37538495	0.5	0.5
CSS_422	P2,P5,P12	6	25626608	31241035	1	0
CSS_423	P2,P5,P12	6	25626608	31141011	1	0
CSS_424	P2,A12,A23,P10,P9,P6,P3,A9,A10	6	25626608	36961279	0.555556	0.444444
CSS_425	P2,A23,P6,A10,P12,A12	6	25626608	37816225	0.5	0.5
CSS_426	P2,A23,P6,A10,P3,P10,P12,A5,A12	6	25626608	38116225	0.555556	0.444444
CSS_427	P2,P5,A8	6	25626608	30360436	0.666667	0.333333
CSS_428	P2,A23,A10,P6,P12,P3,P10,A5,A12	6	25626608	37616240	0.555556	0.444444
CSS_429	P2,P5,A12,A23,P10,P9,A10,P6,P3,A9,P12,A5,P14,P1,A3	6	25626608	32864235	0.6	0.4
CSS_430	P2,P5,P10	6	25626608	28658510	1	0
CSS_431	P2,A12,A23,P6,P12,P3,P10,A5,A10	6	25626608	37716227	0.555556	0.444444
CSS_432	P2,A12,A23,P6,A10,P3,P12,A5,P10	6	25626608	38146249	0.555556	0.444444
CSS_433	P2,P5,P10	6	25626608	30874936	1	0
CSS_434	P2,A12,A23,P6,A10,P3,P12,A5,P10	6	25626608	38216224	0.555556	0.444444
CSS_435	P2,A12,A23,P6,A10,P3,P12,A5,P10	6	25626608	38016225	0.555556	0.444444
CSS_436	P2,A12,A23,P10,P9,A10,P6,P3	6	25626608	36911927	0.625	0.375
CSS_437	P2,A12,A23,P6,P3,P12,A10,P10,A5	6	25626608	37373372	0.555556	0.444444
CSS_438	P2,A12,A23,P6,P3,A9,P12,A10,P10,A5	6	25626608	37274541	0.5	0.5
CSS_439	P2,A23,P10,A8,P12,A12,P5,P9,A10,P6,P3,A9,A5,P14,P1	6	25626608	28160937	0.6	0.4
CSS_440	P2,A12,A23,P6,A10,P12,P10,A5,P3	6	25626608	37916224	0.555556	0.444444
CSS_441	P2,A12,P1,P12,A3,P14	6	25626608	39750129	0.666667	0.333333
CSS_442	P2,P5,A23,A12	6	25626608	34952880	0.5	0.5
CSS_443	P2,P5,A23,A12,P9,P10,A10,P6,P3,A9,P12,A5	6	25626608	35414391	0.583333	0.416667
CSS_444	P2,P5,A23,A12	6	25626608	34992623	0.5	0.5
CSS_445	P2,A23,A12,P9,P10,A10,P6,P3,A9,P12,A5,P14	6	25626608	35590787	0.583333	0.416667
CSS_446	P2,A12,A23,P10,P6,P3,A9,P12,A10,A5	6	25626608	37193345	0.5	0.5
CSS_447	A12,P14,P12	6	32484698	40916069	0.666667	0.333333
CSS_448	A12,P14,P12	6	32484698	40816072	0.666667	0.333333
CSS_449	A12,P14,P12	6	32484698	40716085	0.666667	0.333333
CSS_450	A12,P14,A3	6	32484698	40371509	0.333333	0.666667
CSS_451	P10,P12,A23	6	42014115	43016228	0.666667	0.333333
CSS_452	P10,P12,A23	6	42513639	43016228	0.666667	0.333333
CSS_453	P10,P12,A23	6	42613475	43016228	0.666667	0.333333
CSS_454	A23,A22,P6,A20	6	44821258	45563469	0.25	0.75
CSS_455	A22,P5,A23	6	54229521	54505855	0.333333	0.666667
CSS_456	A23,P10,P5	6	54229521	56143570	0.666667	0.333333
CSS_457	P5,A15,P10	6	55002366	56414729	0.666667	0.333333
CSS_458	A10,P10,A9,A12	6	70046607	70546607	0.25	0.75
CSS_459	P10,A9,A12	6	70412798	70712864	0.333333	0.666667
CSS_460	A4,A5,A15	6	76378913	76790987	0	1
CSS_461	A23,A9,A11,P12,P9	6	94589325	95690192	0.4	0.6
CSS_462	A22,A5,P10,A18,A19	6	117016428	117439460	0.2	0.8
CSS_463	A22,A5,P10	6	117334993	117463434	0.333333	0.666667
CSS_464	A5,P10,A22	6	117439148	118229254	0.333333	0.666667
CSS_465	A5,P10,A19	6	117439148	118075189	0.333333	0.666667
CSS_466	A5,A22,P10	6	117439148	118160060	0.333333	0.666667
CSS_467	A5,A18,A19,A22,P10	6	117439148	117916185	0.2	0.8
CSS_468	P14,P10,P9	7	33726396	34094237	1	0
CSS_469	A11,P10,P9,P14	7	33726396	33886986	0.75	0.25
CSS_470	P10,A22,P6	7	73461494	73762326	0.666667	0.333333
CSS_471	P8,A3,A5	7	83439949	83810739	0.333333	0.666667
CSS_472	P10,A12,P8,A5,P15	7	90380321	90567377	0.6	0.4
CSS_473	P10,A12,P8,A5,P15	7	90380321	90547337	0.6	0.4
CSS_474	P10,A12,P8,A5,P15	7	90380321	90576565	0.6	0.4
CSS_475	P10,A12,A5,P15	7	90380321	90677504	0.5	0.5
CSS_476	P12,P9,A7	8	19928753	20062432	0.666667	0.333333
CSS_477	P9,P10,A23	8	48928526	49034247	0.666667	0.333333
CSS_478	A23,P10,P9	8	48928526	51310608	0.666667	0.333333
CSS_479	A23,P10,P9	8	48928526	51260534	0.666667	0.333333
CSS_480	A23,P10,P9	8	48928526	51210516	0.666667	0.333333
CSS_481	P9,P10,A23	8	48978840	49034247	0.666667	0.333333
CSS_482	A20,A18,P6	8	76110929	76610929	0.333333	0.666667
CSS_483	P6,P10,A7	8	91179356	91374874	0.666667	0.333333
CSS_484	P9,P10,A2,A16,A18,P14	9	6582462	9214373	0.5	0.5
CSS_485	A5,P10,A23,A22	9	30877194	31178103	0.25	0.75
CSS_486	P9,P14,A23	9	34350426	35001297	0.666667	0.333333
CSS_487	P10,A9,P14	9	49343240	49944296	0.666667	0.333333
CSS_488	A20,A5,P14	9	59099585	59439937	0.333333	0.666667
CSS_489	P9,P10,A5	9	68561653	68661861	0.666667	0.333333
CSS_490	A5,P6,A22,P10	scaffold_85	227520	486457	0.5	0.5
CSS_491	A5,A22,P10,P6	scaffold_85	227520	411260	0.5	0.5
CSS_492	P9,A7,A13,P7,A6	X	7928184	8526683	0.4	0.6
CSS_493	A6,A7,P9	X	7928184	9992323	0.333333	0.666667
CSS_494	A6,A7,P7	X	7928184	14727989	0.333333	0.666667
CSS_495	P7,A13,P9,A7,A5,P12,P10,P11,A23,A22,A10,A8	X	13713887	26965023	0.416667	0.583333
CSS_496	P7,A8,A7	X	13713887	48044867	0.333333	0.666667
CSS_497	P7,A8,A7	X	13713887	28137139	0.333333	0.666667
CSS_498	P7,A8,A5	X	13713887	47405649	0.333333	0.666667
CSS_499	P7,A8,A5	X	13713887	34344119	0.333333	0.666667
CSS_500	P7,A8,P9	X	13713887	35096046	0.666667	0.333333
CSS_501	P7,A8,P9	X	13713887	34843704	0.666667	0.333333
CSS_502	P7,A8,P9	X	13713887	35841556	0.666667	0.333333
CSS_503	P7,A8,P9	X	13713887	27497978	0.666667	0.333333
CSS_504	A8,P7,P11	X	26783962	63411750	0.666667	0.333333
CSS_505	A8,P7,A7	X	26783962	84235597	0.333333	0.666667
CSS_506	A8,P7,A5	X	26783962	98541002	0.333333	0.666667
CSS_507	A8,P7,A23,A5	X	26783962	74320755	0.25	0.75
CSS_508	A8,P7,A23,A5	X	26783962	72398276	0.25	0.75
CSS_509	A8,P7,A23,A5	X	26783962	71172609	0.25	0.75
CSS_510	A8,P7,A23,A5	X	26783962	69870218	0.25	0.75
CSS_511	A8,P7,A5	X	26783962	56071666	0.333333	0.666667
CSS_512	A8,P7,A22,A10	X	26783962	82423118	0.25	0.75
CSS_513	A8,P7,P9	X	26783962	68335143	0.666667	0.333333
CSS_514	A8,P7,P11,P9	X	26783962	63477134	0.75	0.25
CSS_515	A8,P7,P9	X	26783962	56760938	0.666667	0.333333
CSS_516	A8,P7,P9	X	26783962	56847861	0.666667	0.333333
CSS_517	A8,P7,P9	X	26783962	54162570	0.666667	0.333333
CSS_518	A8,A5,A7,P12,P9,P10,P11,A23,A22,A10,P7	X	26783962	47405649	0.454545	0.545455
CSS_519	A8,A5,P9,A7,P12,P10,P11,A23,A22,A10,P7	X	26783962	34344119	0.454545	0.545455
CSS_520	A8,P10,A5,P12,P11,P9,A23,A22,A10,A7,P7	X	26783962	58422233	0.454545	0.545455
CSS_521	A8,A22,A10,A7,P12,A5,P7	X	26783962	79259641	0.285714	0.714286
CSS_522	A8,P7,P12	X	26783962	53456124	0.666667	0.333333
CSS_523	A8,P7,P12	X	26783962	88843411	0.666667	0.333333
CSS_524	A8,P7,P12	X	26783962	88417647	0.666667	0.333333
CSS_525	A8,P7,P12	X	26783962	61852224	0.666667	0.333333
CSS_526	A8,P7,P12	X	26783962	61752256	0.666667	0.333333
CSS_527	A8,P7,A5,P12	X	26783962	61352017	0.5	0.5
CSS_528	A8,P7,P12	X	26783962	53686613	0.666667	0.333333
CSS_529	A8,P7,P12	X	26783962	53586616	0.666667	0.333333
