# Supplementary material for: Integration of selective sweeps across the sheep genome: understanding the relationship between production and adaptation traits
Source: Genet Sel Evol. 2024 May 21;56:40. doi: 10.1186/s12711-024-00910-w (PMC11106937; doi:10.1186/s12711-024-00910-w)
Supplement: Supplementary file 6 — Supplementary Material 6: Table S4. Genes annotated within the coordinates of the confirmed selective sweeps (CSS). [file 12711_2024_910_MOESM6_ESM.xlsx]

## Sheet: Genes_within_CSS_20_07_23
Table S4: Genes annotated within the the coordinates of the confirmed selective sweeps (CSS).
CSS	Code_studies	Chromosome	start CSS	end CSS	Production or adaptation	Gene	start gene	end gene
CSS_3	P14,A6,P12	1	19646867	21637553	Production	HECTD3	19653435	19661424
CSS_2	P14,A6,P12	1	19646867	21716425	Production	HECTD3	19653435	19661424
CSS_3	P14,A6,P12	1	19646867	21637553	Production	UROD	19663992	19667360
CSS_2	P14,A6,P12	1	19646867	21716425	Production	UROD	19663992	19667360
CSS_3	P14,A6,P12	1	19646867	21637553	Production	ZSWIM5	19668137	19837650
CSS_2	P14,A6,P12	1	19646867	21716425	Production	ZSWIM5	19668137	19837650
CSS_3	P14,A6,P12	1	19646867	21637553	Production	LOC121817852	19698294	19701271
CSS_2	P14,A6,P12	1	19646867	21716425	Production	LOC121817852	19698294	19701271
CSS_3	P14,A6,P12	1	19646867	21637553	Production	LOC105605152	19713288	19715368
CSS_2	P14,A6,P12	1	19646867	21716425	Production	LOC105605152	19713288	19715368
CSS_3	P14,A6,P12	1	19646867	21637553	Production	LOC114114749	19718860	19738647
CSS_2	P14,A6,P12	1	19646867	21716425	Production	LOC114114749	19718860	19738647
CSS_3	P14,A6,P12	1	19646867	21637553	Production	LOC114111081	19727218	19727321
CSS_2	P14,A6,P12	1	19646867	21716425	Production	LOC114111081	19727218	19727321
CSS_3	P14,A6,P12	1	19646867	21637553	Production	LOC114114748	19779332	19779804
CSS_2	P14,A6,P12	1	19646867	21716425	Production	LOC114114748	19779332	19779804
CSS_3	P14,A6,P12	1	19646867	21637553	Production	LOC105608026	19891409	19962686
CSS_2	P14,A6,P12	1	19646867	21716425	Production	LOC105608026	19891409	19962686
CSS_3	P14,A6,P12	1	19646867	21637553	Production	LOC121819141	19924002	19924379
CSS_2	P14,A6,P12	1	19646867	21716425	Production	LOC121819141	19924002	19924379
CSS_3	P14,A6,P12	1	19646867	21637553	Production	HPDL	19966188	19967858
CSS_2	P14,A6,P12	1	19646867	21716425	Production	HPDL	19966188	19967858
CSS_3	P14,A6,P12	1	19646867	21637553	Production	MUTYH	19968428	19977850
CSS_2	P14,A6,P12	1	19646867	21716425	Production	MUTYH	19968428	19977850
CSS_3	P14,A6,P12	1	19646867	21637553	Production	TOE1	19977753	19981385
CSS_2	P14,A6,P12	1	19646867	21716425	Production	TOE1	19977753	19981385
CSS_3	P14,A6,P12	1	19646867	21637553	Production	TESK2	19981383	20086513
CSS_2	P14,A6,P12	1	19646867	21716425	Production	TESK2	19981383	20086513
CSS_3	P14,A6,P12	1	19646867	21637553	Production	LOC114110786	20024842	20036249
CSS_2	P14,A6,P12	1	19646867	21716425	Production	LOC114110786	20024842	20036249
CSS_3	P14,A6,P12	1	19646867	21637553	Production	CCDC163	20124092	20128849
CSS_2	P14,A6,P12	1	19646867	21716425	Production	CCDC163	20124092	20128849
CSS_3	P14,A6,P12	1	19646867	21637553	Production	MMACHC	20129105	20134334
CSS_2	P14,A6,P12	1	19646867	21716425	Production	MMACHC	20129105	20134334
CSS_3	P14,A6,P12	1	19646867	21637553	Production	PRDX1	20135449	20145938
CSS_2	P14,A6,P12	1	19646867	21716425	Production	PRDX1	20135449	20145938
CSS_3	P14,A6,P12	1	19646867	21637553	Production	LOC105608901	20152481	20153049
CSS_2	P14,A6,P12	1	19646867	21716425	Production	LOC105608901	20152481	20153049
CSS_3	P14,A6,P12	1	19646867	21637553	Production	AKR1A1	20184345	20194843
CSS_2	P14,A6,P12	1	19646867	21716425	Production	AKR1A1	20184345	20194843
CSS_3	P14,A6,P12	1	19646867	21637553	Production	LOC101121892	20208698	20236348
CSS_2	P14,A6,P12	1	19646867	21716425	Production	LOC101121892	20208698	20236348
CSS_3	P14,A6,P12	1	19646867	21637553	Production	CCDC17	20237058	20241548
CSS_2	P14,A6,P12	1	19646867	21716425	Production	CCDC17	20237058	20241548
CSS_3	P14,A6,P12	1	19646867	21637553	Production	LOC121819166	20240087	20271825
CSS_2	P14,A6,P12	1	19646867	21716425	Production	LOC121819166	20240087	20271825
CSS_3	P14,A6,P12	1	19646867	21637553	Production	GPBP1L1	20242794	20307081
CSS_2	P14,A6,P12	1	19646867	21716425	Production	GPBP1L1	20242794	20307081
CSS_3	P14,A6,P12	1	19646867	21637553	Production	TMEM69	20308705	20313289
CSS_2	P14,A6,P12	1	19646867	21716425	Production	TMEM69	20308705	20313289
CSS_3	P14,A6,P12	1	19646867	21637553	Production	LOC101122737	20319630	20353680
CSS_2	P14,A6,P12	1	19646867	21716425	Production	LOC101122737	20319630	20353680
CSS_3	P14,A6,P12	1	19646867	21637553	Production	LOC114115297	20353747	20410972
CSS_2	P14,A6,P12	1	19646867	21716425	Production	LOC114115297	20353747	20410972
CSS_3	P14,A6,P12	1	19646867	21637553	Production	MAST2	20410748	20610364
CSS_2	P14,A6,P12	1	19646867	21716425	Production	MAST2	20410748	20610364
CSS_3	P14,A6,P12	1	19646867	21637553	Production	LOC101123247	20614248	20718341
CSS_2	P14,A6,P12	1	19646867	21716425	Production	LOC101123247	20614248	20718341
CSS_3	P14,A6,P12	1	19646867	21637553	Production	TRNAC-ACA_2	20682266	20682338
CSS_2	P14,A6,P12	1	19646867	21716425	Production	TRNAC-ACA_2	20682266	20682338
CSS_3	P14,A6,P12	1	19646867	21637553	Production	LOC114111041	20751977	20752083
CSS_2	P14,A6,P12	1	19646867	21716425	Production	LOC114111041	20751977	20752083
CSS_3	P14,A6,P12	1	19646867	21637553	Production	P3R3URF	20770032	20772564
CSS_2	P14,A6,P12	1	19646867	21716425	Production	P3R3URF	20770032	20772564
CSS_3	P14,A6,P12	1	19646867	21637553	Production	TSPAN1	20775715	20780500
CSS_2	P14,A6,P12	1	19646867	21716425	Production	TSPAN1	20775715	20780500
CSS_3	P14,A6,P12	1	19646867	21637553	Production	POMGNT1	20782818	20791660
CSS_2	P14,A6,P12	1	19646867	21716425	Production	POMGNT1	20782818	20791660
CSS_3	P14,A6,P12	1	19646867	21637553	Production	LURAP1	20794904	20810724
CSS_2	P14,A6,P12	1	19646867	21716425	Production	LURAP1	20794904	20810724
CSS_3	P14,A6,P12	1	19646867	21637553	Production	RAD54L	20840347	20867946
CSS_2	P14,A6,P12	1	19646867	21716425	Production	RAD54L	20840347	20867946
CSS_3	P14,A6,P12	1	19646867	21637553	Production	LRRC41	20866853	20911280
CSS_2	P14,A6,P12	1	19646867	21716425	Production	LRRC41	20866853	20911280
CSS_3	P14,A6,P12	1	19646867	21637553	Production	UQCRH	20885822	20896099
CSS_2	P14,A6,P12	1	19646867	21716425	Production	UQCRH	20885822	20896099
CSS_3	P14,A6,P12	1	19646867	21637553	Production	LOC101102851	20905432	20907607
CSS_2	P14,A6,P12	1	19646867	21716425	Production	LOC101102851	20905432	20907607
CSS_3	P14,A6,P12	1	19646867	21637553	Production	NSUN4	20910919	20933098
CSS_2	P14,A6,P12	1	19646867	21716425	Production	NSUN4	20910919	20933098
CSS_3	P14,A6,P12	1	19646867	21637553	Production	FAAH	20945283	20965088
CSS_2	P14,A6,P12	1	19646867	21716425	Production	FAAH	20945283	20965088
CSS_3	P14,A6,P12	1	19646867	21637553	Production	LOC101103602	20974215	21038355
CSS_2	P14,A6,P12	1	19646867	21716425	Production	LOC101103602	20974215	21038355
CSS_3	P14,A6,P12	1	19646867	21637553	Production	DMBX1	21060370	21069133
CSS_2	P14,A6,P12	1	19646867	21716425	Production	DMBX1	21060370	21069133
CSS_3	P14,A6,P12	1	19646867	21637553	Production	TMEM275	21084583	21085573
CSS_2	P14,A6,P12	1	19646867	21716425	Production	TMEM275	21084583	21085573
CSS_3	P14,A6,P12	1	19646867	21637553	Production	KNCN	21101930	21117481
CSS_2	P14,A6,P12	1	19646867	21716425	Production	KNCN	21101930	21117481
CSS_3	P14,A6,P12	1	19646867	21637553	Production	MKNK1	21113096	21170827
CSS_2	P14,A6,P12	1	19646867	21716425	Production	MKNK1	21113096	21170827
CSS_3	P14,A6,P12	1	19646867	21637553	Production	MOB3C	21162077	21170827
CSS_2	P14,A6,P12	1	19646867	21716425	Production	MOB3C	21162077	21170827
CSS_3	P14,A6,P12	1	19646867	21637553	Production	ATPAF1	21192321	21220349
CSS_2	P14,A6,P12	1	19646867	21716425	Production	ATPAF1	21192321	21220349
CSS_3	P14,A6,P12	1	19646867	21637553	Production	TEX38	21223455	21224800
CSS_2	P14,A6,P12	1	19646867	21716425	Production	TEX38	21223455	21224800
CSS_3	P14,A6,P12	1	19646867	21637553	Production	EFCAB14	21225842	21264609
CSS_2	P14,A6,P12	1	19646867	21716425	Production	EFCAB14	21225842	21264609
CSS_3	P14,A6,P12	1	19646867	21637553	Production	LOC121819206	21297026	21303818
CSS_2	P14,A6,P12	1	19646867	21716425	Production	LOC121819206	21297026	21303818
CSS_3	P14,A6,P12	1	19646867	21637553	Production	LOC101105114	21338060	21358785
CSS_2	P14,A6,P12	1	19646867	21716425	Production	LOC101105114	21338060	21358785
CSS_3	P14,A6,P12	1	19646867	21637553	Production	LOC114115306	21360434	21361102
CSS_2	P14,A6,P12	1	19646867	21716425	Production	LOC114115306	21360434	21361102
CSS_3	P14,A6,P12	1	19646867	21637553	Production	LOC101105368	21380606	21394930
CSS_2	P14,A6,P12	1	19646867	21716425	Production	LOC101105368	21380606	21394930
CSS_3	P14,A6,P12	1	19646867	21637553	Production	LOC101105610	21414737	21428790
CSS_2	P14,A6,P12	1	19646867	21716425	Production	LOC101105610	21414737	21428790
CSS_3	P14,A6,P12	1	19646867	21637553	Production	LOC101113120	21459551	21475457
CSS_2	P14,A6,P12	1	19646867	21716425	Production	LOC101113120	21459551	21475457
CSS_3	P14,A6,P12	1	19646867	21637553	Production	LOC105609133	21490037	21491048
CSS_2	P14,A6,P12	1	19646867	21716425	Production	LOC105609133	21490037	21491048
CSS_3	P14,A6,P12	1	19646867	21637553	Production	LOC114114831	21509441	21533442
CSS_2	P14,A6,P12	1	19646867	21716425	Production	LOC114114831	21509441	21533442
CSS_3	P14,A6,P12	1	19646867	21637553	Production	LOC114114832	21559454	21571742
CSS_2	P14,A6,P12	1	19646867	21716425	Production	LOC114114832	21559454	21571742
CSS_3	P14,A6,P12	1	19646867	21637553	Production	LOC101113645	21614588	21623667
CSS_2	P14,A6,P12	1	19646867	21716425	Production	LOC101113645	21614588	21623667
CSS_2	P14,A6,P12	1	19646867	21716425	Production	LOC101106121	21664166	21715251
CSS_6	A21,A22,P10	1	50505159	51453097	Adaptation	LOC101120030	50432486	50772209
CSS_6	A21,A22,P10	1	50505159	51453097	Adaptation	LRRC53	50675152	50689656
CSS_6	A21,A22,P10	1	50505159	51453097	Adaptation	ERICH3	50802158	50928956
CSS_6	A21,A22,P10	1	50505159	51453097	Adaptation	TRNAW-CCA_5	50971879	50971950
CSS_6	A21,A22,P10	1	50505159	51453097	Adaptation	CRYZ	50974444	51002973
CSS_6	A21,A22,P10	1	50505159	51453097	Adaptation	TYW3	51003078	51025778
CSS_6	A21,A22,P10	1	50505159	51453097	Adaptation	LOC114116266	51267305	51267616
CSS_6	A21,A22,P10	1	50505159	51453097	Adaptation	LHX8	51347806	51373862
CSS_6	A21,A22,P10	1	50505159	51453097	Adaptation	SLC44A5	51432373	51659818
CSS_7	P10,A5,P9	1	119844905	120045549	Production	RCSD1	119827175	119896669
CSS_7	P10,A5,P9	1	119844905	120045549	Production	TRNAP-CGG	119903767	119903838
CSS_7	P10,A5,P9	1	119844905	120045549	Production	TRNAP-AGG	119904491	119904562
CSS_7	P10,A5,P9	1	119844905	120045549	Production	LOC114113255	119905421	119905576
CSS_7	P10,A5,P9	1	119844905	120045549	Production	MPZL1	119910477	119998030
CSS_7	P10,A5,P9	1	119844905	120045549	Production	ADCY10	120023245	120119149
CSS_8	A12,A22,P10,A23,A5	1	121464401	121912090	Adaptation	RCAN1	121508790	121632745
CSS_8	A12,A22,P10,A23,A5	1	121464401	121912090	Adaptation	LOC121816059	121509211	121516310
CSS_8	A12,A22,P10,A23,A5	1	121464401	121912090	Adaptation	LOC101118835	121530885	121531796
CSS_8	A12,A22,P10,A23,A5	1	121464401	121912090	Adaptation	KCNE1	121673047	121679495
CSS_8	A12,A22,P10,A23,A5	1	121464401	121912090	Adaptation	SMIM34	121705024	121710525
CSS_8	A12,A22,P10,A23,A5	1	121464401	121912090	Adaptation	SMIM11	121724612	121751006
CSS_8	A12,A22,P10,A23,A5	1	121464401	121912090	Adaptation	C1H21orf140	121732352	121734763
CSS_8	A12,A22,P10,A23,A5	1	121464401	121912090	Adaptation	KCNE2	121756268	121767081
CSS_9	A5,A22,A23,P10,P12,A9,A7	1	121822111	122069069	Adaptation	MRPS6	122029349	122095890
CSS_9	A5,A22,A23,P10,P12,A9,A7	1	121822111	122069069	Adaptation	SLC5A3	122061712	122095513
CSS_11	A23,A22,P10	1	198470053	202302014	Adaptation	TP63	198249581	198514447
CSS_10	A23,P10,A22	1	198470053	202372461	Adaptation	TP63	198249581	198514447
CSS_11	A23,A22,P10	1	198470053	202302014	Adaptation	TRNAS-GGA_28	198674779	198674850
CSS_10	A23,P10,A22	1	198470053	202372461	Adaptation	TRNAS-GGA_28	198674779	198674850
CSS_11	A23,A22,P10	1	198470053	202302014	Adaptation	LOC114111384	198773699	198805424
CSS_10	A23,P10,A22	1	198470053	202372461	Adaptation	LOC114111384	198773699	198805424
CSS_11	A23,A22,P10	1	198470053	202302014	Adaptation	TPRG1	198815075	198975023
CSS_10	A23,P10,A22	1	198470053	202372461	Adaptation	TPRG1	198815075	198975023
CSS_11	A23,A22,P10	1	198470053	202302014	Adaptation	LOC101110107	199253234	199991339
CSS_10	A23,P10,A22	1	198470053	202372461	Adaptation	LOC101110107	199253234	199991339
CSS_11	A23,A22,P10	1	198470053	202302014	Adaptation	LOC121816707	199280365	199334899
CSS_10	A23,P10,A22	1	198470053	202372461	Adaptation	LOC121816707	199280365	199334899
CSS_11	A23,A22,P10	1	198470053	202302014	Adaptation	TRNAS-GGA_29	199360383	199360455
CSS_10	A23,P10,A22	1	198470053	202372461	Adaptation	TRNAS-GGA_29	199360383	199360455
CSS_11	A23,A22,P10	1	198470053	202302014	Adaptation	LOC114113830	200160913	200180893
CSS_10	A23,P10,A22	1	198470053	202372461	Adaptation	LOC114113830	200160913	200180893
CSS_11	A23,A22,P10	1	198470053	202302014	Adaptation	LOC105602696	200213219	200217622
CSS_10	A23,P10,A22	1	198470053	202372461	Adaptation	LOC105602696	200213219	200217622
CSS_11	A23,A22,P10	1	198470053	202302014	Adaptation	LOC106990876	200218998	200224556
CSS_10	A23,P10,A22	1	198470053	202372461	Adaptation	LOC106990876	200218998	200224556
CSS_11	A23,A22,P10	1	198470053	202302014	Adaptation	LOC105602706	200378118	200384533
CSS_10	A23,P10,A22	1	198470053	202372461	Adaptation	LOC105602706	200378118	200384533
CSS_11	A23,A22,P10	1	198470053	202302014	Adaptation	BCL6	200384961	200408962
CSS_10	A23,P10,A22	1	198470053	202372461	Adaptation	BCL6	200384961	200408962
CSS_11	A23,A22,P10	1	198470053	202302014	Adaptation	RTP2	200427010	200430604
CSS_10	A23,P10,A22	1	198470053	202372461	Adaptation	RTP2	200427010	200430604
CSS_11	A23,A22,P10	1	198470053	202302014	Adaptation	SST	200453333	200454581
CSS_10	A23,P10,A22	1	198470053	202372461	Adaptation	SST	200453333	200454581
CSS_11	A23,A22,P10	1	198470053	202302014	Adaptation	RTP4	200706919	200710884
CSS_10	A23,P10,A22	1	198470053	202372461	Adaptation	RTP4	200706919	200710884
CSS_11	A23,A22,P10	1	198470053	202302014	Adaptation	LOC105602729	200788690	200802506
CSS_10	A23,P10,A22	1	198470053	202372461	Adaptation	LOC105602729	200788690	200802506
CSS_11	A23,A22,P10	1	198470053	202302014	Adaptation	MASP1	200802630	200867328
CSS_10	A23,P10,A22	1	198470053	202372461	Adaptation	MASP1	200802630	200867328
CSS_11	A23,A22,P10	1	198470053	202302014	Adaptation	RTP1	200876334	200880901
CSS_10	A23,P10,A22	1	198470053	202372461	Adaptation	RTP1	200876334	200880901
CSS_11	A23,A22,P10	1	198470053	202302014	Adaptation	LOC101111595	200889668	200891067
CSS_10	A23,P10,A22	1	198470053	202372461	Adaptation	LOC101111595	200889668	200891067
CSS_11	A23,A22,P10	1	198470053	202302014	Adaptation	ST6GAL1	200979762	201014327
CSS_10	A23,P10,A22	1	198470053	202372461	Adaptation	ST6GAL1	200979762	201014327
CSS_11	A23,A22,P10	1	198470053	202302014	Adaptation	TRNAK-UUU_2	201167558	201167632
CSS_10	A23,P10,A22	1	198470053	202372461	Adaptation	TRNAK-UUU_2	201167558	201167632
CSS_11	A23,A22,P10	1	198470053	202302014	Adaptation	ADIPOQ	201189257	201202270
CSS_10	A23,P10,A22	1	198470053	202372461	Adaptation	ADIPOQ	201189257	201202270
CSS_11	A23,A22,P10	1	198470053	202302014	Adaptation	RFC4	201224850	201238007
CSS_10	A23,P10,A22	1	198470053	202372461	Adaptation	RFC4	201224850	201238007
CSS_11	A23,A22,P10	1	198470053	202302014	Adaptation	EIF4A2	201238002	201244323
CSS_10	A23,P10,A22	1	198470053	202372461	Adaptation	EIF4A2	201238002	201244323
CSS_11	A23,A22,P10	1	198470053	202302014	Adaptation	LOC114111297	201240320	201240459
CSS_10	A23,P10,A22	1	198470053	202372461	Adaptation	LOC114111297	201240320	201240459
CSS_11	A23,A22,P10	1	198470053	202302014	Adaptation	LOC114111253	201240642	201240773
CSS_10	A23,P10,A22	1	198470053	202372461	Adaptation	LOC114111253	201240642	201240773
CSS_11	A23,A22,P10	1	198470053	202302014	Adaptation	LOC114111371	201241047	201241223
CSS_10	A23,P10,A22	1	198470053	202372461	Adaptation	LOC114111371	201241047	201241223
CSS_11	A23,A22,P10	1	198470053	202302014	Adaptation	LOC114111381	201243014	201243082
CSS_10	A23,P10,A22	1	198470053	202372461	Adaptation	LOC114111381	201243014	201243082
CSS_11	A23,A22,P10	1	198470053	202302014	Adaptation	LOC114110992	201253975	201254081
CSS_10	A23,P10,A22	1	198470053	202372461	Adaptation	LOC114110992	201253975	201254081
CSS_11	A23,A22,P10	1	198470053	202302014	Adaptation	KNG1	201279111	201304559
CSS_10	A23,P10,A22	1	198470053	202372461	Adaptation	KNG1	201279111	201304559
CSS_11	A23,A22,P10	1	198470053	202302014	Adaptation	HRG	201310423	201319715
CSS_10	A23,P10,A22	1	198470053	202372461	Adaptation	HRG	201310423	201319715
CSS_11	A23,A22,P10	1	198470053	202302014	Adaptation	FETUB	201331442	201346333
CSS_10	A23,P10,A22	1	198470053	202372461	Adaptation	FETUB	201331442	201346333
CSS_11	A23,A22,P10	1	198470053	202302014	Adaptation	AHSG	201378666	201385809
CSS_10	A23,P10,A22	1	198470053	202372461	Adaptation	AHSG	201378666	201385809
CSS_11	A23,A22,P10	1	198470053	202302014	Adaptation	LOC105602783	201383405	201392929
CSS_10	A23,P10,A22	1	198470053	202372461	Adaptation	LOC105602783	201383405	201392929
CSS_11	A23,A22,P10	1	198470053	202302014	Adaptation	DNAJB11	201408866	201424153
CSS_10	A23,P10,A22	1	198470053	202372461	Adaptation	DNAJB11	201408866	201424153
CSS_11	A23,A22,P10	1	198470053	202302014	Adaptation	TBCCD1	201427831	201450824
CSS_10	A23,P10,A22	1	198470053	202372461	Adaptation	TBCCD1	201427831	201450824
CSS_11	A23,A22,P10	1	198470053	202302014	Adaptation	CRYGS	201451473	201458343
CSS_10	A23,P10,A22	1	198470053	202372461	Adaptation	CRYGS	201451473	201458343
CSS_11	A23,A22,P10	1	198470053	202302014	Adaptation	DGKG	201655734	201881911
CSS_10	A23,P10,A22	1	198470053	202372461	Adaptation	DGKG	201655734	201881911
CSS_11	A23,A22,P10	1	198470053	202302014	Adaptation	ETV5	201916842	201975806
CSS_10	A23,P10,A22	1	198470053	202372461	Adaptation	ETV5	201916842	201975806
CSS_11	A23,A22,P10	1	198470053	202302014	Adaptation	LOC101105876	202032634	202051436
CSS_10	A23,P10,A22	1	198470053	202372461	Adaptation	LOC101105876	202032634	202051436
CSS_11	A23,A22,P10	1	198470053	202302014	Adaptation	TRA2B	202067718	202087071
CSS_10	A23,P10,A22	1	198470053	202372461	Adaptation	TRA2B	202067718	202087071
CSS_11	A23,A22,P10	1	198470053	202302014	Adaptation	IGF2BP2	202185501	202349278
CSS_10	A23,P10,A22	1	198470053	202372461	Adaptation	IGF2BP2	202185501	202349278
CSS_10	A23,P10,A22	1	198470053	202372461	Adaptation	SENP2	202361599	202397063
CSS_12	P10,P12,A23	1	214726608	218638073	Production	TRNAC-GCA_13	214776995	214777066
CSS_12	P10,P12,A23	1	214726608	218638073	Production	SPATA16	215029097	215285136
CSS_12	P10,P12,A23	1	214726608	218638073	Production	LOC114113856	215391421	215393079
CSS_12	P10,P12,A23	1	214726608	218638073	Production	ECT2	215404151	215462954
CSS_12	P10,P12,A23	1	214726608	218638073	Production	NCEH1	215501242	215570475
CSS_12	P10,P12,A23	1	214726608	218638073	Production	TRNAC-ACA_30	215503744	215503816
CSS_12	P10,P12,A23	1	214726608	218638073	Production	LOC121818533	215597045	215601407
CSS_12	P10,P12,A23	1	214726608	218638073	Production	TNFSF10	215681610	215711768
CSS_12	P10,P12,A23	1	214726608	218638073	Production	GHSR	215726290	215733053
CSS_12	P10,P12,A23	1	214726608	218638073	Production	LOC121816926	215743534	215748114
CSS_12	P10,P12,A23	1	214726608	218638073	Production	FNDC3B	215814934	216170180
CSS_12	P10,P12,A23	1	214726608	218638073	Production	LOC121816932	216181754	216188178
CSS_12	P10,P12,A23	1	214726608	218638073	Production	LOC121816934	216201517	216280677
CSS_12	P10,P12,A23	1	214726608	218638073	Production	TMEM212	216312036	216330530
CSS_12	P10,P12,A23	1	214726608	218638073	Production	PLD1	216368991	216620139
CSS_12	P10,P12,A23	1	214726608	218638073	Production	TRNAC-ACA_31	216622129	216622200
CSS_12	P10,P12,A23	1	214726608	218638073	Production	LOC121816939	216633966	216653215
CSS_12	P10,P12,A23	1	214726608	218638073	Production	TNIK	216710938	217115495
CSS_12	P10,P12,A23	1	214726608	218638073	Production	LOC121816940	217119468	217127331
CSS_12	P10,P12,A23	1	214726608	218638073	Production	SLC2A2	217136597	217174273
CSS_12	P10,P12,A23	1	214726608	218638073	Production	LOC114112083	217192919	217222494
CSS_12	P10,P12,A23	1	214726608	218638073	Production	EIF5A2	217222788	217250631
CSS_12	P10,P12,A23	1	214726608	218638073	Production	RPL22L1	217260846	217264552
CSS_12	P10,P12,A23	1	214726608	218638073	Production	TRNAG-CCC_21	217365418	217365490
CSS_12	P10,P12,A23	1	214726608	218638073	Production	SLC7A14	217551585	217666538
CSS_12	P10,P12,A23	1	214726608	218638073	Production	CLDN11	217682947	217697791
CSS_12	P10,P12,A23	1	214726608	218638073	Production	SKIL	217714209	217742348
CSS_12	P10,P12,A23	1	214726608	218638073	Production	TRNAG-CCC_22	217766680	217766752
CSS_12	P10,P12,A23	1	214726608	218638073	Production	PRKCI	217775664	217845467
CSS_12	P10,P12,A23	1	214726608	218638073	Production	LOC106990881	217821971	217822615
CSS_12	P10,P12,A23	1	214726608	218638073	Production	LOC114109543	217877613	217878877
CSS_12	P10,P12,A23	1	214726608	218638073	Production	PHC3	217878446	217958168
CSS_12	P10,P12,A23	1	214726608	218638073	Production	LOC114109542	217922577	217928367
CSS_12	P10,P12,A23	1	214726608	218638073	Production	LOC114111199	217942300	217942404
CSS_12	P10,P12,A23	1	214726608	218638073	Production	GPR160	217958965	218018361
CSS_12	P10,P12,A23	1	214726608	218638073	Production	LOC114111350	217968796	217968922
CSS_12	P10,P12,A23	1	214726608	218638073	Production	SEC62	218055820	218088066
CSS_12	P10,P12,A23	1	214726608	218638073	Production	SAMD7	218108403	218124430
CSS_12	P10,P12,A23	1	214726608	218638073	Production	LRRC31	218177850	218205981
CSS_12	P10,P12,A23	1	214726608	218638073	Production	LRRIQ4	218206328	218227665
CSS_12	P10,P12,A23	1	214726608	218638073	Production	TRNAG-CCC_23	218218109	218218181
CSS_12	P10,P12,A23	1	214726608	218638073	Production	TRNAY-GUA_4	218226511	218226600
CSS_12	P10,P12,A23	1	214726608	218638073	Production	LRRC34	218228500	218247372
CSS_12	P10,P12,A23	1	214726608	218638073	Production	LOC106990437	218248495	218250179
CSS_12	P10,P12,A23	1	214726608	218638073	Production	MYNN	218253788	218271047
CSS_12	P10,P12,A23	1	214726608	218638073	Production	TRNAV-AAC_8	218273020	218273092
CSS_12	P10,P12,A23	1	214726608	218638073	Production	ACTRT3	218277793	218283457
CSS_12	P10,P12,A23	1	214726608	218638073	Production	LOC114111152	218303696	218303798
CSS_12	P10,P12,A23	1	214726608	218638073	Production	MECOM	218366383	218996821
CSS_12	P10,P12,A23	1	214726608	218638073	Production	LOC121816976	218370287	218372063
CSS_12	P10,P12,A23	1	214726608	218638073	Production	LOC105605201	218452226	218457080
CSS_13	P12,P10,A23	1	223726051	224821502	Production	LOC101116955	223815612	223815745
CSS_13	P12,P10,A23	1	223726051	224821502	Production	LOC101103029	224503348	224504613
CSS_13	P12,P10,A23	1	223726051	224821502	Production	LOC114111185	224653876	224653981
CSS_14	A23,A6,A4	1	235513518	241786814	Adaptation	LOC114109738	235586925	235587655
CSS_14	A23,A6,A4	1	235513518	241786814	Adaptation	P2RY1	235653140	235659404
CSS_14	A23,A6,A4	1	235513518	241786814	Adaptation	MBNL1	236079777	236298090
CSS_16	P10,P12,A23	1	235715766	237579064	Production	MBNL1	236079777	236298090
CSS_14	A23,A6,A4	1	235513518	241786814	Adaptation	LOC114110947	236674698	236674813
CSS_16	P10,P12,A23	1	235715766	237579064	Production	LOC114110947	236674698	236674813
CSS_14	A23,A6,A4	1	235513518	241786814	Adaptation	TRNAC-GCA_15	236705762	236705834
CSS_16	P10,P12,A23	1	235715766	237579064	Production	TRNAC-GCA_15	236705762	236705834
CSS_14	A23,A6,A4	1	235513518	241786814	Adaptation	SUCNR1	236736728	236746459
CSS_16	P10,P12,A23	1	235715766	237579064	Production	SUCNR1	236736728	236746459
CSS_14	A23,A6,A4	1	235513518	241786814	Adaptation	LOC101115671	236822691	236841305
CSS_16	P10,P12,A23	1	235715766	237579064	Production	LOC101115671	236822691	236841305
CSS_14	A23,A6,A4	1	235513518	241786814	Adaptation	LOC105605979	236849556	236867953
CSS_16	P10,P12,A23	1	235715766	237579064	Production	LOC105605979	236849556	236867953
CSS_14	A23,A6,A4	1	235513518	241786814	Adaptation	LOC101122831	236855416	236856009
CSS_16	P10,P12,A23	1	235715766	237579064	Production	LOC101122831	236855416	236856009
CSS_14	A23,A6,A4	1	235513518	241786814	Adaptation	LOC101115927	236888888	236913191
CSS_16	P10,P12,A23	1	235715766	237579064	Production	LOC101115927	236888888	236913191
CSS_14	A23,A6,A4	1	235513518	241786814	Adaptation	LOC101117059	236952859	236955524
CSS_16	P10,P12,A23	1	235715766	237579064	Production	LOC101117059	236952859	236955524
CSS_14	A23,A6,A4	1	235513518	241786814	Adaptation	LOC101116193	236997582	237007117
CSS_16	P10,P12,A23	1	235715766	237579064	Production	LOC101116193	236997582	237007117
CSS_14	A23,A6,A4	1	235513518	241786814	Adaptation	LOC121818720	237029674	237057761
CSS_16	P10,P12,A23	1	235715766	237579064	Production	LOC121818720	237029674	237057761
CSS_14	A23,A6,A4	1	235513518	241786814	Adaptation	LOC114112808	237075129	237082853
CSS_16	P10,P12,A23	1	235715766	237579064	Production	LOC114112808	237075129	237082853
CSS_18	P10,P12,A23	1	237076665	237579064	Production	LOC114112808	237075129	237082853
CSS_14	A23,A6,A4	1	235513518	241786814	Adaptation	LOC101116443	237086249	237087205
CSS_16	P10,P12,A23	1	235715766	237579064	Production	LOC101116443	237086249	237087205
CSS_18	P10,P12,A23	1	237076665	237579064	Production	LOC101116443	237086249	237087205
CSS_14	A23,A6,A4	1	235513518	241786814	Adaptation	LOC114109980	237189033	237191485
CSS_16	P10,P12,A23	1	235715766	237579064	Production	LOC114109980	237189033	237191485
CSS_18	P10,P12,A23	1	237076665	237579064	Production	LOC114109980	237189033	237191485
CSS_14	A23,A6,A4	1	235513518	241786814	Adaptation	LOC114109996	237301251	237302005
CSS_16	P10,P12,A23	1	235715766	237579064	Production	LOC114109996	237301251	237302005
CSS_18	P10,P12,A23	1	237076665	237579064	Production	LOC114109996	237301251	237302005
CSS_14	A23,A6,A4	1	235513518	241786814	Adaptation	IGSF10	237376874	237403430
CSS_16	P10,P12,A23	1	235715766	237579064	Production	IGSF10	237376874	237403430
CSS_18	P10,P12,A23	1	237076665	237579064	Production	IGSF10	237376874	237403430
CSS_14	A23,A6,A4	1	235513518	241786814	Adaptation	MED12L	237405314	237763251
CSS_16	P10,P12,A23	1	235715766	237579064	Production	MED12L	237405314	237763251
CSS_18	P10,P12,A23	1	237076665	237579064	Production	MED12L	237405314	237763251
CSS_14	A23,A6,A4	1	235513518	241786814	Adaptation	P2RY12	237448661	237497201
CSS_16	P10,P12,A23	1	235715766	237579064	Production	P2RY12	237448661	237497201
CSS_18	P10,P12,A23	1	237076665	237579064	Production	P2RY12	237448661	237497201
CSS_14	A23,A6,A4	1	235513518	241786814	Adaptation	P2RY13	237508130	237511426
CSS_16	P10,P12,A23	1	235715766	237579064	Production	P2RY13	237508130	237511426
CSS_18	P10,P12,A23	1	237076665	237579064	Production	P2RY13	237508130	237511426
CSS_14	A23,A6,A4	1	235513518	241786814	Adaptation	GPR87	237525450	237550639
CSS_16	P10,P12,A23	1	235715766	237579064	Production	GPR87	237525450	237550639
CSS_18	P10,P12,A23	1	237076665	237579064	Production	GPR87	237525450	237550639
CSS_14	A23,A6,A4	1	235513518	241786814	Adaptation	P2RY14	237567280	237628203
CSS_16	P10,P12,A23	1	235715766	237579064	Production	P2RY14	237567280	237628203
CSS_18	P10,P12,A23	1	237076665	237579064	Production	P2RY14	237567280	237628203
CSS_14	A23,A6,A4	1	235513518	241786814	Adaptation	GPR171	237637545	237645052
CSS_14	A23,A6,A4	1	235513518	241786814	Adaptation	CLRN1	237888376	237936655
CSS_14	A23,A6,A4	1	235513518	241786814	Adaptation	MINDY4B	237957122	237998168
CSS_14	A23,A6,A4	1	235513518	241786814	Adaptation	SIAH2	238089750	238109615
CSS_14	A23,A6,A4	1	235513518	241786814	Adaptation	ERICH6	238160222	238202180
CSS_14	A23,A6,A4	1	235513518	241786814	Adaptation	LOC121817146	238168608	238179105
CSS_14	A23,A6,A4	1	235513518	241786814	Adaptation	SELENOT	238228108	238256171
CSS_14	A23,A6,A4	1	235513518	241786814	Adaptation	EIF2A	238278767	238318353
CSS_14	A23,A6,A4	1	235513518	241786814	Adaptation	LOC114111304	238311396	238311527
CSS_14	A23,A6,A4	1	235513518	241786814	Adaptation	SERP1	238318639	238320961
CSS_14	A23,A6,A4	1	235513518	241786814	Adaptation	LOC121817157	238323693	238333842
CSS_14	A23,A6,A4	1	235513518	241786814	Adaptation	TSC22D2	238390680	238436488
CSS_14	A23,A6,A4	1	235513518	241786814	Adaptation	TRNAR-UCG	238523261	238523332
CSS_14	A23,A6,A4	1	235513518	241786814	Adaptation	PFN2	238934509	238940889
CSS_14	A23,A6,A4	1	235513518	241786814	Adaptation	RNF13	238943849	239076797
CSS_14	A23,A6,A4	1	235513518	241786814	Adaptation	LOC121817187	238970736	238977219
CSS_14	A23,A6,A4	1	235513518	241786814	Adaptation	ANKUB1	239093456	239125204
CSS_14	A23,A6,A4	1	235513518	241786814	Adaptation	COMMD2	239135730	239144671
CSS_14	A23,A6,A4	1	235513518	241786814	Adaptation	WWTR1	239215885	239362634
CSS_14	A23,A6,A4	1	235513518	241786814	Adaptation	TM4SF4	239384395	239413042
CSS_14	A23,A6,A4	1	235513518	241786814	Adaptation	TRNAC-GCA_16	239485770	239485841
CSS_14	A23,A6,A4	1	235513518	241786814	Adaptation	TM4SF1	239532939	239541188
CSS_14	A23,A6,A4	1	235513518	241786814	Adaptation	TM4SF18	239581494	239606672
CSS_14	A23,A6,A4	1	235513518	241786814	Adaptation	LOC101103034	239631108	239632503
CSS_14	A23,A6,A4	1	235513518	241786814	Adaptation	LOC101121993	239638882	239682659
CSS_14	A23,A6,A4	1	235513518	241786814	Adaptation	CP	239698459	239759672
CSS_14	A23,A6,A4	1	235513518	241786814	Adaptation	LOC114110966	239729358	239729489
CSS_14	A23,A6,A4	1	235513518	241786814	Adaptation	HPS3	239747430	239788759
CSS_14	A23,A6,A4	1	235513518	241786814	Adaptation	LOC101122652	239765824	239766949
CSS_14	A23,A6,A4	1	235513518	241786814	Adaptation	HLTF	239814503	239874251
CSS_14	A23,A6,A4	1	235513518	241786814	Adaptation	GYG1	239886876	239925357
CSS_14	A23,A6,A4	1	235513518	241786814	Adaptation	TRNAC-ACA_33	239930099	239930170
CSS_14	A23,A6,A4	1	235513518	241786814	Adaptation	CPA3	240034930	240067325
CSS_14	A23,A6,A4	1	235513518	241786814	Adaptation	CPB1	240083883	240123216
CSS_14	A23,A6,A4	1	235513518	241786814	Adaptation	AGTR1	240219591	240272677
CSS_14	A23,A6,A4	1	235513518	241786814	Adaptation	LOC101103780	240469228	240470364
CSS_14	A23,A6,A4	1	235513518	241786814	Adaptation	LOC101101857	240479132	240480678
CSS_14	A23,A6,A4	1	235513518	241786814	Adaptation	TRNAE-UUC_18	240925394	240925466
CSS_14	A23,A6,A4	1	235513518	241786814	Adaptation	LOC114111271	240965633	240965770
CSS_14	A23,A6,A4	1	235513518	241786814	Adaptation	LOC105604023	241134417	241141194
CSS_14	A23,A6,A4	1	235513518	241786814	Adaptation	TRNAG-UCC_15	241493927	241493999
CSS_14	A23,A6,A4	1	235513518	241786814	Adaptation	LOC114111032	241520093	241520199
CSS_14	A23,A6,A4	1	235513518	241786814	Adaptation	ZIC1	241697756	241703008
CSS_14	A23,A6,A4	1	235513518	241786814	Adaptation	ZIC4	241708129	241726048
CSS_19	A23,A5,P12	1	267455929	269376926	Adaptation	LOC101108019	267501358	267514402
CSS_19	A23,A5,P12	1	267455929	269376926	Adaptation	RUNX1	267605877	267877501
CSS_19	A23,A5,P12	1	267455929	269376926	Adaptation	LOC105604869	268124392	268131503
CSS_19	A23,A5,P12	1	267455929	269376926	Adaptation	TRNAW-CCA_23	268213034	268213105
CSS_19	A23,A5,P12	1	267455929	269376926	Adaptation	LOC121818583	268358626	268358961
CSS_19	A23,A5,P12	1	267455929	269376926	Adaptation	SETD4	268931014	268960622
CSS_19	A23,A5,P12	1	267455929	269376926	Adaptation	LOC121817562	268934068	268934945
CSS_19	A23,A5,P12	1	267455929	269376926	Adaptation	LOC101114408	268978920	268985306
CSS_19	A23,A5,P12	1	267455929	269376926	Adaptation	LOC114110594	268986074	268986598
CSS_19	A23,A5,P12	1	267455929	269376926	Adaptation	LOC101114663	268990354	268995109
CSS_19	A23,A5,P12	1	267455929	269376926	Adaptation	LOC101114920	268995993	269002413
CSS_19	A23,A5,P12	1	267455929	269376926	Adaptation	LOC101115172	269026643	269028730
CSS_19	A23,A5,P12	1	267455929	269376926	Adaptation	LOC101115420	269058732	269067338
CSS_19	A23,A5,P12	1	267455929	269376926	Adaptation	DOP1B	269076242	269206416
CSS_19	A23,A5,P12	1	267455929	269376926	Adaptation	MORC3	269220586	269265200
CSS_19	A23,A5,P12	1	267455929	269376926	Adaptation	CHAF1B	269272687	269300484
CSS_19	A23,A5,P12	1	267455929	269376926	Adaptation	CLDN14	269353472	269481497
CSS_23	A6,P12,A23	1	270469375	271559397	Adaptation	KCNJ6	270418558	270766661
CSS_22	A23,A6,P12	1	270469375	271586002	Adaptation	KCNJ6	270418558	270766661
CSS_24	A6,P12,A23	1	270668582	271559397	Adaptation	KCNJ6	270418558	270766661
CSS_25	A6,P12,A23	1	270701086	271559397	Adaptation	KCNJ6	270418558	270766661
CSS_23	A6,P12,A23	1	270469375	271559397	Adaptation	LOC121817593	270764748	270765838
CSS_22	A23,A6,P12	1	270469375	271586002	Adaptation	LOC121817593	270764748	270765838
CSS_24	A6,P12,A23	1	270668582	271559397	Adaptation	LOC121817593	270764748	270765838
CSS_25	A6,P12,A23	1	270701086	271559397	Adaptation	LOC121817593	270764748	270765838
CSS_23	A6,P12,A23	1	270469375	271559397	Adaptation	LOC114111261	270984361	270984492
CSS_22	A23,A6,P12	1	270469375	271586002	Adaptation	LOC114111261	270984361	270984492
CSS_24	A6,P12,A23	1	270668582	271559397	Adaptation	LOC114111261	270984361	270984492
CSS_25	A6,P12,A23	1	270701086	271559397	Adaptation	LOC114111261	270984361	270984492
CSS_23	A6,P12,A23	1	270469375	271559397	Adaptation	LOC114111227	271021509	271021611
CSS_22	A23,A6,P12	1	270469375	271586002	Adaptation	LOC114111227	271021509	271021611
CSS_24	A6,P12,A23	1	270668582	271559397	Adaptation	LOC114111227	271021509	271021611
CSS_25	A6,P12,A23	1	270701086	271559397	Adaptation	LOC114111227	271021509	271021611
CSS_23	A6,P12,A23	1	270469375	271559397	Adaptation	LOC114110632	271156063	271162020
CSS_22	A23,A6,P12	1	270469375	271586002	Adaptation	LOC114110632	271156063	271162020
CSS_24	A6,P12,A23	1	270668582	271559397	Adaptation	LOC114110632	271156063	271162020
CSS_25	A6,P12,A23	1	270701086	271559397	Adaptation	LOC114110632	271156063	271162020
CSS_23	A6,P12,A23	1	270469375	271559397	Adaptation	KCNJ15	271159515	271219282
CSS_22	A23,A6,P12	1	270469375	271586002	Adaptation	KCNJ15	271159515	271219282
CSS_24	A6,P12,A23	1	270668582	271559397	Adaptation	KCNJ15	271159515	271219282
CSS_25	A6,P12,A23	1	270701086	271559397	Adaptation	KCNJ15	271159515	271219282
CSS_23	A6,P12,A23	1	270469375	271559397	Adaptation	LOC121817597	271200553	271210213
CSS_22	A23,A6,P12	1	270469375	271586002	Adaptation	LOC121817597	271200553	271210213
CSS_24	A6,P12,A23	1	270668582	271559397	Adaptation	LOC121817597	271200553	271210213
CSS_25	A6,P12,A23	1	270701086	271559397	Adaptation	LOC121817597	271200553	271210213
CSS_23	A6,P12,A23	1	270469375	271559397	Adaptation	ERG	271290181	271611643
CSS_22	A23,A6,P12	1	270469375	271586002	Adaptation	ERG	271290181	271611643
CSS_24	A6,P12,A23	1	270668582	271559397	Adaptation	ERG	271290181	271611643
CSS_25	A6,P12,A23	1	270701086	271559397	Adaptation	ERG	271290181	271611643
CSS_27	P10,A5,A22	10	7135585	7641226	Adaptation	LOC101105926	7290047	7291831
CSS_26	P10,A5,A22	10	7135585	7650073	Adaptation	LOC101105926	7290047	7291831
CSS_30	P14,A4,P10	10	15667169	19202852	Production	GTF2F2	15658473	15792297
CSS_32	P14,A4,P10	10	15667169	19212311	Production	GTF2F2	15658473	15792297
CSS_31	P14,A4,P10	10	15667169	19319451	Production	GTF2F2	15658473	15792297
CSS_30	P14,A4,P10	10	15667169	19202852	Production	KCTD4	15714811	15716366
CSS_32	P14,A4,P10	10	15667169	19212311	Production	KCTD4	15714811	15716366
CSS_31	P14,A4,P10	10	15667169	19319451	Production	KCTD4	15714811	15716366
CSS_30	P14,A4,P10	10	15667169	19202852	Production	LOC121820492	15828370	15829428
CSS_32	P14,A4,P10	10	15667169	19212311	Production	LOC121820492	15828370	15829428
CSS_31	P14,A4,P10	10	15667169	19319451	Production	LOC121820492	15828370	15829428
CSS_30	P14,A4,P10	10	15667169	19202852	Production	LOC114116763	15845200	15845329
CSS_32	P14,A4,P10	10	15667169	19212311	Production	LOC114116763	15845200	15845329
CSS_31	P14,A4,P10	10	15667169	19319451	Production	LOC114116763	15845200	15845329
CSS_30	P14,A4,P10	10	15667169	19202852	Production	TPT1	15846077	15849661
CSS_32	P14,A4,P10	10	15667169	19212311	Production	TPT1	15846077	15849661
CSS_31	P14,A4,P10	10	15667169	19319451	Production	TPT1	15846077	15849661
CSS_30	P14,A4,P10	10	15667169	19202852	Production	LOC114116762	15846361	15846490
CSS_32	P14,A4,P10	10	15667169	19212311	Production	LOC114116762	15846361	15846490
CSS_31	P14,A4,P10	10	15667169	19319451	Production	LOC114116762	15846361	15846490
CSS_30	P14,A4,P10	10	15667169	19202852	Production	SLC25A30	15914154	15938357
CSS_32	P14,A4,P10	10	15667169	19212311	Production	SLC25A30	15914154	15938357
CSS_31	P14,A4,P10	10	15667169	19319451	Production	SLC25A30	15914154	15938357
CSS_30	P14,A4,P10	10	15667169	19202852	Production	COG3	15960859	16020793
CSS_32	P14,A4,P10	10	15667169	19212311	Production	COG3	15960859	16020793
CSS_31	P14,A4,P10	10	15667169	19319451	Production	COG3	15960859	16020793
CSS_30	P14,A4,P10	10	15667169	19202852	Production	LOC121820418	15961197	15967178
CSS_32	P14,A4,P10	10	15667169	19212311	Production	LOC121820418	15961197	15967178
CSS_31	P14,A4,P10	10	15667169	19319451	Production	LOC121820418	15961197	15967178
CSS_30	P14,A4,P10	10	15667169	19202852	Production	ERICH6B	16025516	16079893
CSS_32	P14,A4,P10	10	15667169	19212311	Production	ERICH6B	16025516	16079893
CSS_31	P14,A4,P10	10	15667169	19319451	Production	ERICH6B	16025516	16079893
CSS_30	P14,A4,P10	10	15667169	19202852	Production	CBY2	16147193	16158253
CSS_32	P14,A4,P10	10	15667169	19212311	Production	CBY2	16147193	16158253
CSS_31	P14,A4,P10	10	15667169	19319451	Production	CBY2	16147193	16158253
CSS_30	P14,A4,P10	10	15667169	19202852	Production	SIAH3	16226008	16296054
CSS_32	P14,A4,P10	10	15667169	19212311	Production	SIAH3	16226008	16296054
CSS_31	P14,A4,P10	10	15667169	19319451	Production	SIAH3	16226008	16296054
CSS_30	P14,A4,P10	10	15667169	19202852	Production	ZC3H13	16410154	16510733
CSS_32	P14,A4,P10	10	15667169	19212311	Production	ZC3H13	16410154	16510733
CSS_31	P14,A4,P10	10	15667169	19319451	Production	ZC3H13	16410154	16510733
CSS_30	P14,A4,P10	10	15667169	19202852	Production	CPB2	16511397	16569953
CSS_32	P14,A4,P10	10	15667169	19212311	Production	CPB2	16511397	16569953
CSS_31	P14,A4,P10	10	15667169	19319451	Production	CPB2	16511397	16569953
CSS_30	P14,A4,P10	10	15667169	19202852	Production	LCP1	16581318	16675224
CSS_32	P14,A4,P10	10	15667169	19212311	Production	LCP1	16581318	16675224
CSS_31	P14,A4,P10	10	15667169	19319451	Production	LCP1	16581318	16675224
CSS_30	P14,A4,P10	10	15667169	19202852	Production	TRNAR-CCU_18	16614735	16614806
CSS_32	P14,A4,P10	10	15667169	19212311	Production	TRNAR-CCU_18	16614735	16614806
CSS_31	P14,A4,P10	10	15667169	19319451	Production	TRNAR-CCU_18	16614735	16614806
CSS_30	P14,A4,P10	10	15667169	19202852	Production	LOC121820419	16657827	16663246
CSS_32	P14,A4,P10	10	15667169	19212311	Production	LOC121820419	16657827	16663246
CSS_31	P14,A4,P10	10	15667169	19319451	Production	LOC121820419	16657827	16663246
CSS_30	P14,A4,P10	10	15667169	19202852	Production	LRRC63	16687544	16710978
CSS_32	P14,A4,P10	10	15667169	19212311	Production	LRRC63	16687544	16710978
CSS_31	P14,A4,P10	10	15667169	19319451	Production	LRRC63	16687544	16710978
CSS_30	P14,A4,P10	10	15667169	19202852	Production	RUBCNL	16734702	16778159
CSS_32	P14,A4,P10	10	15667169	19212311	Production	RUBCNL	16734702	16778159
CSS_31	P14,A4,P10	10	15667169	19319451	Production	RUBCNL	16734702	16778159
CSS_30	P14,A4,P10	10	15667169	19202852	Production	LOC121820420	16779036	16784789
CSS_32	P14,A4,P10	10	15667169	19212311	Production	LOC121820420	16779036	16784789
CSS_31	P14,A4,P10	10	15667169	19319451	Production	LOC121820420	16779036	16784789
CSS_30	P14,A4,P10	10	15667169	19202852	Production	TRNAC-ACA_141	16837183	16837255
CSS_32	P14,A4,P10	10	15667169	19212311	Production	TRNAC-ACA_141	16837183	16837255
CSS_31	P14,A4,P10	10	15667169	19319451	Production	TRNAC-ACA_141	16837183	16837255
CSS_30	P14,A4,P10	10	15667169	19202852	Production	LRCH1	16855544	17076477
CSS_32	P14,A4,P10	10	15667169	19212311	Production	LRCH1	16855544	17076477
CSS_31	P14,A4,P10	10	15667169	19319451	Production	LRCH1	16855544	17076477
CSS_30	P14,A4,P10	10	15667169	19202852	Production	ESD	17093229	17113909
CSS_32	P14,A4,P10	10	15667169	19212311	Production	ESD	17093229	17113909
CSS_31	P14,A4,P10	10	15667169	19319451	Production	ESD	17093229	17113909
CSS_30	P14,A4,P10	10	15667169	19202852	Production	HTR2A	17143447	17208162
CSS_32	P14,A4,P10	10	15667169	19212311	Production	HTR2A	17143447	17208162
CSS_31	P14,A4,P10	10	15667169	19319451	Production	HTR2A	17143447	17208162
CSS_30	P14,A4,P10	10	15667169	19202852	Production	SUCLA2	18133374	18193381
CSS_32	P14,A4,P10	10	15667169	19212311	Production	SUCLA2	18133374	18193381
CSS_31	P14,A4,P10	10	15667169	19319451	Production	SUCLA2	18133374	18193381
CSS_30	P14,A4,P10	10	15667169	19202852	Production	NUDT15	18226502	18234391
CSS_32	P14,A4,P10	10	15667169	19212311	Production	NUDT15	18226502	18234391
CSS_31	P14,A4,P10	10	15667169	19319451	Production	NUDT15	18226502	18234391
CSS_30	P14,A4,P10	10	15667169	19202852	Production	MED4	18238970	18253663
CSS_32	P14,A4,P10	10	15667169	19212311	Production	MED4	18238970	18253663
CSS_31	P14,A4,P10	10	15667169	19319451	Production	MED4	18238970	18253663
CSS_30	P14,A4,P10	10	15667169	19202852	Production	LOC121820421	18264721	18267053
CSS_32	P14,A4,P10	10	15667169	19212311	Production	LOC121820421	18264721	18267053
CSS_31	P14,A4,P10	10	15667169	19319451	Production	LOC121820421	18264721	18267053
CSS_30	P14,A4,P10	10	15667169	19202852	Production	LOC121820423	18284695	18286534
CSS_32	P14,A4,P10	10	15667169	19212311	Production	LOC121820423	18284695	18286534
CSS_31	P14,A4,P10	10	15667169	19319451	Production	LOC121820423	18284695	18286534
CSS_30	P14,A4,P10	10	15667169	19202852	Production	LOC121820422	18287285	18315945
CSS_32	P14,A4,P10	10	15667169	19212311	Production	LOC121820422	18287285	18315945
CSS_31	P14,A4,P10	10	15667169	19319451	Production	LOC121820422	18287285	18315945
CSS_30	P14,A4,P10	10	15667169	19202852	Production	LOC121820424	18287659	18289373
CSS_32	P14,A4,P10	10	15667169	19212311	Production	LOC121820424	18287659	18289373
CSS_31	P14,A4,P10	10	15667169	19319451	Production	LOC121820424	18287659	18289373
CSS_30	P14,A4,P10	10	15667169	19202852	Production	ITM2B	18373983	18397705
CSS_32	P14,A4,P10	10	15667169	19212311	Production	ITM2B	18373983	18397705
CSS_31	P14,A4,P10	10	15667169	19319451	Production	ITM2B	18373983	18397705
CSS_30	P14,A4,P10	10	15667169	19202852	Production	RB1	18459350	18579062
CSS_32	P14,A4,P10	10	15667169	19212311	Production	RB1	18459350	18579062
CSS_31	P14,A4,P10	10	15667169	19319451	Production	RB1	18459350	18579062
CSS_30	P14,A4,P10	10	15667169	19202852	Production	LOC114116599	18493419	18494321
CSS_32	P14,A4,P10	10	15667169	19212311	Production	LOC114116599	18493419	18494321
CSS_31	P14,A4,P10	10	15667169	19319451	Production	LOC114116599	18493419	18494321
CSS_30	P14,A4,P10	10	15667169	19202852	Production	LPAR6	18544153	18545970
CSS_32	P14,A4,P10	10	15667169	19212311	Production	LPAR6	18544153	18545970
CSS_31	P14,A4,P10	10	15667169	19319451	Production	LPAR6	18544153	18545970
CSS_30	P14,A4,P10	10	15667169	19202852	Production	RCBTB2	18580727	18636550
CSS_32	P14,A4,P10	10	15667169	19212311	Production	RCBTB2	18580727	18636550
CSS_31	P14,A4,P10	10	15667169	19319451	Production	RCBTB2	18580727	18636550
CSS_30	P14,A4,P10	10	15667169	19202852	Production	LOC121820426	18710652	18717092
CSS_32	P14,A4,P10	10	15667169	19212311	Production	LOC121820426	18710652	18717092
CSS_31	P14,A4,P10	10	15667169	19319451	Production	LOC121820426	18710652	18717092
CSS_30	P14,A4,P10	10	15667169	19202852	Production	CYSLTR2	18769493	18792579
CSS_32	P14,A4,P10	10	15667169	19212311	Production	CYSLTR2	18769493	18792579
CSS_31	P14,A4,P10	10	15667169	19319451	Production	CYSLTR2	18769493	18792579
CSS_30	P14,A4,P10	10	15667169	19202852	Production	TRNAC-GCA_143	18823340	18823411
CSS_32	P14,A4,P10	10	15667169	19212311	Production	TRNAC-GCA_143	18823340	18823411
CSS_31	P14,A4,P10	10	15667169	19319451	Production	TRNAC-GCA_143	18823340	18823411
CSS_30	P14,A4,P10	10	15667169	19202852	Production	LOC105608010	18865127	18868847
CSS_32	P14,A4,P10	10	15667169	19212311	Production	LOC105608010	18865127	18868847
CSS_31	P14,A4,P10	10	15667169	19319451	Production	LOC105608010	18865127	18868847
CSS_30	P14,A4,P10	10	15667169	19202852	Production	LOC101114879	19010434	19010925
CSS_32	P14,A4,P10	10	15667169	19212311	Production	LOC101114879	19010434	19010925
CSS_31	P14,A4,P10	10	15667169	19319451	Production	LOC101114879	19010434	19010925
CSS_30	P14,A4,P10	10	15667169	19202852	Production	FNDC3A	19060534	19174848
CSS_32	P14,A4,P10	10	15667169	19212311	Production	FNDC3A	19060534	19174848
CSS_31	P14,A4,P10	10	15667169	19319451	Production	FNDC3A	19060534	19174848
CSS_30	P14,A4,P10	10	15667169	19202852	Production	LOC121820502	19132315	19132450
CSS_32	P14,A4,P10	10	15667169	19212311	Production	LOC121820502	19132315	19132450
CSS_31	P14,A4,P10	10	15667169	19319451	Production	LOC121820502	19132315	19132450
CSS_30	P14,A4,P10	10	15667169	19202852	Production	MLNR	19192235	19194461
CSS_32	P14,A4,P10	10	15667169	19212311	Production	MLNR	19192235	19194461
CSS_31	P14,A4,P10	10	15667169	19319451	Production	MLNR	19192235	19194461
CSS_30	P14,A4,P10	10	15667169	19202852	Production	CDADC1	19201962	19234208
CSS_32	P14,A4,P10	10	15667169	19212311	Production	CDADC1	19201962	19234208
CSS_31	P14,A4,P10	10	15667169	19319451	Production	CDADC1	19201962	19234208
CSS_31	P14,A4,P10	10	15667169	19319451	Production	CAB39L	19255639	19347457
CSS_31	P14,A4,P10	10	15667169	19319451	Production	LOC114116600	19262033	19262486
CSS_37	P14,P10,A12	10	25118745	26705738	Production	SERTM1	25195451	25219655
CSS_35	P14,A12,P10,P12	10	25118745	26816014	Production	SERTM1	25195451	25219655
CSS_37	P14,P10,A12	10	25118745	26705738	Production	LOC121816025	25219025	25220440
CSS_35	P14,A12,P10,P12	10	25118745	26816014	Production	LOC121816025	25219025	25220440
CSS_37	P14,P10,A12	10	25118745	26705738	Production	LOC114116767	25402690	25402814
CSS_35	P14,A12,P10,P12	10	25118745	26816014	Production	LOC114116767	25402690	25402814
CSS_40	A12,A7,P10,A20,A23	10	25241074	28062199	Adaptation	LOC114116767	25402690	25402814
CSS_37	P14,P10,A12	10	25118745	26705738	Production	CCNA1	25408501	25420361
CSS_35	P14,A12,P10,P12	10	25118745	26816014	Production	CCNA1	25408501	25420361
CSS_40	A12,A7,P10,A20,A23	10	25241074	28062199	Adaptation	CCNA1	25408501	25420361
CSS_37	P14,P10,A12	10	25118745	26705738	Production	SPART	25472076	25508995
CSS_35	P14,A12,P10,P12	10	25118745	26816014	Production	SPART	25472076	25508995
CSS_40	A12,A7,P10,A20,A23	10	25241074	28062199	Adaptation	SPART	25472076	25508995
CSS_37	P14,P10,A12	10	25118745	26705738	Production	SOHLH2	25558858	25598437
CSS_35	P14,A12,P10,P12	10	25118745	26816014	Production	SOHLH2	25558858	25598437
CSS_40	A12,A7,P10,A20,A23	10	25241074	28062199	Adaptation	SOHLH2	25558858	25598437
CSS_37	P14,P10,A12	10	25118745	26705738	Production	LOC101109191	25608452	25609077
CSS_35	P14,A12,P10,P12	10	25118745	26816014	Production	LOC101109191	25608452	25609077
CSS_40	A12,A7,P10,A20,A23	10	25241074	28062199	Adaptation	LOC101109191	25608452	25609077
CSS_37	P14,P10,A12	10	25118745	26705738	Production	DCLK1	25634739	25984814
CSS_35	P14,A12,P10,P12	10	25118745	26816014	Production	DCLK1	25634739	25984814
CSS_40	A12,A7,P10,A20,A23	10	25241074	28062199	Adaptation	DCLK1	25634739	25984814
CSS_37	P14,P10,A12	10	25118745	26705738	Production	NBEA	26062224	26728332
CSS_35	P14,A12,P10,P12	10	25118745	26816014	Production	NBEA	26062224	26728332
CSS_40	A12,A7,P10,A20,A23	10	25241074	28062199	Adaptation	NBEA	26062224	26728332
CSS_37	P14,P10,A12	10	25118745	26705738	Production	LOC105611535	26229194	26230895
CSS_35	P14,A12,P10,P12	10	25118745	26816014	Production	LOC105611535	26229194	26230895
CSS_40	A12,A7,P10,A20,A23	10	25241074	28062199	Adaptation	LOC105611535	26229194	26230895
CSS_37	P14,P10,A12	10	25118745	26705738	Production	TRNAE-UUC_64	26231200	26231271
CSS_35	P14,A12,P10,P12	10	25118745	26816014	Production	TRNAE-UUC_64	26231200	26231271
CSS_40	A12,A7,P10,A20,A23	10	25241074	28062199	Adaptation	TRNAE-UUC_64	26231200	26231271
CSS_37	P14,P10,A12	10	25118745	26705738	Production	MAB21L1	26280042	26282932
CSS_35	P14,A12,P10,P12	10	25118745	26816014	Production	MAB21L1	26280042	26282932
CSS_40	A12,A7,P10,A20,A23	10	25241074	28062199	Adaptation	MAB21L1	26280042	26282932
CSS_37	P14,P10,A12	10	25118745	26705738	Production	LOC105611536	26395808	26398493
CSS_35	P14,A12,P10,P12	10	25118745	26816014	Production	LOC105611536	26395808	26398493
CSS_40	A12,A7,P10,A20,A23	10	25241074	28062199	Adaptation	LOC105611536	26395808	26398493
CSS_35	P14,A12,P10,P12	10	25118745	26816014	Production	LOC114116606	26728712	27206648
CSS_40	A12,A7,P10,A20,A23	10	25241074	28062199	Adaptation	LOC114116606	26728712	27206648
CSS_40	A12,A7,P10,A20,A23	10	25241074	28062199	Adaptation	TRNAC-GCA_144	26865464	26865535
CSS_40	A12,A7,P10,A20,A23	10	25241074	28062199	Adaptation	LOC101109717	27290054	27343185
CSS_40	A12,A7,P10,A20,A23	10	25241074	28062199	Adaptation	TRNAC-ACA_143	27350667	27350738
CSS_40	A12,A7,P10,A20,A23	10	25241074	28062199	Adaptation	LOC101109981	27407277	27408374
CSS_40	A12,A7,P10,A20,A23	10	25241074	28062199	Adaptation	LOC114116607	27672674	27680336
CSS_44	A23,A7,P10,A20,P3,P15,A5,A8,A12	10	27437016	28480326	Adaptation	LOC114116607	27672674	27680336
CSS_43	A23,A12,P10	10	27437016	28847324	Adaptation	LOC114116607	27672674	27680336
CSS_42	A23,A12,P10	10	27437016	28949496	Adaptation	LOC114116607	27672674	27680336
CSS_41	A23,A12,P3,P15,A5,A8,A20	10	27437016	29342961	Adaptation	LOC114116607	27672674	27680336
CSS_40	A12,A7,P10,A20,A23	10	25241074	28062199	Adaptation	RFC3	27687498	27703185
CSS_44	A23,A7,P10,A20,P3,P15,A5,A8,A12	10	27437016	28480326	Adaptation	RFC3	27687498	27703185
CSS_43	A23,A12,P10	10	27437016	28847324	Adaptation	RFC3	27687498	27703185
CSS_42	A23,A12,P10	10	27437016	28949496	Adaptation	RFC3	27687498	27703185
CSS_41	A23,A12,P3,P15,A5,A8,A20	10	27437016	29342961	Adaptation	RFC3	27687498	27703185
CSS_40	A12,A7,P10,A20,A23	10	25241074	28062199	Adaptation	STARD13	27816091	28319681
CSS_44	A23,A7,P10,A20,P3,P15,A5,A8,A12	10	27437016	28480326	Adaptation	STARD13	27816091	28319681
CSS_43	A23,A12,P10	10	27437016	28847324	Adaptation	STARD13	27816091	28319681
CSS_42	A23,A12,P10	10	27437016	28949496	Adaptation	STARD13	27816091	28319681
CSS_41	A23,A12,P3,P15,A5,A8,A20	10	27437016	29342961	Adaptation	STARD13	27816091	28319681
CSS_46	A12,A7,P10,A20,P3,P15,A5,A8,A23	10	28072193	28480326	Adaptation	STARD13	27816091	28319681
CSS_47	A12,P10,A20,P3,P15,A5,A8,A23	10	28072193	28847324	Adaptation	STARD13	27816091	28319681
CSS_50	A12,A23,A20,P3,A5,A8,P15,A3,A22,A21	10	28072193	29458417	Adaptation	STARD13	27816091	28319681
CSS_45	A12,A23,A20,P15,A5,A8	10	28072193	29526212	Adaptation	STARD13	27816091	28319681
CSS_49	A12,A23,A20,A5,A8,P15	10	28072193	29566313	Adaptation	STARD13	27816091	28319681
CSS_48	A12,A23,A20,A5,A8,P15	10	28072193	29576447	Adaptation	STARD13	27816091	28319681
CSS_51	A12,A23,A20,A5,A8,P15	10	28072193	29586446	Adaptation	STARD13	27816091	28319681
CSS_44	A23,A7,P10,A20,P3,P15,A5,A8,A12	10	27437016	28480326	Adaptation	KL	28353940	28393801
CSS_43	A23,A12,P10	10	27437016	28847324	Adaptation	KL	28353940	28393801
CSS_42	A23,A12,P10	10	27437016	28949496	Adaptation	KL	28353940	28393801
CSS_41	A23,A12,P3,P15,A5,A8,A20	10	27437016	29342961	Adaptation	KL	28353940	28393801
CSS_46	A12,A7,P10,A20,P3,P15,A5,A8,A23	10	28072193	28480326	Adaptation	KL	28353940	28393801
CSS_47	A12,P10,A20,P3,P15,A5,A8,A23	10	28072193	28847324	Adaptation	KL	28353940	28393801
CSS_50	A12,A23,A20,P3,A5,A8,P15,A3,A22,A21	10	28072193	29458417	Adaptation	KL	28353940	28393801
CSS_45	A12,A23,A20,P15,A5,A8	10	28072193	29526212	Adaptation	KL	28353940	28393801
CSS_49	A12,A23,A20,A5,A8,P15	10	28072193	29566313	Adaptation	KL	28353940	28393801
CSS_48	A12,A23,A20,A5,A8,P15	10	28072193	29576447	Adaptation	KL	28353940	28393801
CSS_51	A12,A23,A20,A5,A8,P15	10	28072193	29586446	Adaptation	KL	28353940	28393801
CSS_43	A23,A12,P10	10	27437016	28847324	Adaptation	LOC121820434	28592336	28595413
CSS_42	A23,A12,P10	10	27437016	28949496	Adaptation	LOC121820434	28592336	28595413
CSS_41	A23,A12,P3,P15,A5,A8,A20	10	27437016	29342961	Adaptation	LOC121820434	28592336	28595413
CSS_47	A12,P10,A20,P3,P15,A5,A8,A23	10	28072193	28847324	Adaptation	LOC121820434	28592336	28595413
CSS_50	A12,A23,A20,P3,A5,A8,P15,A3,A22,A21	10	28072193	29458417	Adaptation	LOC121820434	28592336	28595413
CSS_45	A12,A23,A20,P15,A5,A8	10	28072193	29526212	Adaptation	LOC121820434	28592336	28595413
CSS_49	A12,A23,A20,A5,A8,P15	10	28072193	29566313	Adaptation	LOC121820434	28592336	28595413
CSS_48	A12,A23,A20,A5,A8,P15	10	28072193	29576447	Adaptation	LOC121820434	28592336	28595413
CSS_51	A12,A23,A20,A5,A8,P15	10	28072193	29586446	Adaptation	LOC121820434	28592336	28595413
CSS_53	A23,A20,P3,P15,A5,A8,A12	10	28441953	29458417	Adaptation	LOC121820434	28592336	28595413
CSS_52	A23,A20,P15,A5,A8,A12	10	28441953	29526212	Adaptation	LOC121820434	28592336	28595413
CSS_43	A23,A12,P10	10	27437016	28847324	Adaptation	PDS5B	28612302	28790721
CSS_42	A23,A12,P10	10	27437016	28949496	Adaptation	PDS5B	28612302	28790721
CSS_41	A23,A12,P3,P15,A5,A8,A20	10	27437016	29342961	Adaptation	PDS5B	28612302	28790721
CSS_47	A12,P10,A20,P3,P15,A5,A8,A23	10	28072193	28847324	Adaptation	PDS5B	28612302	28790721
CSS_50	A12,A23,A20,P3,A5,A8,P15,A3,A22,A21	10	28072193	29458417	Adaptation	PDS5B	28612302	28790721
CSS_45	A12,A23,A20,P15,A5,A8	10	28072193	29526212	Adaptation	PDS5B	28612302	28790721
CSS_49	A12,A23,A20,A5,A8,P15	10	28072193	29566313	Adaptation	PDS5B	28612302	28790721
CSS_48	A12,A23,A20,A5,A8,P15	10	28072193	29576447	Adaptation	PDS5B	28612302	28790721
CSS_51	A12,A23,A20,A5,A8,P15	10	28072193	29586446	Adaptation	PDS5B	28612302	28790721
CSS_53	A23,A20,P3,P15,A5,A8,A12	10	28441953	29458417	Adaptation	PDS5B	28612302	28790721
CSS_52	A23,A20,P15,A5,A8,A12	10	28441953	29526212	Adaptation	PDS5B	28612302	28790721
CSS_43	A23,A12,P10	10	27437016	28847324	Adaptation	LOC121820435	28760569	28762915
CSS_42	A23,A12,P10	10	27437016	28949496	Adaptation	LOC121820435	28760569	28762915
CSS_41	A23,A12,P3,P15,A5,A8,A20	10	27437016	29342961	Adaptation	LOC121820435	28760569	28762915
CSS_47	A12,P10,A20,P3,P15,A5,A8,A23	10	28072193	28847324	Adaptation	LOC121820435	28760569	28762915
CSS_50	A12,A23,A20,P3,A5,A8,P15,A3,A22,A21	10	28072193	29458417	Adaptation	LOC121820435	28760569	28762915
CSS_45	A12,A23,A20,P15,A5,A8	10	28072193	29526212	Adaptation	LOC121820435	28760569	28762915
CSS_49	A12,A23,A20,A5,A8,P15	10	28072193	29566313	Adaptation	LOC121820435	28760569	28762915
CSS_48	A12,A23,A20,A5,A8,P15	10	28072193	29576447	Adaptation	LOC121820435	28760569	28762915
CSS_51	A12,A23,A20,A5,A8,P15	10	28072193	29586446	Adaptation	LOC121820435	28760569	28762915
CSS_53	A23,A20,P3,P15,A5,A8,A12	10	28441953	29458417	Adaptation	LOC121820435	28760569	28762915
CSS_52	A23,A20,P15,A5,A8,A12	10	28441953	29526212	Adaptation	LOC121820435	28760569	28762915
CSS_43	A23,A12,P10	10	27437016	28847324	Adaptation	N4BP2L2	28817872	28885831
CSS_42	A23,A12,P10	10	27437016	28949496	Adaptation	N4BP2L2	28817872	28885831
CSS_41	A23,A12,P3,P15,A5,A8,A20	10	27437016	29342961	Adaptation	N4BP2L2	28817872	28885831
CSS_47	A12,P10,A20,P3,P15,A5,A8,A23	10	28072193	28847324	Adaptation	N4BP2L2	28817872	28885831
CSS_50	A12,A23,A20,P3,A5,A8,P15,A3,A22,A21	10	28072193	29458417	Adaptation	N4BP2L2	28817872	28885831
CSS_45	A12,A23,A20,P15,A5,A8	10	28072193	29526212	Adaptation	N4BP2L2	28817872	28885831
CSS_49	A12,A23,A20,A5,A8,P15	10	28072193	29566313	Adaptation	N4BP2L2	28817872	28885831
CSS_48	A12,A23,A20,A5,A8,P15	10	28072193	29576447	Adaptation	N4BP2L2	28817872	28885831
CSS_51	A12,A23,A20,A5,A8,P15	10	28072193	29586446	Adaptation	N4BP2L2	28817872	28885831
CSS_53	A23,A20,P3,P15,A5,A8,A12	10	28441953	29458417	Adaptation	N4BP2L2	28817872	28885831
CSS_52	A23,A20,P15,A5,A8,A12	10	28441953	29526212	Adaptation	N4BP2L2	28817872	28885831
CSS_42	A23,A12,P10	10	27437016	28949496	Adaptation	LOC105616164	28885363	28892419
CSS_41	A23,A12,P3,P15,A5,A8,A20	10	27437016	29342961	Adaptation	LOC105616164	28885363	28892419
CSS_50	A12,A23,A20,P3,A5,A8,P15,A3,A22,A21	10	28072193	29458417	Adaptation	LOC105616164	28885363	28892419
CSS_45	A12,A23,A20,P15,A5,A8	10	28072193	29526212	Adaptation	LOC105616164	28885363	28892419
CSS_49	A12,A23,A20,A5,A8,P15	10	28072193	29566313	Adaptation	LOC105616164	28885363	28892419
CSS_48	A12,A23,A20,A5,A8,P15	10	28072193	29576447	Adaptation	LOC105616164	28885363	28892419
CSS_51	A12,A23,A20,A5,A8,P15	10	28072193	29586446	Adaptation	LOC105616164	28885363	28892419
CSS_53	A23,A20,P3,P15,A5,A8,A12	10	28441953	29458417	Adaptation	LOC105616164	28885363	28892419
CSS_52	A23,A20,P15,A5,A8,A12	10	28441953	29526212	Adaptation	LOC105616164	28885363	28892419
CSS_42	A23,A12,P10	10	27437016	28949496	Adaptation	N4BP2L1	28891447	28913640
CSS_41	A23,A12,P3,P15,A5,A8,A20	10	27437016	29342961	Adaptation	N4BP2L1	28891447	28913640
CSS_50	A12,A23,A20,P3,A5,A8,P15,A3,A22,A21	10	28072193	29458417	Adaptation	N4BP2L1	28891447	28913640
CSS_45	A12,A23,A20,P15,A5,A8	10	28072193	29526212	Adaptation	N4BP2L1	28891447	28913640
CSS_49	A12,A23,A20,A5,A8,P15	10	28072193	29566313	Adaptation	N4BP2L1	28891447	28913640
CSS_48	A12,A23,A20,A5,A8,P15	10	28072193	29576447	Adaptation	N4BP2L1	28891447	28913640
CSS_51	A12,A23,A20,A5,A8,P15	10	28072193	29586446	Adaptation	N4BP2L1	28891447	28913640
CSS_53	A23,A20,P3,P15,A5,A8,A12	10	28441953	29458417	Adaptation	N4BP2L1	28891447	28913640
CSS_52	A23,A20,P15,A5,A8,A12	10	28441953	29526212	Adaptation	N4BP2L1	28891447	28913640
CSS_42	A23,A12,P10	10	27437016	28949496	Adaptation	BRCA2	28915659	28969562
CSS_41	A23,A12,P3,P15,A5,A8,A20	10	27437016	29342961	Adaptation	BRCA2	28915659	28969562
CSS_50	A12,A23,A20,P3,A5,A8,P15,A3,A22,A21	10	28072193	29458417	Adaptation	BRCA2	28915659	28969562
CSS_45	A12,A23,A20,P15,A5,A8	10	28072193	29526212	Adaptation	BRCA2	28915659	28969562
CSS_49	A12,A23,A20,A5,A8,P15	10	28072193	29566313	Adaptation	BRCA2	28915659	28969562
CSS_48	A12,A23,A20,A5,A8,P15	10	28072193	29576447	Adaptation	BRCA2	28915659	28969562
CSS_51	A12,A23,A20,A5,A8,P15	10	28072193	29586446	Adaptation	BRCA2	28915659	28969562
CSS_53	A23,A20,P3,P15,A5,A8,A12	10	28441953	29458417	Adaptation	BRCA2	28915659	28969562
CSS_52	A23,A20,P15,A5,A8,A12	10	28441953	29526212	Adaptation	BRCA2	28915659	28969562
CSS_42	A23,A12,P10	10	27437016	28949496	Adaptation	LOC121820436	28920787	28922247
CSS_41	A23,A12,P3,P15,A5,A8,A20	10	27437016	29342961	Adaptation	LOC121820436	28920787	28922247
CSS_50	A12,A23,A20,P3,A5,A8,P15,A3,A22,A21	10	28072193	29458417	Adaptation	LOC121820436	28920787	28922247
CSS_45	A12,A23,A20,P15,A5,A8	10	28072193	29526212	Adaptation	LOC121820436	28920787	28922247
CSS_49	A12,A23,A20,A5,A8,P15	10	28072193	29566313	Adaptation	LOC121820436	28920787	28922247
CSS_48	A12,A23,A20,A5,A8,P15	10	28072193	29576447	Adaptation	LOC121820436	28920787	28922247
CSS_51	A12,A23,A20,A5,A8,P15	10	28072193	29586446	Adaptation	LOC121820436	28920787	28922247
CSS_53	A23,A20,P3,P15,A5,A8,A12	10	28441953	29458417	Adaptation	LOC121820436	28920787	28922247
CSS_52	A23,A20,P15,A5,A8,A12	10	28441953	29526212	Adaptation	LOC121820436	28920787	28922247
CSS_41	A23,A12,P3,P15,A5,A8,A20	10	27437016	29342961	Adaptation	ZAR1L	28969586	29060235
CSS_50	A12,A23,A20,P3,A5,A8,P15,A3,A22,A21	10	28072193	29458417	Adaptation	ZAR1L	28969586	29060235
CSS_45	A12,A23,A20,P15,A5,A8	10	28072193	29526212	Adaptation	ZAR1L	28969586	29060235
CSS_49	A12,A23,A20,A5,A8,P15	10	28072193	29566313	Adaptation	ZAR1L	28969586	29060235
CSS_48	A12,A23,A20,A5,A8,P15	10	28072193	29576447	Adaptation	ZAR1L	28969586	29060235
CSS_51	A12,A23,A20,A5,A8,P15	10	28072193	29586446	Adaptation	ZAR1L	28969586	29060235
CSS_53	A23,A20,P3,P15,A5,A8,A12	10	28441953	29458417	Adaptation	ZAR1L	28969586	29060235
CSS_52	A23,A20,P15,A5,A8,A12	10	28441953	29526212	Adaptation	ZAR1L	28969586	29060235
CSS_41	A23,A12,P3,P15,A5,A8,A20	10	27437016	29342961	Adaptation	FRY	29029192	29360401
CSS_50	A12,A23,A20,P3,A5,A8,P15,A3,A22,A21	10	28072193	29458417	Adaptation	FRY	29029192	29360401
CSS_45	A12,A23,A20,P15,A5,A8	10	28072193	29526212	Adaptation	FRY	29029192	29360401
CSS_49	A12,A23,A20,A5,A8,P15	10	28072193	29566313	Adaptation	FRY	29029192	29360401
CSS_48	A12,A23,A20,A5,A8,P15	10	28072193	29576447	Adaptation	FRY	29029192	29360401
CSS_51	A12,A23,A20,A5,A8,P15	10	28072193	29586446	Adaptation	FRY	29029192	29360401
CSS_53	A23,A20,P3,P15,A5,A8,A12	10	28441953	29458417	Adaptation	FRY	29029192	29360401
CSS_52	A23,A20,P15,A5,A8,A12	10	28441953	29526212	Adaptation	FRY	29029192	29360401
CSS_54	A23,A5,A22	10	29142812	32107657	Adaptation	FRY	29029192	29360401
CSS_50	A12,A23,A20,P3,A5,A8,P15,A3,A22,A21	10	28072193	29458417	Adaptation	LOC121820437	29360859	29362376
CSS_45	A12,A23,A20,P15,A5,A8	10	28072193	29526212	Adaptation	LOC121820437	29360859	29362376
CSS_49	A12,A23,A20,A5,A8,P15	10	28072193	29566313	Adaptation	LOC121820437	29360859	29362376
CSS_48	A12,A23,A20,A5,A8,P15	10	28072193	29576447	Adaptation	LOC121820437	29360859	29362376
CSS_51	A12,A23,A20,A5,A8,P15	10	28072193	29586446	Adaptation	LOC121820437	29360859	29362376
CSS_53	A23,A20,P3,P15,A5,A8,A12	10	28441953	29458417	Adaptation	LOC121820437	29360859	29362376
CSS_52	A23,A20,P15,A5,A8,A12	10	28441953	29526212	Adaptation	LOC121820437	29360859	29362376
CSS_54	A23,A5,A22	10	29142812	32107657	Adaptation	LOC121820437	29360859	29362376
CSS_45	A12,A23,A20,P15,A5,A8	10	28072193	29526212	Adaptation	LOC101110773	29499434	29500759
CSS_49	A12,A23,A20,A5,A8,P15	10	28072193	29566313	Adaptation	LOC101110773	29499434	29500759
CSS_48	A12,A23,A20,A5,A8,P15	10	28072193	29576447	Adaptation	LOC101110773	29499434	29500759
CSS_51	A12,A23,A20,A5,A8,P15	10	28072193	29586446	Adaptation	LOC101110773	29499434	29500759
CSS_52	A23,A20,P15,A5,A8,A12	10	28441953	29526212	Adaptation	LOC101110773	29499434	29500759
CSS_54	A23,A5,A22	10	29142812	32107657	Adaptation	LOC101110773	29499434	29500759
CSS_45	A12,A23,A20,P15,A5,A8	10	28072193	29526212	Adaptation	RXFP2	29501004	29575606
CSS_49	A12,A23,A20,A5,A8,P15	10	28072193	29566313	Adaptation	RXFP2	29501004	29575606
CSS_48	A12,A23,A20,A5,A8,P15	10	28072193	29576447	Adaptation	RXFP2	29501004	29575606
CSS_51	A12,A23,A20,A5,A8,P15	10	28072193	29586446	Adaptation	RXFP2	29501004	29575606
CSS_52	A23,A20,P15,A5,A8,A12	10	28441953	29526212	Adaptation	RXFP2	29501004	29575606
CSS_54	A23,A5,A22	10	29142812	32107657	Adaptation	RXFP2	29501004	29575606
CSS_54	A23,A5,A22	10	29142812	32107657	Adaptation	B3GLCT	29934343	30046732
CSS_54	A23,A5,A22	10	29142812	32107657	Adaptation	HSPH1	30086863	30110240
CSS_54	A23,A5,A22	10	29142812	32107657	Adaptation	LOC105616258	30132156	30170495
CSS_54	A23,A5,A22	10	29142812	32107657	Adaptation	TRNAW-CCA_132	30186704	30186776
CSS_54	A23,A5,A22	10	29142812	32107657	Adaptation	LOC105610265	30188805	30189284
CSS_54	A23,A5,A22	10	29142812	32107657	Adaptation	TEX26	30260182	30286188
CSS_54	A23,A5,A22	10	29142812	32107657	Adaptation	MEDAG	30292645	30308359
CSS_54	A23,A5,A22	10	29142812	32107657	Adaptation	LOC121820438	30384952	30391274
CSS_54	A23,A5,A22	10	29142812	32107657	Adaptation	LOC443326	30408378	30431841
CSS_54	A23,A5,A22	10	29142812	32107657	Adaptation	TRNAN-GUU_24	30467025	30467098
CSS_54	A23,A5,A22	10	29142812	32107657	Adaptation	USPL1	30475351	30502897
CSS_54	A23,A5,A22	10	29142812	32107657	Adaptation	HMGB1	30503004	30632060
CSS_54	A23,A5,A22	10	29142812	32107657	Adaptation	LOC114116612	30675335	30678738
CSS_55	A3,A22,A5,A21,A23	10	30643311	30718464	Adaptation	LOC114116612	30675335	30678738
CSS_54	A23,A5,A22	10	29142812	32107657	Adaptation	KATNAL1	30774849	30845336
CSS_54	A23,A5,A22	10	29142812	32107657	Adaptation	LOC114116758	30852852	30852942
CSS_54	A23,A5,A22	10	29142812	32107657	Adaptation	LOC121820439	30899245	30904282
CSS_54	A23,A5,A22	10	29142812	32107657	Adaptation	LOC121820440	30904609	30906877
CSS_54	A23,A5,A22	10	29142812	32107657	Adaptation	UBL3	31096484	31143257
CSS_54	A23,A5,A22	10	29142812	32107657	Adaptation	LOC121820441	31176923	31183287
CSS_54	A23,A5,A22	10	29142812	32107657	Adaptation	SLC7A1	31228425	31290410
CSS_54	A23,A5,A22	10	29142812	32107657	Adaptation	MTUS2	31293499	31677136
CSS_54	A23,A5,A22	10	29142812	32107657	Adaptation	LOC114116739	31483030	31483136
CSS_54	A23,A5,A22	10	29142812	32107657	Adaptation	TRNAC-GCA_145	31668873	31668944
CSS_54	A23,A5,A22	10	29142812	32107657	Adaptation	SLC46A3	31718441	31740028
CSS_54	A23,A5,A22	10	29142812	32107657	Adaptation	TRNAS-GGA_156	31732267	31732339
CSS_54	A23,A5,A22	10	29142812	32107657	Adaptation	LOC101113603	31747812	31758539
CSS_54	A23,A5,A22	10	29142812	32107657	Adaptation	LOC105610254	31758564	31778768
CSS_54	A23,A5,A22	10	29142812	32107657	Adaptation	LOC121820495	31798531	31830149
CSS_54	A23,A5,A22	10	29142812	32107657	Adaptation	LOC121820442	31833395	31838259
CSS_54	A23,A5,A22	10	29142812	32107657	Adaptation	FLT1	31894530	32104643
CSS_62	A7,A23,A5,A3,A16,P10,A12,A4,A11,P5	10	33802444	34714276	Adaptation	LOC101115632	33649759	34119189
CSS_56	P5,A23,A5,A16,A3,P10	10	33802444	35667899	Adaptation	LOC101115632	33649759	34119189
CSS_59	P5,A23,A5,A16,A12,A4,P10	10	33802444	35744679	Adaptation	LOC101115632	33649759	34119189
CSS_57	P5,A23,A16,A12,A4,A11,P10	10	33802444	35858859	Adaptation	LOC101115632	33649759	34119189
CSS_60	P5,A23,A16,A12,A4,A11,P10	10	33802444	35944298	Adaptation	LOC101115632	33649759	34119189
CSS_61	P5,A23,P10,A4,A16,A11,A12,P14,A9,A5,A22,A6,A15	10	33802444	36161276	Adaptation	LOC101115632	33649759	34119189
CSS_58	P5,A23,A12,A4,A11,P10	10	33802444	36284235	Adaptation	LOC101115632	33649759	34119189
CSS_62	A7,A23,A5,A3,A16,P10,A12,A4,A11,P5	10	33802444	34714276	Adaptation	LOC114116745	33976376	33976482
CSS_56	P5,A23,A5,A16,A3,P10	10	33802444	35667899	Adaptation	LOC114116745	33976376	33976482
CSS_59	P5,A23,A5,A16,A12,A4,P10	10	33802444	35744679	Adaptation	LOC114116745	33976376	33976482
CSS_57	P5,A23,A16,A12,A4,A11,P10	10	33802444	35858859	Adaptation	LOC114116745	33976376	33976482
CSS_60	P5,A23,A16,A12,A4,A11,P10	10	33802444	35944298	Adaptation	LOC114116745	33976376	33976482
CSS_61	P5,A23,P10,A4,A16,A11,A12,P14,A9,A5,A22,A6,A15	10	33802444	36161276	Adaptation	LOC114116745	33976376	33976482
CSS_58	P5,A23,A12,A4,A11,P10	10	33802444	36284235	Adaptation	LOC114116745	33976376	33976482
CSS_62	A7,A23,A5,A3,A16,P10,A12,A4,A11,P5	10	33802444	34714276	Adaptation	TRNAG-UCC_46	34125936	34126008
CSS_56	P5,A23,A5,A16,A3,P10	10	33802444	35667899	Adaptation	TRNAG-UCC_46	34125936	34126008
CSS_59	P5,A23,A5,A16,A12,A4,P10	10	33802444	35744679	Adaptation	TRNAG-UCC_46	34125936	34126008
CSS_57	P5,A23,A16,A12,A4,A11,P10	10	33802444	35858859	Adaptation	TRNAG-UCC_46	34125936	34126008
CSS_60	P5,A23,A16,A12,A4,A11,P10	10	33802444	35944298	Adaptation	TRNAG-UCC_46	34125936	34126008
CSS_61	P5,A23,P10,A4,A16,A11,A12,P14,A9,A5,A22,A6,A15	10	33802444	36161276	Adaptation	TRNAG-UCC_46	34125936	34126008
CSS_58	P5,A23,A12,A4,A11,P10	10	33802444	36284235	Adaptation	TRNAG-UCC_46	34125936	34126008
CSS_62	A7,A23,A5,A3,A16,P10,A12,A4,A11,P5	10	33802444	34714276	Adaptation	NUP58	34140701	34170669
CSS_56	P5,A23,A5,A16,A3,P10	10	33802444	35667899	Adaptation	NUP58	34140701	34170669
CSS_59	P5,A23,A5,A16,A12,A4,P10	10	33802444	35744679	Adaptation	NUP58	34140701	34170669
CSS_57	P5,A23,A16,A12,A4,A11,P10	10	33802444	35858859	Adaptation	NUP58	34140701	34170669
CSS_60	P5,A23,A16,A12,A4,A11,P10	10	33802444	35944298	Adaptation	NUP58	34140701	34170669
CSS_61	P5,A23,P10,A4,A16,A11,A12,P14,A9,A5,A22,A6,A15	10	33802444	36161276	Adaptation	NUP58	34140701	34170669
CSS_58	P5,A23,A12,A4,A11,P10	10	33802444	36284235	Adaptation	NUP58	34140701	34170669
CSS_62	A7,A23,A5,A3,A16,P10,A12,A4,A11,P5	10	33802444	34714276	Adaptation	MTMR6	34176114	34196600
CSS_56	P5,A23,A5,A16,A3,P10	10	33802444	35667899	Adaptation	MTMR6	34176114	34196600
CSS_59	P5,A23,A5,A16,A12,A4,P10	10	33802444	35744679	Adaptation	MTMR6	34176114	34196600
CSS_57	P5,A23,A16,A12,A4,A11,P10	10	33802444	35858859	Adaptation	MTMR6	34176114	34196600
CSS_60	P5,A23,A16,A12,A4,A11,P10	10	33802444	35944298	Adaptation	MTMR6	34176114	34196600
CSS_61	P5,A23,P10,A4,A16,A11,A12,P14,A9,A5,A22,A6,A15	10	33802444	36161276	Adaptation	MTMR6	34176114	34196600
CSS_58	P5,A23,A12,A4,A11,P10	10	33802444	36284235	Adaptation	MTMR6	34176114	34196600
CSS_62	A7,A23,A5,A3,A16,P10,A12,A4,A11,P5	10	33802444	34714276	Adaptation	AMER2	34232105	34242141
CSS_56	P5,A23,A5,A16,A3,P10	10	33802444	35667899	Adaptation	AMER2	34232105	34242141
CSS_59	P5,A23,A5,A16,A12,A4,P10	10	33802444	35744679	Adaptation	AMER2	34232105	34242141
CSS_57	P5,A23,A16,A12,A4,A11,P10	10	33802444	35858859	Adaptation	AMER2	34232105	34242141
CSS_60	P5,A23,A16,A12,A4,A11,P10	10	33802444	35944298	Adaptation	AMER2	34232105	34242141
CSS_61	P5,A23,P10,A4,A16,A11,A12,P14,A9,A5,A22,A6,A15	10	33802444	36161276	Adaptation	AMER2	34232105	34242141
CSS_58	P5,A23,A12,A4,A11,P10	10	33802444	36284235	Adaptation	AMER2	34232105	34242141
CSS_62	A7,A23,A5,A3,A16,P10,A12,A4,A11,P5	10	33802444	34714276	Adaptation	SPATA13	34422381	34528850
CSS_56	P5,A23,A5,A16,A3,P10	10	33802444	35667899	Adaptation	SPATA13	34422381	34528850
CSS_59	P5,A23,A5,A16,A12,A4,P10	10	33802444	35744679	Adaptation	SPATA13	34422381	34528850
CSS_57	P5,A23,A16,A12,A4,A11,P10	10	33802444	35858859	Adaptation	SPATA13	34422381	34528850
CSS_60	P5,A23,A16,A12,A4,A11,P10	10	33802444	35944298	Adaptation	SPATA13	34422381	34528850
CSS_61	P5,A23,P10,A4,A16,A11,A12,P14,A9,A5,A22,A6,A15	10	33802444	36161276	Adaptation	SPATA13	34422381	34528850
CSS_58	P5,A23,A12,A4,A11,P10	10	33802444	36284235	Adaptation	SPATA13	34422381	34528850
CSS_62	A7,A23,A5,A3,A16,P10,A12,A4,A11,P5	10	33802444	34714276	Adaptation	LOC121820446	34482860	34486208
CSS_56	P5,A23,A5,A16,A3,P10	10	33802444	35667899	Adaptation	LOC121820446	34482860	34486208
CSS_59	P5,A23,A5,A16,A12,A4,P10	10	33802444	35744679	Adaptation	LOC121820446	34482860	34486208
CSS_57	P5,A23,A16,A12,A4,A11,P10	10	33802444	35858859	Adaptation	LOC121820446	34482860	34486208
CSS_60	P5,A23,A16,A12,A4,A11,P10	10	33802444	35944298	Adaptation	LOC121820446	34482860	34486208
CSS_61	P5,A23,P10,A4,A16,A11,A12,P14,A9,A5,A22,A6,A15	10	33802444	36161276	Adaptation	LOC121820446	34482860	34486208
CSS_58	P5,A23,A12,A4,A11,P10	10	33802444	36284235	Adaptation	LOC121820446	34482860	34486208
CSS_62	A7,A23,A5,A3,A16,P10,A12,A4,A11,P5	10	33802444	34714276	Adaptation	C1QTNF9	34532043	34539745
CSS_56	P5,A23,A5,A16,A3,P10	10	33802444	35667899	Adaptation	C1QTNF9	34532043	34539745
CSS_59	P5,A23,A5,A16,A12,A4,P10	10	33802444	35744679	Adaptation	C1QTNF9	34532043	34539745
CSS_57	P5,A23,A16,A12,A4,A11,P10	10	33802444	35858859	Adaptation	C1QTNF9	34532043	34539745
CSS_60	P5,A23,A16,A12,A4,A11,P10	10	33802444	35944298	Adaptation	C1QTNF9	34532043	34539745
CSS_61	P5,A23,P10,A4,A16,A11,A12,P14,A9,A5,A22,A6,A15	10	33802444	36161276	Adaptation	C1QTNF9	34532043	34539745
CSS_58	P5,A23,A12,A4,A11,P10	10	33802444	36284235	Adaptation	C1QTNF9	34532043	34539745
CSS_62	A7,A23,A5,A3,A16,P10,A12,A4,A11,P5	10	33802444	34714276	Adaptation	LOC101116412	34544454	34624372
CSS_56	P5,A23,A5,A16,A3,P10	10	33802444	35667899	Adaptation	LOC101116412	34544454	34624372
CSS_59	P5,A23,A5,A16,A12,A4,P10	10	33802444	35744679	Adaptation	LOC101116412	34544454	34624372
CSS_57	P5,A23,A16,A12,A4,A11,P10	10	33802444	35858859	Adaptation	LOC101116412	34544454	34624372
CSS_60	P5,A23,A16,A12,A4,A11,P10	10	33802444	35944298	Adaptation	LOC101116412	34544454	34624372
CSS_61	P5,A23,P10,A4,A16,A11,A12,P14,A9,A5,A22,A6,A15	10	33802444	36161276	Adaptation	LOC101116412	34544454	34624372
CSS_58	P5,A23,A12,A4,A11,P10	10	33802444	36284235	Adaptation	LOC101116412	34544454	34624372
CSS_62	A7,A23,A5,A3,A16,P10,A12,A4,A11,P5	10	33802444	34714276	Adaptation	TRNAS-GGA_157	34635392	34635463
CSS_56	P5,A23,A5,A16,A3,P10	10	33802444	35667899	Adaptation	TRNAS-GGA_157	34635392	34635463
CSS_59	P5,A23,A5,A16,A12,A4,P10	10	33802444	35744679	Adaptation	TRNAS-GGA_157	34635392	34635463
CSS_57	P5,A23,A16,A12,A4,A11,P10	10	33802444	35858859	Adaptation	TRNAS-GGA_157	34635392	34635463
CSS_60	P5,A23,A16,A12,A4,A11,P10	10	33802444	35944298	Adaptation	TRNAS-GGA_157	34635392	34635463
CSS_61	P5,A23,P10,A4,A16,A11,A12,P14,A9,A5,A22,A6,A15	10	33802444	36161276	Adaptation	TRNAS-GGA_157	34635392	34635463
CSS_58	P5,A23,A12,A4,A11,P10	10	33802444	36284235	Adaptation	TRNAS-GGA_157	34635392	34635463
CSS_62	A7,A23,A5,A3,A16,P10,A12,A4,A11,P5	10	33802444	34714276	Adaptation	TNFRSF19	34652953	34749498
CSS_56	P5,A23,A5,A16,A3,P10	10	33802444	35667899	Adaptation	TNFRSF19	34652953	34749498
CSS_59	P5,A23,A5,A16,A12,A4,P10	10	33802444	35744679	Adaptation	TNFRSF19	34652953	34749498
CSS_57	P5,A23,A16,A12,A4,A11,P10	10	33802444	35858859	Adaptation	TNFRSF19	34652953	34749498
CSS_60	P5,A23,A16,A12,A4,A11,P10	10	33802444	35944298	Adaptation	TNFRSF19	34652953	34749498
CSS_61	P5,A23,P10,A4,A16,A11,A12,P14,A9,A5,A22,A6,A15	10	33802444	36161276	Adaptation	TNFRSF19	34652953	34749498
CSS_58	P5,A23,A12,A4,A11,P10	10	33802444	36284235	Adaptation	TNFRSF19	34652953	34749498
CSS_56	P5,A23,A5,A16,A3,P10	10	33802444	35667899	Adaptation	TRNAR-CCU_19	34765061	34765133
CSS_59	P5,A23,A5,A16,A12,A4,P10	10	33802444	35744679	Adaptation	TRNAR-CCU_19	34765061	34765133
CSS_57	P5,A23,A16,A12,A4,A11,P10	10	33802444	35858859	Adaptation	TRNAR-CCU_19	34765061	34765133
CSS_60	P5,A23,A16,A12,A4,A11,P10	10	33802444	35944298	Adaptation	TRNAR-CCU_19	34765061	34765133
CSS_61	P5,A23,P10,A4,A16,A11,A12,P14,A9,A5,A22,A6,A15	10	33802444	36161276	Adaptation	TRNAR-CCU_19	34765061	34765133
CSS_58	P5,A23,A12,A4,A11,P10	10	33802444	36284235	Adaptation	TRNAR-CCU_19	34765061	34765133
CSS_56	P5,A23,A5,A16,A3,P10	10	33802444	35667899	Adaptation	LOC114116617	34830615	34847499
CSS_59	P5,A23,A5,A16,A12,A4,P10	10	33802444	35744679	Adaptation	LOC114116617	34830615	34847499
CSS_57	P5,A23,A16,A12,A4,A11,P10	10	33802444	35858859	Adaptation	LOC114116617	34830615	34847499
CSS_60	P5,A23,A16,A12,A4,A11,P10	10	33802444	35944298	Adaptation	LOC114116617	34830615	34847499
CSS_61	P5,A23,P10,A4,A16,A11,A12,P14,A9,A5,A22,A6,A15	10	33802444	36161276	Adaptation	LOC114116617	34830615	34847499
CSS_58	P5,A23,A12,A4,A11,P10	10	33802444	36284235	Adaptation	LOC114116617	34830615	34847499
CSS_56	P5,A23,A5,A16,A3,P10	10	33802444	35667899	Adaptation	LOC105609560	34846305	34870086
CSS_59	P5,A23,A5,A16,A12,A4,P10	10	33802444	35744679	Adaptation	LOC105609560	34846305	34870086
CSS_57	P5,A23,A16,A12,A4,A11,P10	10	33802444	35858859	Adaptation	LOC105609560	34846305	34870086
CSS_60	P5,A23,A16,A12,A4,A11,P10	10	33802444	35944298	Adaptation	LOC105609560	34846305	34870086
CSS_61	P5,A23,P10,A4,A16,A11,A12,P14,A9,A5,A22,A6,A15	10	33802444	36161276	Adaptation	LOC105609560	34846305	34870086
CSS_58	P5,A23,A12,A4,A11,P10	10	33802444	36284235	Adaptation	LOC105609560	34846305	34870086
CSS_56	P5,A23,A5,A16,A3,P10	10	33802444	35667899	Adaptation	SACS	34870425	34911985
CSS_59	P5,A23,A5,A16,A12,A4,P10	10	33802444	35744679	Adaptation	SACS	34870425	34911985
CSS_57	P5,A23,A16,A12,A4,A11,P10	10	33802444	35858859	Adaptation	SACS	34870425	34911985
CSS_60	P5,A23,A16,A12,A4,A11,P10	10	33802444	35944298	Adaptation	SACS	34870425	34911985
CSS_61	P5,A23,P10,A4,A16,A11,A12,P14,A9,A5,A22,A6,A15	10	33802444	36161276	Adaptation	SACS	34870425	34911985
CSS_58	P5,A23,A12,A4,A11,P10	10	33802444	36284235	Adaptation	SACS	34870425	34911985
CSS_56	P5,A23,A5,A16,A3,P10	10	33802444	35667899	Adaptation	SGCG	34916150	34945873
CSS_59	P5,A23,A5,A16,A12,A4,P10	10	33802444	35744679	Adaptation	SGCG	34916150	34945873
CSS_57	P5,A23,A16,A12,A4,A11,P10	10	33802444	35858859	Adaptation	SGCG	34916150	34945873
CSS_60	P5,A23,A16,A12,A4,A11,P10	10	33802444	35944298	Adaptation	SGCG	34916150	34945873
CSS_61	P5,A23,P10,A4,A16,A11,A12,P14,A9,A5,A22,A6,A15	10	33802444	36161276	Adaptation	SGCG	34916150	34945873
CSS_58	P5,A23,A12,A4,A11,P10	10	33802444	36284235	Adaptation	SGCG	34916150	34945873
CSS_56	P5,A23,A5,A16,A3,P10	10	33802444	35667899	Adaptation	LOC114116741	35022843	35022949
CSS_59	P5,A23,A5,A16,A12,A4,P10	10	33802444	35744679	Adaptation	LOC114116741	35022843	35022949
CSS_57	P5,A23,A16,A12,A4,A11,P10	10	33802444	35858859	Adaptation	LOC114116741	35022843	35022949
CSS_60	P5,A23,A16,A12,A4,A11,P10	10	33802444	35944298	Adaptation	LOC114116741	35022843	35022949
CSS_61	P5,A23,P10,A4,A16,A11,A12,P14,A9,A5,A22,A6,A15	10	33802444	36161276	Adaptation	LOC114116741	35022843	35022949
CSS_58	P5,A23,A12,A4,A11,P10	10	33802444	36284235	Adaptation	LOC114116741	35022843	35022949
CSS_56	P5,A23,A5,A16,A3,P10	10	33802444	35667899	Adaptation	TRNAK-UUU_13	35087191	35087263
CSS_59	P5,A23,A5,A16,A12,A4,P10	10	33802444	35744679	Adaptation	TRNAK-UUU_13	35087191	35087263
CSS_57	P5,A23,A16,A12,A4,A11,P10	10	33802444	35858859	Adaptation	TRNAK-UUU_13	35087191	35087263
CSS_60	P5,A23,A16,A12,A4,A11,P10	10	33802444	35944298	Adaptation	TRNAK-UUU_13	35087191	35087263
CSS_61	P5,A23,P10,A4,A16,A11,A12,P14,A9,A5,A22,A6,A15	10	33802444	36161276	Adaptation	TRNAK-UUU_13	35087191	35087263
CSS_58	P5,A23,A12,A4,A11,P10	10	33802444	36284235	Adaptation	TRNAK-UUU_13	35087191	35087263
CSS_56	P5,A23,A5,A16,A3,P10	10	33802444	35667899	Adaptation	TRNAG-UCC_47	35273205	35273277
CSS_59	P5,A23,A5,A16,A12,A4,P10	10	33802444	35744679	Adaptation	TRNAG-UCC_47	35273205	35273277
CSS_57	P5,A23,A16,A12,A4,A11,P10	10	33802444	35858859	Adaptation	TRNAG-UCC_47	35273205	35273277
CSS_60	P5,A23,A16,A12,A4,A11,P10	10	33802444	35944298	Adaptation	TRNAG-UCC_47	35273205	35273277
CSS_61	P5,A23,P10,A4,A16,A11,A12,P14,A9,A5,A22,A6,A15	10	33802444	36161276	Adaptation	TRNAG-UCC_47	35273205	35273277
CSS_58	P5,A23,A12,A4,A11,P10	10	33802444	36284235	Adaptation	TRNAG-UCC_47	35273205	35273277
CSS_56	P5,A23,A5,A16,A3,P10	10	33802444	35667899	Adaptation	LOC114116618	35375170	35383653
CSS_59	P5,A23,A5,A16,A12,A4,P10	10	33802444	35744679	Adaptation	LOC114116618	35375170	35383653
CSS_57	P5,A23,A16,A12,A4,A11,P10	10	33802444	35858859	Adaptation	LOC114116618	35375170	35383653
CSS_60	P5,A23,A16,A12,A4,A11,P10	10	33802444	35944298	Adaptation	LOC114116618	35375170	35383653
CSS_61	P5,A23,P10,A4,A16,A11,A12,P14,A9,A5,A22,A6,A15	10	33802444	36161276	Adaptation	LOC114116618	35375170	35383653
CSS_58	P5,A23,A12,A4,A11,P10	10	33802444	36284235	Adaptation	LOC114116618	35375170	35383653
CSS_56	P5,A23,A5,A16,A3,P10	10	33802444	35667899	Adaptation	LOC105609559	35439945	35454169
CSS_59	P5,A23,A5,A16,A12,A4,P10	10	33802444	35744679	Adaptation	LOC105609559	35439945	35454169
CSS_57	P5,A23,A16,A12,A4,A11,P10	10	33802444	35858859	Adaptation	LOC105609559	35439945	35454169
CSS_60	P5,A23,A16,A12,A4,A11,P10	10	33802444	35944298	Adaptation	LOC105609559	35439945	35454169
CSS_61	P5,A23,P10,A4,A16,A11,A12,P14,A9,A5,A22,A6,A15	10	33802444	36161276	Adaptation	LOC105609559	35439945	35454169
CSS_58	P5,A23,A12,A4,A11,P10	10	33802444	36284235	Adaptation	LOC105609559	35439945	35454169
CSS_56	P5,A23,A5,A16,A3,P10	10	33802444	35667899	Adaptation	LOC114116729	35503970	35504080
CSS_59	P5,A23,A5,A16,A12,A4,P10	10	33802444	35744679	Adaptation	LOC114116729	35503970	35504080
CSS_57	P5,A23,A16,A12,A4,A11,P10	10	33802444	35858859	Adaptation	LOC114116729	35503970	35504080
CSS_60	P5,A23,A16,A12,A4,A11,P10	10	33802444	35944298	Adaptation	LOC114116729	35503970	35504080
CSS_61	P5,A23,P10,A4,A16,A11,A12,P14,A9,A5,A22,A6,A15	10	33802444	36161276	Adaptation	LOC114116729	35503970	35504080
CSS_58	P5,A23,A12,A4,A11,P10	10	33802444	36284235	Adaptation	LOC114116729	35503970	35504080
CSS_56	P5,A23,A5,A16,A3,P10	10	33802444	35667899	Adaptation	LOC114116691	35513747	35517093
CSS_59	P5,A23,A5,A16,A12,A4,P10	10	33802444	35744679	Adaptation	LOC114116691	35513747	35517093
CSS_57	P5,A23,A16,A12,A4,A11,P10	10	33802444	35858859	Adaptation	LOC114116691	35513747	35517093
CSS_60	P5,A23,A16,A12,A4,A11,P10	10	33802444	35944298	Adaptation	LOC114116691	35513747	35517093
CSS_61	P5,A23,P10,A4,A16,A11,A12,P14,A9,A5,A22,A6,A15	10	33802444	36161276	Adaptation	LOC114116691	35513747	35517093
CSS_58	P5,A23,A12,A4,A11,P10	10	33802444	36284235	Adaptation	LOC114116691	35513747	35517093
CSS_56	P5,A23,A5,A16,A3,P10	10	33802444	35667899	Adaptation	FGF9	35624728	35654513
CSS_59	P5,A23,A5,A16,A12,A4,P10	10	33802444	35744679	Adaptation	FGF9	35624728	35654513
CSS_57	P5,A23,A16,A12,A4,A11,P10	10	33802444	35858859	Adaptation	FGF9	35624728	35654513
CSS_60	P5,A23,A16,A12,A4,A11,P10	10	33802444	35944298	Adaptation	FGF9	35624728	35654513
CSS_61	P5,A23,P10,A4,A16,A11,A12,P14,A9,A5,A22,A6,A15	10	33802444	36161276	Adaptation	FGF9	35624728	35654513
CSS_58	P5,A23,A12,A4,A11,P10	10	33802444	36284235	Adaptation	FGF9	35624728	35654513
CSS_59	P5,A23,A5,A16,A12,A4,P10	10	33802444	35744679	Adaptation	MICU2	35711291	35763224
CSS_57	P5,A23,A16,A12,A4,A11,P10	10	33802444	35858859	Adaptation	MICU2	35711291	35763224
CSS_60	P5,A23,A16,A12,A4,A11,P10	10	33802444	35944298	Adaptation	MICU2	35711291	35763224
CSS_61	P5,A23,P10,A4,A16,A11,A12,P14,A9,A5,A22,A6,A15	10	33802444	36161276	Adaptation	MICU2	35711291	35763224
CSS_58	P5,A23,A12,A4,A11,P10	10	33802444	36284235	Adaptation	MICU2	35711291	35763224
CSS_57	P5,A23,A16,A12,A4,A11,P10	10	33802444	35858859	Adaptation	LOC105611671	35749300	35771208
CSS_60	P5,A23,A16,A12,A4,A11,P10	10	33802444	35944298	Adaptation	LOC105611671	35749300	35771208
CSS_61	P5,A23,P10,A4,A16,A11,A12,P14,A9,A5,A22,A6,A15	10	33802444	36161276	Adaptation	LOC105611671	35749300	35771208
CSS_58	P5,A23,A12,A4,A11,P10	10	33802444	36284235	Adaptation	LOC105611671	35749300	35771208
CSS_57	P5,A23,A16,A12,A4,A11,P10	10	33802444	35858859	Adaptation	ZDHHC20	35771367	35830746
CSS_60	P5,A23,A16,A12,A4,A11,P10	10	33802444	35944298	Adaptation	ZDHHC20	35771367	35830746
CSS_61	P5,A23,P10,A4,A16,A11,A12,P14,A9,A5,A22,A6,A15	10	33802444	36161276	Adaptation	ZDHHC20	35771367	35830746
CSS_58	P5,A23,A12,A4,A11,P10	10	33802444	36284235	Adaptation	ZDHHC20	35771367	35830746
CSS_57	P5,A23,A16,A12,A4,A11,P10	10	33802444	35858859	Adaptation	MRPL57	35831188	35831805
CSS_60	P5,A23,A16,A12,A4,A11,P10	10	33802444	35944298	Adaptation	MRPL57	35831188	35831805
CSS_61	P5,A23,P10,A4,A16,A11,A12,P14,A9,A5,A22,A6,A15	10	33802444	36161276	Adaptation	MRPL57	35831188	35831805
CSS_58	P5,A23,A12,A4,A11,P10	10	33802444	36284235	Adaptation	MRPL57	35831188	35831805
CSS_57	P5,A23,A16,A12,A4,A11,P10	10	33802444	35858859	Adaptation	SKA3	35831923	35845217
CSS_60	P5,A23,A16,A12,A4,A11,P10	10	33802444	35944298	Adaptation	SKA3	35831923	35845217
CSS_61	P5,A23,P10,A4,A16,A11,A12,P14,A9,A5,A22,A6,A15	10	33802444	36161276	Adaptation	SKA3	35831923	35845217
CSS_58	P5,A23,A12,A4,A11,P10	10	33802444	36284235	Adaptation	SKA3	35831923	35845217
CSS_57	P5,A23,A16,A12,A4,A11,P10	10	33802444	35858859	Adaptation	TRNAE-UUC_65	35842912	35842983
CSS_60	P5,A23,A16,A12,A4,A11,P10	10	33802444	35944298	Adaptation	TRNAE-UUC_65	35842912	35842983
CSS_61	P5,A23,P10,A4,A16,A11,A12,P14,A9,A5,A22,A6,A15	10	33802444	36161276	Adaptation	TRNAE-UUC_65	35842912	35842983
CSS_58	P5,A23,A12,A4,A11,P10	10	33802444	36284235	Adaptation	TRNAE-UUC_65	35842912	35842983
CSS_57	P5,A23,A16,A12,A4,A11,P10	10	33802444	35858859	Adaptation	SAP18	35851585	35856264
CSS_60	P5,A23,A16,A12,A4,A11,P10	10	33802444	35944298	Adaptation	SAP18	35851585	35856264
CSS_61	P5,A23,P10,A4,A16,A11,A12,P14,A9,A5,A22,A6,A15	10	33802444	36161276	Adaptation	SAP18	35851585	35856264
CSS_58	P5,A23,A12,A4,A11,P10	10	33802444	36284235	Adaptation	SAP18	35851585	35856264
CSS_60	P5,A23,A16,A12,A4,A11,P10	10	33802444	35944298	Adaptation	LOC101117678	35866506	35867256
CSS_61	P5,A23,P10,A4,A16,A11,A12,P14,A9,A5,A22,A6,A15	10	33802444	36161276	Adaptation	LOC101117678	35866506	35867256
CSS_58	P5,A23,A12,A4,A11,P10	10	33802444	36284235	Adaptation	LOC101117678	35866506	35867256
CSS_60	P5,A23,A16,A12,A4,A11,P10	10	33802444	35944298	Adaptation	LOC105611673	35868199	35869944
CSS_61	P5,A23,P10,A4,A16,A11,A12,P14,A9,A5,A22,A6,A15	10	33802444	36161276	Adaptation	LOC105611673	35868199	35869944
CSS_58	P5,A23,A12,A4,A11,P10	10	33802444	36284235	Adaptation	LOC105611673	35868199	35869944
CSS_60	P5,A23,A16,A12,A4,A11,P10	10	33802444	35944298	Adaptation	LATS2	35896234	35941801
CSS_61	P5,A23,P10,A4,A16,A11,A12,P14,A9,A5,A22,A6,A15	10	33802444	36161276	Adaptation	LATS2	35896234	35941801
CSS_58	P5,A23,A12,A4,A11,P10	10	33802444	36284235	Adaptation	LATS2	35896234	35941801
CSS_60	P5,A23,A16,A12,A4,A11,P10	10	33802444	35944298	Adaptation	XPO4	35942146	36032677
CSS_61	P5,A23,P10,A4,A16,A11,A12,P14,A9,A5,A22,A6,A15	10	33802444	36161276	Adaptation	XPO4	35942146	36032677
CSS_58	P5,A23,A12,A4,A11,P10	10	33802444	36284235	Adaptation	XPO4	35942146	36032677
CSS_61	P5,A23,P10,A4,A16,A11,A12,P14,A9,A5,A22,A6,A15	10	33802444	36161276	Adaptation	EEF1AKMT1	36036530	36060114
CSS_58	P5,A23,A12,A4,A11,P10	10	33802444	36284235	Adaptation	EEF1AKMT1	36036530	36060114
CSS_71	A4,A9,P10,A23,A5,A22,A6,A15,P14	10	36043556	36902925	Adaptation	EEF1AKMT1	36036530	36060114
CSS_70	A4,P14,P10	10	36043556	36975075	Production	EEF1AKMT1	36036530	36060114
CSS_72	A4,A23,A5,A22,P14	10	36043556	37716806	Adaptation	EEF1AKMT1	36036530	36060114
CSS_68	A4,P14,A23,A5,A22	10	36043556	37831428	Adaptation	EEF1AKMT1	36036530	36060114
CSS_67	A4,P14,A23,A5,A22	10	36043556	37905256	Adaptation	EEF1AKMT1	36036530	36060114
CSS_66	A4,P14,A23,A5,A22	10	36043556	37981471	Adaptation	EEF1AKMT1	36036530	36060114
CSS_65	A4,P14,A23,A5,A22	10	36043556	38056014	Adaptation	EEF1AKMT1	36036530	36060114
CSS_64	A4,P14,A23,A5,A22	10	36043556	38132251	Adaptation	EEF1AKMT1	36036530	36060114
CSS_63	A4,P14,A6,A15,A9,A22,P10,A23,A5	10	36043556	40286898	Adaptation	EEF1AKMT1	36036530	36060114
CSS_69	A4,P14,A23,A9,A22,P10,A6,A5,A15	10	36043556	40425692	Adaptation	EEF1AKMT1	36036530	36060114
CSS_61	P5,A23,P10,A4,A16,A11,A12,P14,A9,A5,A22,A6,A15	10	33802444	36161276	Adaptation	IL17D	36056125	36087453
CSS_58	P5,A23,A12,A4,A11,P10	10	33802444	36284235	Adaptation	IL17D	36056125	36087453
CSS_71	A4,A9,P10,A23,A5,A22,A6,A15,P14	10	36043556	36902925	Adaptation	IL17D	36056125	36087453
CSS_70	A4,P14,P10	10	36043556	36975075	Production	IL17D	36056125	36087453
CSS_72	A4,A23,A5,A22,P14	10	36043556	37716806	Adaptation	IL17D	36056125	36087453
CSS_68	A4,P14,A23,A5,A22	10	36043556	37831428	Adaptation	IL17D	36056125	36087453
CSS_67	A4,P14,A23,A5,A22	10	36043556	37905256	Adaptation	IL17D	36056125	36087453
CSS_66	A4,P14,A23,A5,A22	10	36043556	37981471	Adaptation	IL17D	36056125	36087453
CSS_65	A4,P14,A23,A5,A22	10	36043556	38056014	Adaptation	IL17D	36056125	36087453
CSS_64	A4,P14,A23,A5,A22	10	36043556	38132251	Adaptation	IL17D	36056125	36087453
CSS_63	A4,P14,A6,A15,A9,A22,P10,A23,A5	10	36043556	40286898	Adaptation	IL17D	36056125	36087453
CSS_69	A4,P14,A23,A9,A22,P10,A6,A5,A15	10	36043556	40425692	Adaptation	IL17D	36056125	36087453
CSS_61	P5,A23,P10,A4,A16,A11,A12,P14,A9,A5,A22,A6,A15	10	33802444	36161276	Adaptation	LOC121820447	36059409	36062133
CSS_58	P5,A23,A12,A4,A11,P10	10	33802444	36284235	Adaptation	LOC121820447	36059409	36062133
CSS_71	A4,A9,P10,A23,A5,A22,A6,A15,P14	10	36043556	36902925	Adaptation	LOC121820447	36059409	36062133
CSS_70	A4,P14,P10	10	36043556	36975075	Production	LOC121820447	36059409	36062133
CSS_72	A4,A23,A5,A22,P14	10	36043556	37716806	Adaptation	LOC121820447	36059409	36062133
CSS_68	A4,P14,A23,A5,A22	10	36043556	37831428	Adaptation	LOC121820447	36059409	36062133
CSS_67	A4,P14,A23,A5,A22	10	36043556	37905256	Adaptation	LOC121820447	36059409	36062133
CSS_66	A4,P14,A23,A5,A22	10	36043556	37981471	Adaptation	LOC121820447	36059409	36062133
CSS_65	A4,P14,A23,A5,A22	10	36043556	38056014	Adaptation	LOC121820447	36059409	36062133
CSS_64	A4,P14,A23,A5,A22	10	36043556	38132251	Adaptation	LOC121820447	36059409	36062133
CSS_63	A4,P14,A6,A15,A9,A22,P10,A23,A5	10	36043556	40286898	Adaptation	LOC121820447	36059409	36062133
CSS_69	A4,P14,A23,A9,A22,P10,A6,A5,A15	10	36043556	40425692	Adaptation	LOC121820447	36059409	36062133
CSS_61	P5,A23,P10,A4,A16,A11,A12,P14,A9,A5,A22,A6,A15	10	33802444	36161276	Adaptation	IFT88	36091683	36155321
CSS_58	P5,A23,A12,A4,A11,P10	10	33802444	36284235	Adaptation	IFT88	36091683	36155321
CSS_71	A4,A9,P10,A23,A5,A22,A6,A15,P14	10	36043556	36902925	Adaptation	IFT88	36091683	36155321
CSS_70	A4,P14,P10	10	36043556	36975075	Production	IFT88	36091683	36155321
CSS_72	A4,A23,A5,A22,P14	10	36043556	37716806	Adaptation	IFT88	36091683	36155321
CSS_68	A4,P14,A23,A5,A22	10	36043556	37831428	Adaptation	IFT88	36091683	36155321
CSS_67	A4,P14,A23,A5,A22	10	36043556	37905256	Adaptation	IFT88	36091683	36155321
CSS_66	A4,P14,A23,A5,A22	10	36043556	37981471	Adaptation	IFT88	36091683	36155321
CSS_65	A4,P14,A23,A5,A22	10	36043556	38056014	Adaptation	IFT88	36091683	36155321
CSS_64	A4,P14,A23,A5,A22	10	36043556	38132251	Adaptation	IFT88	36091683	36155321
CSS_63	A4,P14,A6,A15,A9,A22,P10,A23,A5	10	36043556	40286898	Adaptation	IFT88	36091683	36155321
CSS_69	A4,P14,A23,A9,A22,P10,A6,A5,A15	10	36043556	40425692	Adaptation	IFT88	36091683	36155321
CSS_58	P5,A23,A12,A4,A11,P10	10	33802444	36284235	Adaptation	CRYL1	36167955	36227043
CSS_71	A4,A9,P10,A23,A5,A22,A6,A15,P14	10	36043556	36902925	Adaptation	CRYL1	36167955	36227043
CSS_70	A4,P14,P10	10	36043556	36975075	Production	CRYL1	36167955	36227043
CSS_72	A4,A23,A5,A22,P14	10	36043556	37716806	Adaptation	CRYL1	36167955	36227043
CSS_68	A4,P14,A23,A5,A22	10	36043556	37831428	Adaptation	CRYL1	36167955	36227043
CSS_67	A4,P14,A23,A5,A22	10	36043556	37905256	Adaptation	CRYL1	36167955	36227043
CSS_66	A4,P14,A23,A5,A22	10	36043556	37981471	Adaptation	CRYL1	36167955	36227043
CSS_65	A4,P14,A23,A5,A22	10	36043556	38056014	Adaptation	CRYL1	36167955	36227043
CSS_64	A4,P14,A23,A5,A22	10	36043556	38132251	Adaptation	CRYL1	36167955	36227043
CSS_63	A4,P14,A6,A15,A9,A22,P10,A23,A5	10	36043556	40286898	Adaptation	CRYL1	36167955	36227043
CSS_69	A4,P14,A23,A9,A22,P10,A6,A5,A15	10	36043556	40425692	Adaptation	CRYL1	36167955	36227043
CSS_58	P5,A23,A12,A4,A11,P10	10	33802444	36284235	Adaptation	LOC101118964	36260267	36266117
CSS_71	A4,A9,P10,A23,A5,A22,A6,A15,P14	10	36043556	36902925	Adaptation	LOC101118964	36260267	36266117
CSS_70	A4,P14,P10	10	36043556	36975075	Production	LOC101118964	36260267	36266117
CSS_72	A4,A23,A5,A22,P14	10	36043556	37716806	Adaptation	LOC101118964	36260267	36266117
CSS_68	A4,P14,A23,A5,A22	10	36043556	37831428	Adaptation	LOC101118964	36260267	36266117
CSS_67	A4,P14,A23,A5,A22	10	36043556	37905256	Adaptation	LOC101118964	36260267	36266117
CSS_66	A4,P14,A23,A5,A22	10	36043556	37981471	Adaptation	LOC101118964	36260267	36266117
CSS_65	A4,P14,A23,A5,A22	10	36043556	38056014	Adaptation	LOC101118964	36260267	36266117
CSS_64	A4,P14,A23,A5,A22	10	36043556	38132251	Adaptation	LOC101118964	36260267	36266117
CSS_63	A4,P14,A6,A15,A9,A22,P10,A23,A5	10	36043556	40286898	Adaptation	LOC101118964	36260267	36266117
CSS_69	A4,P14,A23,A9,A22,P10,A6,A5,A15	10	36043556	40425692	Adaptation	LOC101118964	36260267	36266117
CSS_58	P5,A23,A12,A4,A11,P10	10	33802444	36284235	Adaptation	LOC105611675	36266472	36279806
CSS_71	A4,A9,P10,A23,A5,A22,A6,A15,P14	10	36043556	36902925	Adaptation	LOC105611675	36266472	36279806
CSS_70	A4,P14,P10	10	36043556	36975075	Production	LOC105611675	36266472	36279806
CSS_72	A4,A23,A5,A22,P14	10	36043556	37716806	Adaptation	LOC105611675	36266472	36279806
CSS_68	A4,P14,A23,A5,A22	10	36043556	37831428	Adaptation	LOC105611675	36266472	36279806
CSS_67	A4,P14,A23,A5,A22	10	36043556	37905256	Adaptation	LOC105611675	36266472	36279806
CSS_66	A4,P14,A23,A5,A22	10	36043556	37981471	Adaptation	LOC105611675	36266472	36279806
CSS_65	A4,P14,A23,A5,A22	10	36043556	38056014	Adaptation	LOC105611675	36266472	36279806
CSS_64	A4,P14,A23,A5,A22	10	36043556	38132251	Adaptation	LOC105611675	36266472	36279806
CSS_63	A4,P14,A6,A15,A9,A22,P10,A23,A5	10	36043556	40286898	Adaptation	LOC105611675	36266472	36279806
CSS_69	A4,P14,A23,A9,A22,P10,A6,A5,A15	10	36043556	40425692	Adaptation	LOC105611675	36266472	36279806
CSS_71	A4,A9,P10,A23,A5,A22,A6,A15,P14	10	36043556	36902925	Adaptation	GJB6	36290583	36298469
CSS_70	A4,P14,P10	10	36043556	36975075	Production	GJB6	36290583	36298469
CSS_72	A4,A23,A5,A22,P14	10	36043556	37716806	Adaptation	GJB6	36290583	36298469
CSS_68	A4,P14,A23,A5,A22	10	36043556	37831428	Adaptation	GJB6	36290583	36298469
CSS_67	A4,P14,A23,A5,A22	10	36043556	37905256	Adaptation	GJB6	36290583	36298469
CSS_66	A4,P14,A23,A5,A22	10	36043556	37981471	Adaptation	GJB6	36290583	36298469
CSS_65	A4,P14,A23,A5,A22	10	36043556	38056014	Adaptation	GJB6	36290583	36298469
CSS_64	A4,P14,A23,A5,A22	10	36043556	38132251	Adaptation	GJB6	36290583	36298469
CSS_63	A4,P14,A6,A15,A9,A22,P10,A23,A5	10	36043556	40286898	Adaptation	GJB6	36290583	36298469
CSS_69	A4,P14,A23,A9,A22,P10,A6,A5,A15	10	36043556	40425692	Adaptation	GJB6	36290583	36298469
CSS_71	A4,A9,P10,A23,A5,A22,A6,A15,P14	10	36043556	36902925	Adaptation	LOC114116620	36307805	36313884
CSS_70	A4,P14,P10	10	36043556	36975075	Production	LOC114116620	36307805	36313884
CSS_72	A4,A23,A5,A22,P14	10	36043556	37716806	Adaptation	LOC114116620	36307805	36313884
CSS_68	A4,P14,A23,A5,A22	10	36043556	37831428	Adaptation	LOC114116620	36307805	36313884
CSS_67	A4,P14,A23,A5,A22	10	36043556	37905256	Adaptation	LOC114116620	36307805	36313884
CSS_66	A4,P14,A23,A5,A22	10	36043556	37981471	Adaptation	LOC114116620	36307805	36313884
CSS_65	A4,P14,A23,A5,A22	10	36043556	38056014	Adaptation	LOC114116620	36307805	36313884
CSS_64	A4,P14,A23,A5,A22	10	36043556	38132251	Adaptation	LOC114116620	36307805	36313884
CSS_63	A4,P14,A6,A15,A9,A22,P10,A23,A5	10	36043556	40286898	Adaptation	LOC114116620	36307805	36313884
CSS_69	A4,P14,A23,A9,A22,P10,A6,A5,A15	10	36043556	40425692	Adaptation	LOC114116620	36307805	36313884
CSS_71	A4,A9,P10,A23,A5,A22,A6,A15,P14	10	36043556	36902925	Adaptation	GJB2	36313168	36316714
CSS_70	A4,P14,P10	10	36043556	36975075	Production	GJB2	36313168	36316714
CSS_72	A4,A23,A5,A22,P14	10	36043556	37716806	Adaptation	GJB2	36313168	36316714
CSS_68	A4,P14,A23,A5,A22	10	36043556	37831428	Adaptation	GJB2	36313168	36316714
CSS_67	A4,P14,A23,A5,A22	10	36043556	37905256	Adaptation	GJB2	36313168	36316714
CSS_66	A4,P14,A23,A5,A22	10	36043556	37981471	Adaptation	GJB2	36313168	36316714
CSS_65	A4,P14,A23,A5,A22	10	36043556	38056014	Adaptation	GJB2	36313168	36316714
CSS_64	A4,P14,A23,A5,A22	10	36043556	38132251	Adaptation	GJB2	36313168	36316714
CSS_63	A4,P14,A6,A15,A9,A22,P10,A23,A5	10	36043556	40286898	Adaptation	GJB2	36313168	36316714
CSS_69	A4,P14,A23,A9,A22,P10,A6,A5,A15	10	36043556	40425692	Adaptation	GJB2	36313168	36316714
CSS_71	A4,A9,P10,A23,A5,A22,A6,A15,P14	10	36043556	36902925	Adaptation	LOC121820448	36318560	36319053
CSS_70	A4,P14,P10	10	36043556	36975075	Production	LOC121820448	36318560	36319053
CSS_72	A4,A23,A5,A22,P14	10	36043556	37716806	Adaptation	LOC121820448	36318560	36319053
CSS_68	A4,P14,A23,A5,A22	10	36043556	37831428	Adaptation	LOC121820448	36318560	36319053
CSS_67	A4,P14,A23,A5,A22	10	36043556	37905256	Adaptation	LOC121820448	36318560	36319053
CSS_66	A4,P14,A23,A5,A22	10	36043556	37981471	Adaptation	LOC121820448	36318560	36319053
CSS_65	A4,P14,A23,A5,A22	10	36043556	38056014	Adaptation	LOC121820448	36318560	36319053
CSS_64	A4,P14,A23,A5,A22	10	36043556	38132251	Adaptation	LOC121820448	36318560	36319053
CSS_63	A4,P14,A6,A15,A9,A22,P10,A23,A5	10	36043556	40286898	Adaptation	LOC121820448	36318560	36319053
CSS_69	A4,P14,A23,A9,A22,P10,A6,A5,A15	10	36043556	40425692	Adaptation	LOC121820448	36318560	36319053
CSS_71	A4,A9,P10,A23,A5,A22,A6,A15,P14	10	36043556	36902925	Adaptation	LOC121820449	36342853	36347363
CSS_70	A4,P14,P10	10	36043556	36975075	Production	LOC121820449	36342853	36347363
CSS_72	A4,A23,A5,A22,P14	10	36043556	37716806	Adaptation	LOC121820449	36342853	36347363
CSS_68	A4,P14,A23,A5,A22	10	36043556	37831428	Adaptation	LOC121820449	36342853	36347363
CSS_67	A4,P14,A23,A5,A22	10	36043556	37905256	Adaptation	LOC121820449	36342853	36347363
CSS_66	A4,P14,A23,A5,A22	10	36043556	37981471	Adaptation	LOC121820449	36342853	36347363
CSS_65	A4,P14,A23,A5,A22	10	36043556	38056014	Adaptation	LOC121820449	36342853	36347363
CSS_64	A4,P14,A23,A5,A22	10	36043556	38132251	Adaptation	LOC121820449	36342853	36347363
CSS_63	A4,P14,A6,A15,A9,A22,P10,A23,A5	10	36043556	40286898	Adaptation	LOC121820449	36342853	36347363
CSS_69	A4,P14,A23,A9,A22,P10,A6,A5,A15	10	36043556	40425692	Adaptation	LOC121820449	36342853	36347363
CSS_71	A4,A9,P10,A23,A5,A22,A6,A15,P14	10	36043556	36902925	Adaptation	GJA3	36348728	36349981
CSS_70	A4,P14,P10	10	36043556	36975075	Production	GJA3	36348728	36349981
CSS_72	A4,A23,A5,A22,P14	10	36043556	37716806	Adaptation	GJA3	36348728	36349981
CSS_68	A4,P14,A23,A5,A22	10	36043556	37831428	Adaptation	GJA3	36348728	36349981
CSS_67	A4,P14,A23,A5,A22	10	36043556	37905256	Adaptation	GJA3	36348728	36349981
CSS_66	A4,P14,A23,A5,A22	10	36043556	37981471	Adaptation	GJA3	36348728	36349981
CSS_65	A4,P14,A23,A5,A22	10	36043556	38056014	Adaptation	GJA3	36348728	36349981
CSS_64	A4,P14,A23,A5,A22	10	36043556	38132251	Adaptation	GJA3	36348728	36349981
CSS_63	A4,P14,A6,A15,A9,A22,P10,A23,A5	10	36043556	40286898	Adaptation	GJA3	36348728	36349981
CSS_69	A4,P14,A23,A9,A22,P10,A6,A5,A15	10	36043556	40425692	Adaptation	GJA3	36348728	36349981
CSS_71	A4,A9,P10,A23,A5,A22,A6,A15,P14	10	36043556	36902925	Adaptation	ZMYM2	36366510	36430989
CSS_70	A4,P14,P10	10	36043556	36975075	Production	ZMYM2	36366510	36430989
CSS_72	A4,A23,A5,A22,P14	10	36043556	37716806	Adaptation	ZMYM2	36366510	36430989
CSS_68	A4,P14,A23,A5,A22	10	36043556	37831428	Adaptation	ZMYM2	36366510	36430989
CSS_67	A4,P14,A23,A5,A22	10	36043556	37905256	Adaptation	ZMYM2	36366510	36430989
CSS_66	A4,P14,A23,A5,A22	10	36043556	37981471	Adaptation	ZMYM2	36366510	36430989
CSS_65	A4,P14,A23,A5,A22	10	36043556	38056014	Adaptation	ZMYM2	36366510	36430989
CSS_64	A4,P14,A23,A5,A22	10	36043556	38132251	Adaptation	ZMYM2	36366510	36430989
CSS_63	A4,P14,A6,A15,A9,A22,P10,A23,A5	10	36043556	40286898	Adaptation	ZMYM2	36366510	36430989
CSS_69	A4,P14,A23,A9,A22,P10,A6,A5,A15	10	36043556	40425692	Adaptation	ZMYM2	36366510	36430989
CSS_71	A4,A9,P10,A23,A5,A22,A6,A15,P14	10	36043556	36902925	Adaptation	LOC101119057	36465941	36466749
CSS_70	A4,P14,P10	10	36043556	36975075	Production	LOC101119057	36465941	36466749
CSS_72	A4,A23,A5,A22,P14	10	36043556	37716806	Adaptation	LOC101119057	36465941	36466749
CSS_68	A4,P14,A23,A5,A22	10	36043556	37831428	Adaptation	LOC101119057	36465941	36466749
CSS_67	A4,P14,A23,A5,A22	10	36043556	37905256	Adaptation	LOC101119057	36465941	36466749
CSS_66	A4,P14,A23,A5,A22	10	36043556	37981471	Adaptation	LOC101119057	36465941	36466749
CSS_65	A4,P14,A23,A5,A22	10	36043556	38056014	Adaptation	LOC101119057	36465941	36466749
CSS_64	A4,P14,A23,A5,A22	10	36043556	38132251	Adaptation	LOC101119057	36465941	36466749
CSS_63	A4,P14,A6,A15,A9,A22,P10,A23,A5	10	36043556	40286898	Adaptation	LOC101119057	36465941	36466749
CSS_69	A4,P14,A23,A9,A22,P10,A6,A5,A15	10	36043556	40425692	Adaptation	LOC101119057	36465941	36466749
CSS_71	A4,A9,P10,A23,A5,A22,A6,A15,P14	10	36043556	36902925	Adaptation	LOC101119317	36473798	36498569
CSS_70	A4,P14,P10	10	36043556	36975075	Production	LOC101119317	36473798	36498569
CSS_72	A4,A23,A5,A22,P14	10	36043556	37716806	Adaptation	LOC101119317	36473798	36498569
CSS_68	A4,P14,A23,A5,A22	10	36043556	37831428	Adaptation	LOC101119317	36473798	36498569
CSS_67	A4,P14,A23,A5,A22	10	36043556	37905256	Adaptation	LOC101119317	36473798	36498569
CSS_66	A4,P14,A23,A5,A22	10	36043556	37981471	Adaptation	LOC101119317	36473798	36498569
CSS_65	A4,P14,A23,A5,A22	10	36043556	38056014	Adaptation	LOC101119317	36473798	36498569
CSS_64	A4,P14,A23,A5,A22	10	36043556	38132251	Adaptation	LOC101119317	36473798	36498569
CSS_63	A4,P14,A6,A15,A9,A22,P10,A23,A5	10	36043556	40286898	Adaptation	LOC101119317	36473798	36498569
CSS_69	A4,P14,A23,A9,A22,P10,A6,A5,A15	10	36043556	40425692	Adaptation	LOC101119317	36473798	36498569
CSS_71	A4,A9,P10,A23,A5,A22,A6,A15,P14	10	36043556	36902925	Adaptation	PSPC1	36508476	36593659
CSS_70	A4,P14,P10	10	36043556	36975075	Production	PSPC1	36508476	36593659
CSS_72	A4,A23,A5,A22,P14	10	36043556	37716806	Adaptation	PSPC1	36508476	36593659
CSS_68	A4,P14,A23,A5,A22	10	36043556	37831428	Adaptation	PSPC1	36508476	36593659
CSS_67	A4,P14,A23,A5,A22	10	36043556	37905256	Adaptation	PSPC1	36508476	36593659
CSS_66	A4,P14,A23,A5,A22	10	36043556	37981471	Adaptation	PSPC1	36508476	36593659
CSS_65	A4,P14,A23,A5,A22	10	36043556	38056014	Adaptation	PSPC1	36508476	36593659
CSS_64	A4,P14,A23,A5,A22	10	36043556	38132251	Adaptation	PSPC1	36508476	36593659
CSS_63	A4,P14,A6,A15,A9,A22,P10,A23,A5	10	36043556	40286898	Adaptation	PSPC1	36508476	36593659
CSS_69	A4,P14,A23,A9,A22,P10,A6,A5,A15	10	36043556	40425692	Adaptation	PSPC1	36508476	36593659
CSS_71	A4,A9,P10,A23,A5,A22,A6,A15,P14	10	36043556	36902925	Adaptation	LOC121820450	36512939	36516635
CSS_70	A4,P14,P10	10	36043556	36975075	Production	LOC121820450	36512939	36516635
CSS_72	A4,A23,A5,A22,P14	10	36043556	37716806	Adaptation	LOC121820450	36512939	36516635
CSS_68	A4,P14,A23,A5,A22	10	36043556	37831428	Adaptation	LOC121820450	36512939	36516635
CSS_67	A4,P14,A23,A5,A22	10	36043556	37905256	Adaptation	LOC121820450	36512939	36516635
CSS_66	A4,P14,A23,A5,A22	10	36043556	37981471	Adaptation	LOC121820450	36512939	36516635
CSS_65	A4,P14,A23,A5,A22	10	36043556	38056014	Adaptation	LOC121820450	36512939	36516635
CSS_64	A4,P14,A23,A5,A22	10	36043556	38132251	Adaptation	LOC121820450	36512939	36516635
CSS_63	A4,P14,A6,A15,A9,A22,P10,A23,A5	10	36043556	40286898	Adaptation	LOC121820450	36512939	36516635
CSS_69	A4,P14,A23,A9,A22,P10,A6,A5,A15	10	36043556	40425692	Adaptation	LOC121820450	36512939	36516635
CSS_71	A4,A9,P10,A23,A5,A22,A6,A15,P14	10	36043556	36902925	Adaptation	MPHOSPH8	36582617	36631239
CSS_70	A4,P14,P10	10	36043556	36975075	Production	MPHOSPH8	36582617	36631239
CSS_72	A4,A23,A5,A22,P14	10	36043556	37716806	Adaptation	MPHOSPH8	36582617	36631239
CSS_68	A4,P14,A23,A5,A22	10	36043556	37831428	Adaptation	MPHOSPH8	36582617	36631239
CSS_67	A4,P14,A23,A5,A22	10	36043556	37905256	Adaptation	MPHOSPH8	36582617	36631239
CSS_66	A4,P14,A23,A5,A22	10	36043556	37981471	Adaptation	MPHOSPH8	36582617	36631239
CSS_65	A4,P14,A23,A5,A22	10	36043556	38056014	Adaptation	MPHOSPH8	36582617	36631239
CSS_64	A4,P14,A23,A5,A22	10	36043556	38132251	Adaptation	MPHOSPH8	36582617	36631239
CSS_63	A4,P14,A6,A15,A9,A22,P10,A23,A5	10	36043556	40286898	Adaptation	MPHOSPH8	36582617	36631239
CSS_69	A4,P14,A23,A9,A22,P10,A6,A5,A15	10	36043556	40425692	Adaptation	MPHOSPH8	36582617	36631239
CSS_71	A4,A9,P10,A23,A5,A22,A6,A15,P14	10	36043556	36902925	Adaptation	LOC121820451	36597086	36601173
CSS_70	A4,P14,P10	10	36043556	36975075	Production	LOC121820451	36597086	36601173
CSS_72	A4,A23,A5,A22,P14	10	36043556	37716806	Adaptation	LOC121820451	36597086	36601173
CSS_68	A4,P14,A23,A5,A22	10	36043556	37831428	Adaptation	LOC121820451	36597086	36601173
CSS_67	A4,P14,A23,A5,A22	10	36043556	37905256	Adaptation	LOC121820451	36597086	36601173
CSS_66	A4,P14,A23,A5,A22	10	36043556	37981471	Adaptation	LOC121820451	36597086	36601173
CSS_65	A4,P14,A23,A5,A22	10	36043556	38056014	Adaptation	LOC121820451	36597086	36601173
CSS_64	A4,P14,A23,A5,A22	10	36043556	38132251	Adaptation	LOC121820451	36597086	36601173
CSS_63	A4,P14,A6,A15,A9,A22,P10,A23,A5	10	36043556	40286898	Adaptation	LOC121820451	36597086	36601173
CSS_69	A4,P14,A23,A9,A22,P10,A6,A5,A15	10	36043556	40425692	Adaptation	LOC121820451	36597086	36601173
CSS_71	A4,A9,P10,A23,A5,A22,A6,A15,P14	10	36043556	36902925	Adaptation	PARP4	36634474	36709927
CSS_70	A4,P14,P10	10	36043556	36975075	Production	PARP4	36634474	36709927
CSS_72	A4,A23,A5,A22,P14	10	36043556	37716806	Adaptation	PARP4	36634474	36709927
CSS_68	A4,P14,A23,A5,A22	10	36043556	37831428	Adaptation	PARP4	36634474	36709927
CSS_67	A4,P14,A23,A5,A22	10	36043556	37905256	Adaptation	PARP4	36634474	36709927
CSS_66	A4,P14,A23,A5,A22	10	36043556	37981471	Adaptation	PARP4	36634474	36709927
CSS_65	A4,P14,A23,A5,A22	10	36043556	38056014	Adaptation	PARP4	36634474	36709927
CSS_64	A4,P14,A23,A5,A22	10	36043556	38132251	Adaptation	PARP4	36634474	36709927
CSS_63	A4,P14,A6,A15,A9,A22,P10,A23,A5	10	36043556	40286898	Adaptation	PARP4	36634474	36709927
CSS_69	A4,P14,A23,A9,A22,P10,A6,A5,A15	10	36043556	40425692	Adaptation	PARP4	36634474	36709927
CSS_71	A4,A9,P10,A23,A5,A22,A6,A15,P14	10	36043556	36902925	Adaptation	LOC114116740	36689639	36689747
CSS_70	A4,P14,P10	10	36043556	36975075	Production	LOC114116740	36689639	36689747
CSS_72	A4,A23,A5,A22,P14	10	36043556	37716806	Adaptation	LOC114116740	36689639	36689747
CSS_68	A4,P14,A23,A5,A22	10	36043556	37831428	Adaptation	LOC114116740	36689639	36689747
CSS_67	A4,P14,A23,A5,A22	10	36043556	37905256	Adaptation	LOC114116740	36689639	36689747
CSS_66	A4,P14,A23,A5,A22	10	36043556	37981471	Adaptation	LOC114116740	36689639	36689747
CSS_65	A4,P14,A23,A5,A22	10	36043556	38056014	Adaptation	LOC114116740	36689639	36689747
CSS_64	A4,P14,A23,A5,A22	10	36043556	38132251	Adaptation	LOC114116740	36689639	36689747
CSS_63	A4,P14,A6,A15,A9,A22,P10,A23,A5	10	36043556	40286898	Adaptation	LOC114116740	36689639	36689747
CSS_69	A4,P14,A23,A9,A22,P10,A6,A5,A15	10	36043556	40425692	Adaptation	LOC114116740	36689639	36689747
CSS_71	A4,A9,P10,A23,A5,A22,A6,A15,P14	10	36043556	36902925	Adaptation	LOC114116711	36700812	36702116
CSS_70	A4,P14,P10	10	36043556	36975075	Production	LOC114116711	36700812	36702116
CSS_72	A4,A23,A5,A22,P14	10	36043556	37716806	Adaptation	LOC114116711	36700812	36702116
CSS_68	A4,P14,A23,A5,A22	10	36043556	37831428	Adaptation	LOC114116711	36700812	36702116
CSS_67	A4,P14,A23,A5,A22	10	36043556	37905256	Adaptation	LOC114116711	36700812	36702116
CSS_66	A4,P14,A23,A5,A22	10	36043556	37981471	Adaptation	LOC114116711	36700812	36702116
CSS_65	A4,P14,A23,A5,A22	10	36043556	38056014	Adaptation	LOC114116711	36700812	36702116
CSS_64	A4,P14,A23,A5,A22	10	36043556	38132251	Adaptation	LOC114116711	36700812	36702116
CSS_63	A4,P14,A6,A15,A9,A22,P10,A23,A5	10	36043556	40286898	Adaptation	LOC114116711	36700812	36702116
CSS_69	A4,P14,A23,A9,A22,P10,A6,A5,A15	10	36043556	40425692	Adaptation	LOC114116711	36700812	36702116
CSS_71	A4,A9,P10,A23,A5,A22,A6,A15,P14	10	36043556	36902925	Adaptation	TRNAG-UCC_48	36706634	36706705
CSS_70	A4,P14,P10	10	36043556	36975075	Production	TRNAG-UCC_48	36706634	36706705
CSS_72	A4,A23,A5,A22,P14	10	36043556	37716806	Adaptation	TRNAG-UCC_48	36706634	36706705
CSS_68	A4,P14,A23,A5,A22	10	36043556	37831428	Adaptation	TRNAG-UCC_48	36706634	36706705
CSS_67	A4,P14,A23,A5,A22	10	36043556	37905256	Adaptation	TRNAG-UCC_48	36706634	36706705
CSS_66	A4,P14,A23,A5,A22	10	36043556	37981471	Adaptation	TRNAG-UCC_48	36706634	36706705
CSS_65	A4,P14,A23,A5,A22	10	36043556	38056014	Adaptation	TRNAG-UCC_48	36706634	36706705
CSS_64	A4,P14,A23,A5,A22	10	36043556	38132251	Adaptation	TRNAG-UCC_48	36706634	36706705
CSS_63	A4,P14,A6,A15,A9,A22,P10,A23,A5	10	36043556	40286898	Adaptation	TRNAG-UCC_48	36706634	36706705
CSS_69	A4,P14,A23,A9,A22,P10,A6,A5,A15	10	36043556	40425692	Adaptation	TRNAG-UCC_48	36706634	36706705
CSS_71	A4,A9,P10,A23,A5,A22,A6,A15,P14	10	36043556	36902925	Adaptation	CENPJ	36718466	36755820
CSS_70	A4,P14,P10	10	36043556	36975075	Production	CENPJ	36718466	36755820
CSS_72	A4,A23,A5,A22,P14	10	36043556	37716806	Adaptation	CENPJ	36718466	36755820
CSS_68	A4,P14,A23,A5,A22	10	36043556	37831428	Adaptation	CENPJ	36718466	36755820
CSS_67	A4,P14,A23,A5,A22	10	36043556	37905256	Adaptation	CENPJ	36718466	36755820
CSS_66	A4,P14,A23,A5,A22	10	36043556	37981471	Adaptation	CENPJ	36718466	36755820
CSS_65	A4,P14,A23,A5,A22	10	36043556	38056014	Adaptation	CENPJ	36718466	36755820
CSS_64	A4,P14,A23,A5,A22	10	36043556	38132251	Adaptation	CENPJ	36718466	36755820
CSS_63	A4,P14,A6,A15,A9,A22,P10,A23,A5	10	36043556	40286898	Adaptation	CENPJ	36718466	36755820
CSS_69	A4,P14,A23,A9,A22,P10,A6,A5,A15	10	36043556	40425692	Adaptation	CENPJ	36718466	36755820
CSS_71	A4,A9,P10,A23,A5,A22,A6,A15,P14	10	36043556	36902925	Adaptation	LOC105611678	36747133	36747515
CSS_70	A4,P14,P10	10	36043556	36975075	Production	LOC105611678	36747133	36747515
CSS_72	A4,A23,A5,A22,P14	10	36043556	37716806	Adaptation	LOC105611678	36747133	36747515
CSS_68	A4,P14,A23,A5,A22	10	36043556	37831428	Adaptation	LOC105611678	36747133	36747515
CSS_67	A4,P14,A23,A5,A22	10	36043556	37905256	Adaptation	LOC105611678	36747133	36747515
CSS_66	A4,P14,A23,A5,A22	10	36043556	37981471	Adaptation	LOC105611678	36747133	36747515
CSS_65	A4,P14,A23,A5,A22	10	36043556	38056014	Adaptation	LOC105611678	36747133	36747515
CSS_64	A4,P14,A23,A5,A22	10	36043556	38132251	Adaptation	LOC105611678	36747133	36747515
CSS_63	A4,P14,A6,A15,A9,A22,P10,A23,A5	10	36043556	40286898	Adaptation	LOC105611678	36747133	36747515
CSS_69	A4,P14,A23,A9,A22,P10,A6,A5,A15	10	36043556	40425692	Adaptation	LOC105611678	36747133	36747515
CSS_71	A4,A9,P10,A23,A5,A22,A6,A15,P14	10	36043556	36902925	Adaptation	RNF17	36758557	36872885
CSS_70	A4,P14,P10	10	36043556	36975075	Production	RNF17	36758557	36872885
CSS_72	A4,A23,A5,A22,P14	10	36043556	37716806	Adaptation	RNF17	36758557	36872885
CSS_68	A4,P14,A23,A5,A22	10	36043556	37831428	Adaptation	RNF17	36758557	36872885
CSS_67	A4,P14,A23,A5,A22	10	36043556	37905256	Adaptation	RNF17	36758557	36872885
CSS_66	A4,P14,A23,A5,A22	10	36043556	37981471	Adaptation	RNF17	36758557	36872885
CSS_65	A4,P14,A23,A5,A22	10	36043556	38056014	Adaptation	RNF17	36758557	36872885
CSS_64	A4,P14,A23,A5,A22	10	36043556	38132251	Adaptation	RNF17	36758557	36872885
CSS_63	A4,P14,A6,A15,A9,A22,P10,A23,A5	10	36043556	40286898	Adaptation	RNF17	36758557	36872885
CSS_69	A4,P14,A23,A9,A22,P10,A6,A5,A15	10	36043556	40425692	Adaptation	RNF17	36758557	36872885
CSS_75	P14,A15,A9,A4,A22,P10,A23	10	36857185	40942539	Adaptation	RNF17	36758557	36872885
CSS_78	P14,A23,A15,A4,A22,P10,A6,A5	10	36857185	42054098	Adaptation	RNF17	36758557	36872885
CSS_74	P14,A15,A4,P10,A6,A22,A5,A7,P9,A23	10	36857185	42618456	Adaptation	RNF17	36758557	36872885
CSS_77	P14,A23,A15,A4,A6,A22,A5	10	36857185	42901011	Adaptation	RNF17	36758557	36872885
CSS_73	P14,A23,A15,A4,A6,A5	10	36857185	43031237	Adaptation	RNF17	36758557	36872885
CSS_76	P14,A15,A4,A23,A22	10	36857185	43660462	Adaptation	RNF17	36758557	36872885
CSS_71	A4,A9,P10,A23,A5,A22,A6,A15,P14	10	36043556	36902925	Adaptation	LOC101120091	36863518	36864093
CSS_70	A4,P14,P10	10	36043556	36975075	Production	LOC101120091	36863518	36864093
CSS_72	A4,A23,A5,A22,P14	10	36043556	37716806	Adaptation	LOC101120091	36863518	36864093
CSS_68	A4,P14,A23,A5,A22	10	36043556	37831428	Adaptation	LOC101120091	36863518	36864093
CSS_67	A4,P14,A23,A5,A22	10	36043556	37905256	Adaptation	LOC101120091	36863518	36864093
CSS_66	A4,P14,A23,A5,A22	10	36043556	37981471	Adaptation	LOC101120091	36863518	36864093
CSS_65	A4,P14,A23,A5,A22	10	36043556	38056014	Adaptation	LOC101120091	36863518	36864093
CSS_64	A4,P14,A23,A5,A22	10	36043556	38132251	Adaptation	LOC101120091	36863518	36864093
CSS_63	A4,P14,A6,A15,A9,A22,P10,A23,A5	10	36043556	40286898	Adaptation	LOC101120091	36863518	36864093
CSS_69	A4,P14,A23,A9,A22,P10,A6,A5,A15	10	36043556	40425692	Adaptation	LOC101120091	36863518	36864093
CSS_75	P14,A15,A9,A4,A22,P10,A23	10	36857185	40942539	Adaptation	LOC101120091	36863518	36864093
CSS_78	P14,A23,A15,A4,A22,P10,A6,A5	10	36857185	42054098	Adaptation	LOC101120091	36863518	36864093
CSS_74	P14,A15,A4,P10,A6,A22,A5,A7,P9,A23	10	36857185	42618456	Adaptation	LOC101120091	36863518	36864093
CSS_77	P14,A23,A15,A4,A6,A22,A5	10	36857185	42901011	Adaptation	LOC101120091	36863518	36864093
CSS_73	P14,A23,A15,A4,A6,A5	10	36857185	43031237	Adaptation	LOC101120091	36863518	36864093
CSS_76	P14,A15,A4,A23,A22	10	36857185	43660462	Adaptation	LOC101120091	36863518	36864093
CSS_71	A4,A9,P10,A23,A5,A22,A6,A15,P14	10	36043556	36902925	Adaptation	ATP12A	36881757	36903146
CSS_70	A4,P14,P10	10	36043556	36975075	Production	ATP12A	36881757	36903146
CSS_72	A4,A23,A5,A22,P14	10	36043556	37716806	Adaptation	ATP12A	36881757	36903146
CSS_68	A4,P14,A23,A5,A22	10	36043556	37831428	Adaptation	ATP12A	36881757	36903146
CSS_67	A4,P14,A23,A5,A22	10	36043556	37905256	Adaptation	ATP12A	36881757	36903146
CSS_66	A4,P14,A23,A5,A22	10	36043556	37981471	Adaptation	ATP12A	36881757	36903146
CSS_65	A4,P14,A23,A5,A22	10	36043556	38056014	Adaptation	ATP12A	36881757	36903146
CSS_64	A4,P14,A23,A5,A22	10	36043556	38132251	Adaptation	ATP12A	36881757	36903146
CSS_63	A4,P14,A6,A15,A9,A22,P10,A23,A5	10	36043556	40286898	Adaptation	ATP12A	36881757	36903146
CSS_69	A4,P14,A23,A9,A22,P10,A6,A5,A15	10	36043556	40425692	Adaptation	ATP12A	36881757	36903146
CSS_75	P14,A15,A9,A4,A22,P10,A23	10	36857185	40942539	Adaptation	ATP12A	36881757	36903146
CSS_78	P14,A23,A15,A4,A22,P10,A6,A5	10	36857185	42054098	Adaptation	ATP12A	36881757	36903146
CSS_74	P14,A15,A4,P10,A6,A22,A5,A7,P9,A23	10	36857185	42618456	Adaptation	ATP12A	36881757	36903146
CSS_77	P14,A23,A15,A4,A6,A22,A5	10	36857185	42901011	Adaptation	ATP12A	36881757	36903146
CSS_73	P14,A23,A15,A4,A6,A5	10	36857185	43031237	Adaptation	ATP12A	36881757	36903146
CSS_76	P14,A15,A4,A23,A22	10	36857185	43660462	Adaptation	ATP12A	36881757	36903146
CSS_70	A4,P14,P10	10	36043556	36975075	Production	LOC114116652	36944953	36970145
CSS_72	A4,A23,A5,A22,P14	10	36043556	37716806	Adaptation	LOC114116652	36944953	36970145
CSS_68	A4,P14,A23,A5,A22	10	36043556	37831428	Adaptation	LOC114116652	36944953	36970145
CSS_67	A4,P14,A23,A5,A22	10	36043556	37905256	Adaptation	LOC114116652	36944953	36970145
CSS_66	A4,P14,A23,A5,A22	10	36043556	37981471	Adaptation	LOC114116652	36944953	36970145
CSS_65	A4,P14,A23,A5,A22	10	36043556	38056014	Adaptation	LOC114116652	36944953	36970145
CSS_64	A4,P14,A23,A5,A22	10	36043556	38132251	Adaptation	LOC114116652	36944953	36970145
CSS_63	A4,P14,A6,A15,A9,A22,P10,A23,A5	10	36043556	40286898	Adaptation	LOC114116652	36944953	36970145
CSS_69	A4,P14,A23,A9,A22,P10,A6,A5,A15	10	36043556	40425692	Adaptation	LOC114116652	36944953	36970145
CSS_75	P14,A15,A9,A4,A22,P10,A23	10	36857185	40942539	Adaptation	LOC114116652	36944953	36970145
CSS_78	P14,A23,A15,A4,A22,P10,A6,A5	10	36857185	42054098	Adaptation	LOC114116652	36944953	36970145
CSS_74	P14,A15,A4,P10,A6,A22,A5,A7,P9,A23	10	36857185	42618456	Adaptation	LOC114116652	36944953	36970145
CSS_77	P14,A23,A15,A4,A6,A22,A5	10	36857185	42901011	Adaptation	LOC114116652	36944953	36970145
CSS_73	P14,A23,A15,A4,A6,A5	10	36857185	43031237	Adaptation	LOC114116652	36944953	36970145
CSS_76	P14,A15,A4,A23,A22	10	36857185	43660462	Adaptation	LOC114116652	36944953	36970145
CSS_70	A4,P14,P10	10	36043556	36975075	Production	LOC114116653	36972469	36974643
CSS_72	A4,A23,A5,A22,P14	10	36043556	37716806	Adaptation	LOC114116653	36972469	36974643
CSS_68	A4,P14,A23,A5,A22	10	36043556	37831428	Adaptation	LOC114116653	36972469	36974643
CSS_67	A4,P14,A23,A5,A22	10	36043556	37905256	Adaptation	LOC114116653	36972469	36974643
CSS_66	A4,P14,A23,A5,A22	10	36043556	37981471	Adaptation	LOC114116653	36972469	36974643
CSS_65	A4,P14,A23,A5,A22	10	36043556	38056014	Adaptation	LOC114116653	36972469	36974643
CSS_64	A4,P14,A23,A5,A22	10	36043556	38132251	Adaptation	LOC114116653	36972469	36974643
CSS_63	A4,P14,A6,A15,A9,A22,P10,A23,A5	10	36043556	40286898	Adaptation	LOC114116653	36972469	36974643
CSS_69	A4,P14,A23,A9,A22,P10,A6,A5,A15	10	36043556	40425692	Adaptation	LOC114116653	36972469	36974643
CSS_75	P14,A15,A9,A4,A22,P10,A23	10	36857185	40942539	Adaptation	LOC114116653	36972469	36974643
CSS_78	P14,A23,A15,A4,A22,P10,A6,A5	10	36857185	42054098	Adaptation	LOC114116653	36972469	36974643
CSS_74	P14,A15,A4,P10,A6,A22,A5,A7,P9,A23	10	36857185	42618456	Adaptation	LOC114116653	36972469	36974643
CSS_77	P14,A23,A15,A4,A6,A22,A5	10	36857185	42901011	Adaptation	LOC114116653	36972469	36974643
CSS_73	P14,A23,A15,A4,A6,A5	10	36857185	43031237	Adaptation	LOC114116653	36972469	36974643
CSS_76	P14,A15,A4,A23,A22	10	36857185	43660462	Adaptation	LOC114116653	36972469	36974643
CSS_65	A4,P14,A23,A5,A22	10	36043556	38056014	Adaptation	TRNAS-GGA_158	37993686	37993758
CSS_64	A4,P14,A23,A5,A22	10	36043556	38132251	Adaptation	TRNAS-GGA_158	37993686	37993758
CSS_63	A4,P14,A6,A15,A9,A22,P10,A23,A5	10	36043556	40286898	Adaptation	TRNAS-GGA_158	37993686	37993758
CSS_69	A4,P14,A23,A9,A22,P10,A6,A5,A15	10	36043556	40425692	Adaptation	TRNAS-GGA_158	37993686	37993758
CSS_75	P14,A15,A9,A4,A22,P10,A23	10	36857185	40942539	Adaptation	TRNAS-GGA_158	37993686	37993758
CSS_78	P14,A23,A15,A4,A22,P10,A6,A5	10	36857185	42054098	Adaptation	TRNAS-GGA_158	37993686	37993758
CSS_74	P14,A15,A4,P10,A6,A22,A5,A7,P9,A23	10	36857185	42618456	Adaptation	TRNAS-GGA_158	37993686	37993758
CSS_77	P14,A23,A15,A4,A6,A22,A5	10	36857185	42901011	Adaptation	TRNAS-GGA_158	37993686	37993758
CSS_73	P14,A23,A15,A4,A6,A5	10	36857185	43031237	Adaptation	TRNAS-GGA_158	37993686	37993758
CSS_76	P14,A15,A4,A23,A22	10	36857185	43660462	Adaptation	TRNAS-GGA_158	37993686	37993758
CSS_64	A4,P14,A23,A5,A22	10	36043556	38132251	Adaptation	LOC101120586	38100113	38100633
CSS_63	A4,P14,A6,A15,A9,A22,P10,A23,A5	10	36043556	40286898	Adaptation	LOC101120586	38100113	38100633
CSS_69	A4,P14,A23,A9,A22,P10,A6,A5,A15	10	36043556	40425692	Adaptation	LOC101120586	38100113	38100633
CSS_75	P14,A15,A9,A4,A22,P10,A23	10	36857185	40942539	Adaptation	LOC101120586	38100113	38100633
CSS_78	P14,A23,A15,A4,A22,P10,A6,A5	10	36857185	42054098	Adaptation	LOC101120586	38100113	38100633
CSS_74	P14,A15,A4,P10,A6,A22,A5,A7,P9,A23	10	36857185	42618456	Adaptation	LOC101120586	38100113	38100633
CSS_77	P14,A23,A15,A4,A6,A22,A5	10	36857185	42901011	Adaptation	LOC101120586	38100113	38100633
CSS_73	P14,A23,A15,A4,A6,A5	10	36857185	43031237	Adaptation	LOC101120586	38100113	38100633
CSS_76	P14,A15,A4,A23,A22	10	36857185	43660462	Adaptation	LOC101120586	38100113	38100633
CSS_63	A4,P14,A6,A15,A9,A22,P10,A23,A5	10	36043556	40286898	Adaptation	TRNAS-GGA_159	38388281	38388352
CSS_69	A4,P14,A23,A9,A22,P10,A6,A5,A15	10	36043556	40425692	Adaptation	TRNAS-GGA_159	38388281	38388352
CSS_75	P14,A15,A9,A4,A22,P10,A23	10	36857185	40942539	Adaptation	TRNAS-GGA_159	38388281	38388352
CSS_78	P14,A23,A15,A4,A22,P10,A6,A5	10	36857185	42054098	Adaptation	TRNAS-GGA_159	38388281	38388352
CSS_74	P14,A15,A4,P10,A6,A22,A5,A7,P9,A23	10	36857185	42618456	Adaptation	TRNAS-GGA_159	38388281	38388352
CSS_77	P14,A23,A15,A4,A6,A22,A5	10	36857185	42901011	Adaptation	TRNAS-GGA_159	38388281	38388352
CSS_73	P14,A23,A15,A4,A6,A5	10	36857185	43031237	Adaptation	TRNAS-GGA_159	38388281	38388352
CSS_76	P14,A15,A4,A23,A22	10	36857185	43660462	Adaptation	TRNAS-GGA_159	38388281	38388352
CSS_63	A4,P14,A6,A15,A9,A22,P10,A23,A5	10	36043556	40286898	Adaptation	LOC101120503	38820127	38822416
CSS_69	A4,P14,A23,A9,A22,P10,A6,A5,A15	10	36043556	40425692	Adaptation	LOC101120503	38820127	38822416
CSS_75	P14,A15,A9,A4,A22,P10,A23	10	36857185	40942539	Adaptation	LOC101120503	38820127	38822416
CSS_78	P14,A23,A15,A4,A22,P10,A6,A5	10	36857185	42054098	Adaptation	LOC101120503	38820127	38822416
CSS_74	P14,A15,A4,P10,A6,A22,A5,A7,P9,A23	10	36857185	42618456	Adaptation	LOC101120503	38820127	38822416
CSS_77	P14,A23,A15,A4,A6,A22,A5	10	36857185	42901011	Adaptation	LOC101120503	38820127	38822416
CSS_73	P14,A23,A15,A4,A6,A5	10	36857185	43031237	Adaptation	LOC101120503	38820127	38822416
CSS_76	P14,A15,A4,A23,A22	10	36857185	43660462	Adaptation	LOC101120503	38820127	38822416
CSS_63	A4,P14,A6,A15,A9,A22,P10,A23,A5	10	36043556	40286898	Adaptation	LOC114116654	39441917	39446709
CSS_69	A4,P14,A23,A9,A22,P10,A6,A5,A15	10	36043556	40425692	Adaptation	LOC114116654	39441917	39446709
CSS_75	P14,A15,A9,A4,A22,P10,A23	10	36857185	40942539	Adaptation	LOC114116654	39441917	39446709
CSS_78	P14,A23,A15,A4,A22,P10,A6,A5	10	36857185	42054098	Adaptation	LOC114116654	39441917	39446709
CSS_74	P14,A15,A4,P10,A6,A22,A5,A7,P9,A23	10	36857185	42618456	Adaptation	LOC114116654	39441917	39446709
CSS_77	P14,A23,A15,A4,A6,A22,A5	10	36857185	42901011	Adaptation	LOC114116654	39441917	39446709
CSS_73	P14,A23,A15,A4,A6,A5	10	36857185	43031237	Adaptation	LOC114116654	39441917	39446709
CSS_76	P14,A15,A4,A23,A22	10	36857185	43660462	Adaptation	LOC114116654	39441917	39446709
CSS_63	A4,P14,A6,A15,A9,A22,P10,A23,A5	10	36043556	40286898	Adaptation	LOC114116655	39446706	39450482
CSS_69	A4,P14,A23,A9,A22,P10,A6,A5,A15	10	36043556	40425692	Adaptation	LOC114116655	39446706	39450482
CSS_75	P14,A15,A9,A4,A22,P10,A23	10	36857185	40942539	Adaptation	LOC114116655	39446706	39450482
CSS_78	P14,A23,A15,A4,A22,P10,A6,A5	10	36857185	42054098	Adaptation	LOC114116655	39446706	39450482
CSS_74	P14,A15,A4,P10,A6,A22,A5,A7,P9,A23	10	36857185	42618456	Adaptation	LOC114116655	39446706	39450482
CSS_77	P14,A23,A15,A4,A6,A22,A5	10	36857185	42901011	Adaptation	LOC114116655	39446706	39450482
CSS_73	P14,A23,A15,A4,A6,A5	10	36857185	43031237	Adaptation	LOC114116655	39446706	39450482
CSS_76	P14,A15,A4,A23,A22	10	36857185	43660462	Adaptation	LOC114116655	39446706	39450482
CSS_63	A4,P14,A6,A15,A9,A22,P10,A23,A5	10	36043556	40286898	Adaptation	LOC114116693	39455748	39456543
CSS_69	A4,P14,A23,A9,A22,P10,A6,A5,A15	10	36043556	40425692	Adaptation	LOC114116693	39455748	39456543
CSS_75	P14,A15,A9,A4,A22,P10,A23	10	36857185	40942539	Adaptation	LOC114116693	39455748	39456543
CSS_78	P14,A23,A15,A4,A22,P10,A6,A5	10	36857185	42054098	Adaptation	LOC114116693	39455748	39456543
CSS_74	P14,A15,A4,P10,A6,A22,A5,A7,P9,A23	10	36857185	42618456	Adaptation	LOC114116693	39455748	39456543
CSS_77	P14,A23,A15,A4,A6,A22,A5	10	36857185	42901011	Adaptation	LOC114116693	39455748	39456543
CSS_73	P14,A23,A15,A4,A6,A5	10	36857185	43031237	Adaptation	LOC114116693	39455748	39456543
CSS_76	P14,A15,A4,A23,A22	10	36857185	43660462	Adaptation	LOC114116693	39455748	39456543
CSS_63	A4,P14,A6,A15,A9,A22,P10,A23,A5	10	36043556	40286898	Adaptation	LOC114116656	39457066	39466365
CSS_69	A4,P14,A23,A9,A22,P10,A6,A5,A15	10	36043556	40425692	Adaptation	LOC114116656	39457066	39466365
CSS_75	P14,A15,A9,A4,A22,P10,A23	10	36857185	40942539	Adaptation	LOC114116656	39457066	39466365
CSS_78	P14,A23,A15,A4,A22,P10,A6,A5	10	36857185	42054098	Adaptation	LOC114116656	39457066	39466365
CSS_74	P14,A15,A4,P10,A6,A22,A5,A7,P9,A23	10	36857185	42618456	Adaptation	LOC114116656	39457066	39466365
CSS_77	P14,A23,A15,A4,A6,A22,A5	10	36857185	42901011	Adaptation	LOC114116656	39457066	39466365
CSS_73	P14,A23,A15,A4,A6,A5	10	36857185	43031237	Adaptation	LOC114116656	39457066	39466365
CSS_76	P14,A15,A4,A23,A22	10	36857185	43660462	Adaptation	LOC114116656	39457066	39466365
CSS_63	A4,P14,A6,A15,A9,A22,P10,A23,A5	10	36043556	40286898	Adaptation	LOC114116694	39474605	39494697
CSS_69	A4,P14,A23,A9,A22,P10,A6,A5,A15	10	36043556	40425692	Adaptation	LOC114116694	39474605	39494697
CSS_75	P14,A15,A9,A4,A22,P10,A23	10	36857185	40942539	Adaptation	LOC114116694	39474605	39494697
CSS_78	P14,A23,A15,A4,A22,P10,A6,A5	10	36857185	42054098	Adaptation	LOC114116694	39474605	39494697
CSS_74	P14,A15,A4,P10,A6,A22,A5,A7,P9,A23	10	36857185	42618456	Adaptation	LOC114116694	39474605	39494697
CSS_77	P14,A23,A15,A4,A6,A22,A5	10	36857185	42901011	Adaptation	LOC114116694	39474605	39494697
CSS_73	P14,A23,A15,A4,A6,A5	10	36857185	43031237	Adaptation	LOC114116694	39474605	39494697
CSS_76	P14,A15,A4,A23,A22	10	36857185	43660462	Adaptation	LOC114116694	39474605	39494697
CSS_63	A4,P14,A6,A15,A9,A22,P10,A23,A5	10	36043556	40286898	Adaptation	PCDH9	39764539	40944943
CSS_69	A4,P14,A23,A9,A22,P10,A6,A5,A15	10	36043556	40425692	Adaptation	PCDH9	39764539	40944943
CSS_75	P14,A15,A9,A4,A22,P10,A23	10	36857185	40942539	Adaptation	PCDH9	39764539	40944943
CSS_78	P14,A23,A15,A4,A22,P10,A6,A5	10	36857185	42054098	Adaptation	PCDH9	39764539	40944943
CSS_74	P14,A15,A4,P10,A6,A22,A5,A7,P9,A23	10	36857185	42618456	Adaptation	PCDH9	39764539	40944943
CSS_77	P14,A23,A15,A4,A6,A22,A5	10	36857185	42901011	Adaptation	PCDH9	39764539	40944943
CSS_73	P14,A23,A15,A4,A6,A5	10	36857185	43031237	Adaptation	PCDH9	39764539	40944943
CSS_76	P14,A15,A4,A23,A22	10	36857185	43660462	Adaptation	PCDH9	39764539	40944943
CSS_75	P14,A15,A9,A4,A22,P10,A23	10	36857185	40942539	Adaptation	TRNAW-CCA_133	40641414	40641485
CSS_78	P14,A23,A15,A4,A22,P10,A6,A5	10	36857185	42054098	Adaptation	TRNAW-CCA_133	40641414	40641485
CSS_74	P14,A15,A4,P10,A6,A22,A5,A7,P9,A23	10	36857185	42618456	Adaptation	TRNAW-CCA_133	40641414	40641485
CSS_77	P14,A23,A15,A4,A6,A22,A5	10	36857185	42901011	Adaptation	TRNAW-CCA_133	40641414	40641485
CSS_73	P14,A23,A15,A4,A6,A5	10	36857185	43031237	Adaptation	TRNAW-CCA_133	40641414	40641485
CSS_76	P14,A15,A4,A23,A22	10	36857185	43660462	Adaptation	TRNAW-CCA_133	40641414	40641485
CSS_78	P14,A23,A15,A4,A22,P10,A6,A5	10	36857185	42054098	Adaptation	LOC101121273	41289520	41293613
CSS_74	P14,A15,A4,P10,A6,A22,A5,A7,P9,A23	10	36857185	42618456	Adaptation	LOC101121273	41289520	41293613
CSS_77	P14,A23,A15,A4,A6,A22,A5	10	36857185	42901011	Adaptation	LOC101121273	41289520	41293613
CSS_73	P14,A23,A15,A4,A6,A5	10	36857185	43031237	Adaptation	LOC101121273	41289520	41293613
CSS_76	P14,A15,A4,A23,A22	10	36857185	43660462	Adaptation	LOC101121273	41289520	41293613
CSS_74	P14,A15,A4,P10,A6,A22,A5,A7,P9,A23	10	36857185	42618456	Adaptation	TRNAC-ACA_144	42373091	42373162
CSS_77	P14,A23,A15,A4,A6,A22,A5	10	36857185	42901011	Adaptation	TRNAC-ACA_144	42373091	42373162
CSS_73	P14,A23,A15,A4,A6,A5	10	36857185	43031237	Adaptation	TRNAC-ACA_144	42373091	42373162
CSS_76	P14,A15,A4,A23,A22	10	36857185	43660462	Adaptation	TRNAC-ACA_144	42373091	42373162
CSS_77	P14,A23,A15,A4,A6,A22,A5	10	36857185	42901011	Adaptation	LOC101121526	42702801	42703401
CSS_73	P14,A23,A15,A4,A6,A5	10	36857185	43031237	Adaptation	LOC101121526	42702801	42703401
CSS_76	P14,A15,A4,A23,A22	10	36857185	43660462	Adaptation	LOC101121526	42702801	42703401
CSS_84	A23,P10,P9	10	42516782	46465419	Production	LOC101121526	42702801	42703401
CSS_82	A23,P9,P10	10	42516782	46515585	Production	LOC101121526	42702801	42703401
CSS_83	A23,P10,P9	10	42516782	46565936	Production	LOC101121526	42702801	42703401
CSS_84	A23,P10,P9	10	42516782	46465419	Production	TRNAW-CCA_134	43977329	43977400
CSS_82	A23,P9,P10	10	42516782	46515585	Production	TRNAW-CCA_134	43977329	43977400
CSS_83	A23,P10,P9	10	42516782	46565936	Production	TRNAW-CCA_134	43977329	43977400
CSS_84	A23,P10,P9	10	42516782	46465419	Production	LOC101121784	44214049	44214732
CSS_82	A23,P9,P10	10	42516782	46515585	Production	LOC101121784	44214049	44214732
CSS_83	A23,P10,P9	10	42516782	46565936	Production	LOC101121784	44214049	44214732
CSS_84	A23,P10,P9	10	42516782	46465419	Production	KLHL1	44548404	45096863
CSS_82	A23,P9,P10	10	42516782	46515585	Production	KLHL1	44548404	45096863
CSS_83	A23,P10,P9	10	42516782	46565936	Production	KLHL1	44548404	45096863
CSS_84	A23,P10,P9	10	42516782	46465419	Production	LOC114116769	45153515	45153640
CSS_82	A23,P9,P10	10	42516782	46515585	Production	LOC114116769	45153515	45153640
CSS_83	A23,P10,P9	10	42516782	46565936	Production	LOC114116769	45153515	45153640
CSS_84	A23,P10,P9	10	42516782	46465419	Production	LOC114116771	45292874	45293227
CSS_82	A23,P9,P10	10	42516782	46515585	Production	LOC114116771	45292874	45293227
CSS_83	A23,P10,P9	10	42516782	46565936	Production	LOC114116771	45292874	45293227
CSS_84	A23,P10,P9	10	42516782	46465419	Production	LOC114116766	45474287	45474431
CSS_82	A23,P9,P10	10	42516782	46515585	Production	LOC114116766	45474287	45474431
CSS_83	A23,P10,P9	10	42516782	46565936	Production	LOC114116766	45474287	45474431
CSS_84	A23,P10,P9	10	42516782	46465419	Production	LOC114116730	46146659	46146765
CSS_82	A23,P9,P10	10	42516782	46515585	Production	LOC114116730	46146659	46146765
CSS_83	A23,P10,P9	10	42516782	46565936	Production	LOC114116730	46146659	46146765
CSS_85	P10,A20,A23	10	47527160	48586345	Adaptation	MZT1	48072550	48086735
CSS_85	P10,A20,A23	10	47527160	48586345	Adaptation	BORA	48086429	48114029
CSS_85	P10,A20,A23	10	47527160	48586345	Adaptation	DIS3	48116964	48141256
CSS_85	P10,A20,A23	10	47527160	48586345	Adaptation	PIBF1	48141509	48370729
CSS_85	P10,A20,A23	10	47527160	48586345	Adaptation	LOC101123386	48145912	48147760
CSS_85	P10,A20,A23	10	47527160	48586345	Adaptation	TRNAG-UCC_49	48171175	48171247
CSS_85	P10,A20,A23	10	47527160	48586345	Adaptation	KLF5	48406113	48425297
CSS_85	P10,A20,A23	10	47527160	48586345	Adaptation	TRNAG-UCC_50	48437210	48437282
CSS_85	P10,A20,A23	10	47527160	48586345	Adaptation	TRNAR-CCU_20	48465504	48465576
CSS_85	P10,A20,A23	10	47527160	48586345	Adaptation	LOC105609591	48528058	48572547
CSS_87	A7,A22,P10	10	75215038	75365604	Adaptation	DOCK9	75057016	75345389
CSS_87	A7,A22,P10	10	75215038	75365604	Adaptation	LOC105616225	75345770	75351844
CSS_88	P10,P9,P14	11	14326552	14527128	Production	MMP28	14314735	14340048
CSS_88	P10,P9,P14	11	14326552	14527128	Production	C11H17orf50	14340339	14343807
CSS_88	P10,P9,P14	11	14326552	14527128	Production	GAS2L2	14347925	14355711
CSS_88	P10,P9,P14	11	14326552	14527128	Production	RASL10B	14356548	14368317
CSS_88	P10,P9,P14	11	14326552	14527128	Production	AP2B1	14376056	14483426
CSS_88	P10,P9,P14	11	14326552	14527128	Production	LOC114116916	14468371	14468979
CSS_88	P10,P9,P14	11	14326552	14527128	Production	PEX12	14488699	14492758
CSS_88	P10,P9,P14	11	14326552	14527128	Production	LOC105606855	14493122	14495981
CSS_88	P10,P9,P14	11	14326552	14527128	Production	LOC114117066	14493709	14493805
CSS_88	P10,P9,P14	11	14326552	14527128	Production	LOC101113085	14505528	14516168
CSS_88	P10,P9,P14	11	14326552	14527128	Production	LOC121820551	14523169	14532018
CSS_90	P6,P10,P14,P9	11	18421380	18672687	Production	NF1	18365735	18619391
CSS_92	P14,P10,A13	11	18526243	19591394	Production	NF1	18365735	18619391
CSS_91	P14,P10,A18	11	18526243	19722491	Production	NF1	18365735	18619391
CSS_90	P6,P10,P14,P9	11	18421380	18672687	Production	EVI2B	18421247	18430859
CSS_90	P6,P10,P14,P9	11	18421380	18672687	Production	OMG	18437569	18440206
CSS_92	P14,P10,A13	11	18526243	19591394	Production	LOC121820559	18680255	18699632
CSS_91	P14,P10,A18	11	18526243	19722491	Production	LOC121820559	18680255	18699632
CSS_92	P14,P10,A13	11	18526243	19591394	Production	WSB1	18731059	18745606
CSS_91	P14,P10,A18	11	18526243	19722491	Production	WSB1	18731059	18745606
CSS_92	P14,P10,A13	11	18526243	19591394	Production	LOC121820560	18822357	18827534
CSS_91	P14,P10,A18	11	18526243	19722491	Production	LOC121820560	18822357	18827534
CSS_92	P14,P10,A13	11	18526243	19591394	Production	LOC101117683	18831308	18991288
CSS_91	P14,P10,A18	11	18526243	19722491	Production	LOC101117683	18831308	18991288
CSS_92	P14,P10,A13	11	18526243	19591394	Production	LOC114117074	18948294	18948421
CSS_91	P14,P10,A18	11	18526243	19722491	Production	LOC114117074	18948294	18948421
CSS_92	P14,P10,A13	11	18526243	19591394	Production	LOC121820561	18985139	18987454
CSS_91	P14,P10,A18	11	18526243	19722491	Production	LOC121820561	18985139	18987454
CSS_92	P14,P10,A13	11	18526243	19591394	Production	LOC114116901	19016112	19046647
CSS_91	P14,P10,A18	11	18526243	19722491	Production	LOC114116901	19016112	19046647
CSS_92	P14,P10,A13	11	18526243	19591394	Production	LOC121820562	19059983	19069409
CSS_91	P14,P10,A18	11	18526243	19722491	Production	LOC121820562	19059983	19069409
CSS_92	P14,P10,A13	11	18526243	19591394	Production	LOC121820563	19076684	19077622
CSS_91	P14,P10,A18	11	18526243	19722491	Production	LOC121820563	19076684	19077622
CSS_92	P14,P10,A13	11	18526243	19591394	Production	LOC443162	19081202	19088882
CSS_91	P14,P10,A18	11	18526243	19722491	Production	LOC443162	19081202	19088882
CSS_92	P14,P10,A13	11	18526243	19591394	Production	LOC105606111	19100168	19108683
CSS_91	P14,P10,A18	11	18526243	19722491	Production	LOC105606111	19100168	19108683
CSS_92	P14,P10,A13	11	18526243	19591394	Production	LOC114117018	19109042	19131152
CSS_91	P14,P10,A18	11	18526243	19722491	Production	LOC114117018	19109042	19131152
CSS_92	P14,P10,A13	11	18526243	19591394	Production	LOC105605807	19148828	19159365
CSS_91	P14,P10,A18	11	18526243	19722491	Production	LOC105605807	19148828	19159365
CSS_92	P14,P10,A13	11	18526243	19591394	Production	LOC114117017	19175627	19186545
CSS_91	P14,P10,A18	11	18526243	19722491	Production	LOC114117017	19175627	19186545
CSS_92	P14,P10,A13	11	18526243	19591394	Production	LOC106991396	19200313	19202958
CSS_91	P14,P10,A18	11	18526243	19722491	Production	LOC106991396	19200313	19202958
CSS_92	P14,P10,A13	11	18526243	19591394	Production	LOC101118202	19212919	19221706
CSS_91	P14,P10,A18	11	18526243	19722491	Production	LOC101118202	19212919	19221706
CSS_92	P14,P10,A13	11	18526243	19591394	Production	LOC121820564	19237374	19246613
CSS_91	P14,P10,A18	11	18526243	19722491	Production	LOC121820564	19237374	19246613
CSS_92	P14,P10,A13	11	18526243	19591394	Production	LOC101102156	19296324	19314990
CSS_91	P14,P10,A18	11	18526243	19722491	Production	LOC101102156	19296324	19314990
CSS_92	P14,P10,A13	11	18526243	19591394	Production	NOS2	19316341	19358972
CSS_91	P14,P10,A18	11	18526243	19722491	Production	NOS2	19316341	19358972
CSS_92	P14,P10,A13	11	18526243	19591394	Production	LOC121820565	19370445	19373353
CSS_91	P14,P10,A18	11	18526243	19722491	Production	LOC121820565	19370445	19373353
CSS_92	P14,P10,A13	11	18526243	19591394	Production	LYRM9	19425399	19440506
CSS_91	P14,P10,A18	11	18526243	19722491	Production	LYRM9	19425399	19440506
CSS_92	P14,P10,A13	11	18526243	19591394	Production	LOC114117030	19526340	19526446
CSS_91	P14,P10,A18	11	18526243	19722491	Production	LOC114117030	19526340	19526446
CSS_92	P14,P10,A13	11	18526243	19591394	Production	LOC114117016	19531356	19533732
CSS_91	P14,P10,A18	11	18526243	19722491	Production	LOC114117016	19531356	19533732
CSS_91	P14,P10,A18	11	18526243	19722491	Production	NLK	19593172	19722489
CSS_91	P14,P10,A18	11	18526243	19722491	Production	TRNAG-UCC_52	19685736	19685808
CSS_97	A23,A22,P10	11	21808590	25040955	Adaptation	NXN	21812130	21972491
CSS_96	A23,A22,P10	11	21808590	25056050	Adaptation	NXN	21812130	21972491
CSS_94	A23,P3,A4,P10,A18,A5	11	21808590	26759636	Adaptation	NXN	21812130	21972491
CSS_97	A23,A22,P10	11	21808590	25040955	Adaptation	MRM3	21977696	21984169
CSS_96	A23,A22,P10	11	21808590	25056050	Adaptation	MRM3	21977696	21984169
CSS_94	A23,P3,A4,P10,A18,A5	11	21808590	26759636	Adaptation	MRM3	21977696	21984169
CSS_97	A23,A22,P10	11	21808590	25040955	Adaptation	GLOD4	21984236	22000698
CSS_96	A23,A22,P10	11	21808590	25056050	Adaptation	GLOD4	21984236	22000698
CSS_94	A23,P3,A4,P10,A18,A5	11	21808590	26759636	Adaptation	GLOD4	21984236	22000698
CSS_97	A23,A22,P10	11	21808590	25040955	Adaptation	LOC114108771	21985787	21987933
CSS_96	A23,A22,P10	11	21808590	25056050	Adaptation	LOC114108771	21985787	21987933
CSS_94	A23,P3,A4,P10,A18,A5	11	21808590	26759636	Adaptation	LOC114108771	21985787	21987933
CSS_97	A23,A22,P10	11	21808590	25040955	Adaptation	LOC121816007	22002993	22004121
CSS_96	A23,A22,P10	11	21808590	25056050	Adaptation	LOC121816007	22002993	22004121
CSS_94	A23,P3,A4,P10,A18,A5	11	21808590	26759636	Adaptation	LOC121816007	22002993	22004121
CSS_97	A23,A22,P10	11	21808590	25040955	Adaptation	LOC121820569	22014381	22022356
CSS_96	A23,A22,P10	11	21808590	25056050	Adaptation	LOC121820569	22014381	22022356
CSS_94	A23,P3,A4,P10,A18,A5	11	21808590	26759636	Adaptation	LOC121820569	22014381	22022356
CSS_97	A23,A22,P10	11	21808590	25040955	Adaptation	VPS53	22022415	22147642
CSS_96	A23,A22,P10	11	21808590	25056050	Adaptation	VPS53	22022415	22147642
CSS_94	A23,P3,A4,P10,A18,A5	11	21808590	26759636	Adaptation	VPS53	22022415	22147642
CSS_97	A23,A22,P10	11	21808590	25040955	Adaptation	RFLNB	22162335	22170903
CSS_96	A23,A22,P10	11	21808590	25056050	Adaptation	RFLNB	22162335	22170903
CSS_94	A23,P3,A4,P10,A18,A5	11	21808590	26759636	Adaptation	RFLNB	22162335	22170903
CSS_97	A23,A22,P10	11	21808590	25040955	Adaptation	C11H17orf97	22181650	22184932
CSS_96	A23,A22,P10	11	21808590	25056050	Adaptation	C11H17orf97	22181650	22184932
CSS_94	A23,P3,A4,P10,A18,A5	11	21808590	26759636	Adaptation	C11H17orf97	22181650	22184932
CSS_97	A23,A22,P10	11	21808590	25040955	Adaptation	LOC121820570	22189656	22197459
CSS_96	A23,A22,P10	11	21808590	25056050	Adaptation	LOC121820570	22189656	22197459
CSS_94	A23,P3,A4,P10,A18,A5	11	21808590	26759636	Adaptation	LOC121820570	22189656	22197459
CSS_97	A23,A22,P10	11	21808590	25040955	Adaptation	RPH3AL	22197515	22334928
CSS_96	A23,A22,P10	11	21808590	25056050	Adaptation	RPH3AL	22197515	22334928
CSS_94	A23,P3,A4,P10,A18,A5	11	21808590	26759636	Adaptation	RPH3AL	22197515	22334928
CSS_97	A23,A22,P10	11	21808590	25040955	Adaptation	DOC2B	22366407	22392521
CSS_96	A23,A22,P10	11	21808590	25056050	Adaptation	DOC2B	22366407	22392521
CSS_94	A23,P3,A4,P10,A18,A5	11	21808590	26759636	Adaptation	DOC2B	22366407	22392521
CSS_97	A23,A22,P10	11	21808590	25040955	Adaptation	LOC105611243	22395505	22397778
CSS_96	A23,A22,P10	11	21808590	25056050	Adaptation	LOC105611243	22395505	22397778
CSS_94	A23,P3,A4,P10,A18,A5	11	21808590	26759636	Adaptation	LOC105611243	22395505	22397778
CSS_97	A23,A22,P10	11	21808590	25040955	Adaptation	YWHAE	22407603	22441894
CSS_96	A23,A22,P10	11	21808590	25056050	Adaptation	YWHAE	22407603	22441894
CSS_94	A23,P3,A4,P10,A18,A5	11	21808590	26759636	Adaptation	YWHAE	22407603	22441894
CSS_97	A23,A22,P10	11	21808590	25040955	Adaptation	CRK	22460611	22480641
CSS_96	A23,A22,P10	11	21808590	25056050	Adaptation	CRK	22460611	22480641
CSS_94	A23,P3,A4,P10,A18,A5	11	21808590	26759636	Adaptation	CRK	22460611	22480641
CSS_97	A23,A22,P10	11	21808590	25040955	Adaptation	TRNAE-UUC_68	22470525	22470597
CSS_96	A23,A22,P10	11	21808590	25056050	Adaptation	TRNAE-UUC_68	22470525	22470597
CSS_94	A23,P3,A4,P10,A18,A5	11	21808590	26759636	Adaptation	TRNAE-UUC_68	22470525	22470597
CSS_97	A23,A22,P10	11	21808590	25040955	Adaptation	LOC101102745	22486446	22491867
CSS_96	A23,A22,P10	11	21808590	25056050	Adaptation	LOC101102745	22486446	22491867
CSS_94	A23,P3,A4,P10,A18,A5	11	21808590	26759636	Adaptation	LOC101102745	22486446	22491867
CSS_97	A23,A22,P10	11	21808590	25040955	Adaptation	MYO1C	22491109	22515138
CSS_96	A23,A22,P10	11	21808590	25056050	Adaptation	MYO1C	22491109	22515138
CSS_94	A23,P3,A4,P10,A18,A5	11	21808590	26759636	Adaptation	MYO1C	22491109	22515138
CSS_97	A23,A22,P10	11	21808590	25040955	Adaptation	LOC121820571	22510692	22511582
CSS_96	A23,A22,P10	11	21808590	25056050	Adaptation	LOC121820571	22510692	22511582
CSS_94	A23,P3,A4,P10,A18,A5	11	21808590	26759636	Adaptation	LOC121820571	22510692	22511582
CSS_97	A23,A22,P10	11	21808590	25040955	Adaptation	TRNAW-CCA_137	22512184	22512255
CSS_96	A23,A22,P10	11	21808590	25056050	Adaptation	TRNAW-CCA_137	22512184	22512255
CSS_94	A23,P3,A4,P10,A18,A5	11	21808590	26759636	Adaptation	TRNAW-CCA_137	22512184	22512255
CSS_97	A23,A22,P10	11	21808590	25040955	Adaptation	INPP5K	22517366	22536607
CSS_96	A23,A22,P10	11	21808590	25056050	Adaptation	INPP5K	22517366	22536607
CSS_94	A23,P3,A4,P10,A18,A5	11	21808590	26759636	Adaptation	INPP5K	22517366	22536607
CSS_97	A23,A22,P10	11	21808590	25040955	Adaptation	LOC114116888	22536826	22537854
CSS_96	A23,A22,P10	11	21808590	25056050	Adaptation	LOC114116888	22536826	22537854
CSS_94	A23,P3,A4,P10,A18,A5	11	21808590	26759636	Adaptation	LOC114116888	22536826	22537854
CSS_97	A23,A22,P10	11	21808590	25040955	Adaptation	PITPNA	22537750	22573468
CSS_96	A23,A22,P10	11	21808590	25056050	Adaptation	PITPNA	22537750	22573468
CSS_94	A23,P3,A4,P10,A18,A5	11	21808590	26759636	Adaptation	PITPNA	22537750	22573468
CSS_97	A23,A22,P10	11	21808590	25040955	Adaptation	SLC43A2	22581238	22624991
CSS_96	A23,A22,P10	11	21808590	25056050	Adaptation	SLC43A2	22581238	22624991
CSS_94	A23,P3,A4,P10,A18,A5	11	21808590	26759636	Adaptation	SLC43A2	22581238	22624991
CSS_97	A23,A22,P10	11	21808590	25040955	Adaptation	SCARF1	22630951	22642248
CSS_96	A23,A22,P10	11	21808590	25056050	Adaptation	SCARF1	22630951	22642248
CSS_94	A23,P3,A4,P10,A18,A5	11	21808590	26759636	Adaptation	SCARF1	22630951	22642248
CSS_97	A23,A22,P10	11	21808590	25040955	Adaptation	LOC101103740	22644103	22647424
CSS_96	A23,A22,P10	11	21808590	25056050	Adaptation	LOC101103740	22644103	22647424
CSS_94	A23,P3,A4,P10,A18,A5	11	21808590	26759636	Adaptation	LOC101103740	22644103	22647424
CSS_97	A23,A22,P10	11	21808590	25040955	Adaptation	PRPF8	22648116	22678799
CSS_96	A23,A22,P10	11	21808590	25056050	Adaptation	PRPF8	22648116	22678799
CSS_94	A23,P3,A4,P10,A18,A5	11	21808590	26759636	Adaptation	PRPF8	22648116	22678799
CSS_97	A23,A22,P10	11	21808590	25040955	Adaptation	LOC121820572	22662074	22665968
CSS_96	A23,A22,P10	11	21808590	25056050	Adaptation	LOC121820572	22662074	22665968
CSS_94	A23,P3,A4,P10,A18,A5	11	21808590	26759636	Adaptation	LOC121820572	22662074	22665968
CSS_97	A23,A22,P10	11	21808590	25040955	Adaptation	TLCD2	22694586	22699734
CSS_96	A23,A22,P10	11	21808590	25056050	Adaptation	TLCD2	22694586	22699734
CSS_94	A23,P3,A4,P10,A18,A5	11	21808590	26759636	Adaptation	TLCD2	22694586	22699734
CSS_97	A23,A22,P10	11	21808590	25040955	Adaptation	LOC121820573	22700913	22705629
CSS_96	A23,A22,P10	11	21808590	25056050	Adaptation	LOC121820573	22700913	22705629
CSS_94	A23,P3,A4,P10,A18,A5	11	21808590	26759636	Adaptation	LOC121820573	22700913	22705629
CSS_97	A23,A22,P10	11	21808590	25040955	Adaptation	MIR22	22703408	22703492
CSS_96	A23,A22,P10	11	21808590	25056050	Adaptation	MIR22	22703408	22703492
CSS_94	A23,P3,A4,P10,A18,A5	11	21808590	26759636	Adaptation	MIR22	22703408	22703492
CSS_97	A23,A22,P10	11	21808590	25040955	Adaptation	LOC121820574	22710193	22711642
CSS_96	A23,A22,P10	11	21808590	25056050	Adaptation	LOC121820574	22710193	22711642
CSS_94	A23,P3,A4,P10,A18,A5	11	21808590	26759636	Adaptation	LOC121820574	22710193	22711642
CSS_97	A23,A22,P10	11	21808590	25040955	Adaptation	WDR81	22711225	22723228
CSS_96	A23,A22,P10	11	21808590	25056050	Adaptation	WDR81	22711225	22723228
CSS_94	A23,P3,A4,P10,A18,A5	11	21808590	26759636	Adaptation	WDR81	22711225	22723228
CSS_97	A23,A22,P10	11	21808590	25040955	Adaptation	SERPINF2	22724032	22731715
CSS_96	A23,A22,P10	11	21808590	25056050	Adaptation	SERPINF2	22724032	22731715
CSS_94	A23,P3,A4,P10,A18,A5	11	21808590	26759636	Adaptation	SERPINF2	22724032	22731715
CSS_97	A23,A22,P10	11	21808590	25040955	Adaptation	SERPINF1	22738998	22750987
CSS_96	A23,A22,P10	11	21808590	25056050	Adaptation	SERPINF1	22738998	22750987
CSS_94	A23,P3,A4,P10,A18,A5	11	21808590	26759636	Adaptation	SERPINF1	22738998	22750987
CSS_97	A23,A22,P10	11	21808590	25040955	Adaptation	SMYD4	22751707	22790414
CSS_96	A23,A22,P10	11	21808590	25056050	Adaptation	SMYD4	22751707	22790414
CSS_94	A23,P3,A4,P10,A18,A5	11	21808590	26759636	Adaptation	SMYD4	22751707	22790414
CSS_97	A23,A22,P10	11	21808590	25040955	Adaptation	RPA1	22790714	22833973
CSS_96	A23,A22,P10	11	21808590	25056050	Adaptation	RPA1	22790714	22833973
CSS_94	A23,P3,A4,P10,A18,A5	11	21808590	26759636	Adaptation	RPA1	22790714	22833973
CSS_97	A23,A22,P10	11	21808590	25040955	Adaptation	RTN4RL1	22865995	22942531
CSS_96	A23,A22,P10	11	21808590	25056050	Adaptation	RTN4RL1	22865995	22942531
CSS_94	A23,P3,A4,P10,A18,A5	11	21808590	26759636	Adaptation	RTN4RL1	22865995	22942531
CSS_97	A23,A22,P10	11	21808590	25040955	Adaptation	DPH1	22946296	22955727
CSS_96	A23,A22,P10	11	21808590	25056050	Adaptation	DPH1	22946296	22955727
CSS_94	A23,P3,A4,P10,A18,A5	11	21808590	26759636	Adaptation	DPH1	22946296	22955727
CSS_97	A23,A22,P10	11	21808590	25040955	Adaptation	OVCA2	22955063	22956486
CSS_96	A23,A22,P10	11	21808590	25056050	Adaptation	OVCA2	22955063	22956486
CSS_94	A23,P3,A4,P10,A18,A5	11	21808590	26759636	Adaptation	OVCA2	22955063	22956486
CSS_97	A23,A22,P10	11	21808590	25040955	Adaptation	HIC1	22965718	22970336
CSS_96	A23,A22,P10	11	21808590	25056050	Adaptation	HIC1	22965718	22970336
CSS_94	A23,P3,A4,P10,A18,A5	11	21808590	26759636	Adaptation	HIC1	22965718	22970336
CSS_97	A23,A22,P10	11	21808590	25040955	Adaptation	SMG6	22970488	23171731
CSS_96	A23,A22,P10	11	21808590	25056050	Adaptation	SMG6	22970488	23171731
CSS_94	A23,P3,A4,P10,A18,A5	11	21808590	26759636	Adaptation	SMG6	22970488	23171731
CSS_97	A23,A22,P10	11	21808590	25040955	Adaptation	LOC114116887	22992737	22996306
CSS_96	A23,A22,P10	11	21808590	25056050	Adaptation	LOC114116887	22992737	22996306
CSS_94	A23,P3,A4,P10,A18,A5	11	21808590	26759636	Adaptation	LOC114116887	22992737	22996306
CSS_97	A23,A22,P10	11	21808590	25040955	Adaptation	LOC114117044	23018909	23019018
CSS_96	A23,A22,P10	11	21808590	25056050	Adaptation	LOC114117044	23018909	23019018
CSS_94	A23,P3,A4,P10,A18,A5	11	21808590	26759636	Adaptation	LOC114117044	23018909	23019018
CSS_97	A23,A22,P10	11	21808590	25040955	Adaptation	TRNAG-UCC_54	23045318	23045390
CSS_96	A23,A22,P10	11	21808590	25056050	Adaptation	TRNAG-UCC_54	23045318	23045390
CSS_94	A23,P3,A4,P10,A18,A5	11	21808590	26759636	Adaptation	TRNAG-UCC_54	23045318	23045390
CSS_97	A23,A22,P10	11	21808590	25040955	Adaptation	SRR	23171878	23191706
CSS_96	A23,A22,P10	11	21808590	25056050	Adaptation	SRR	23171878	23191706
CSS_94	A23,P3,A4,P10,A18,A5	11	21808590	26759636	Adaptation	SRR	23171878	23191706
CSS_97	A23,A22,P10	11	21808590	25040955	Adaptation	TSR1	23185284	23195599
CSS_96	A23,A22,P10	11	21808590	25056050	Adaptation	TSR1	23185284	23195599
CSS_94	A23,P3,A4,P10,A18,A5	11	21808590	26759636	Adaptation	TSR1	23185284	23195599
CSS_97	A23,A22,P10	11	21808590	25040955	Adaptation	LOC114117088	23188855	23188947
CSS_96	A23,A22,P10	11	21808590	25056050	Adaptation	LOC114117088	23188855	23188947
CSS_94	A23,P3,A4,P10,A18,A5	11	21808590	26759636	Adaptation	LOC114117088	23188855	23188947
CSS_97	A23,A22,P10	11	21808590	25040955	Adaptation	LOC114117089	23190146	23190239
CSS_96	A23,A22,P10	11	21808590	25056050	Adaptation	LOC114117089	23190146	23190239
CSS_94	A23,P3,A4,P10,A18,A5	11	21808590	26759636	Adaptation	LOC114117089	23190146	23190239
CSS_97	A23,A22,P10	11	21808590	25040955	Adaptation	SGSM2	23196709	23234420
CSS_96	A23,A22,P10	11	21808590	25056050	Adaptation	SGSM2	23196709	23234420
CSS_94	A23,P3,A4,P10,A18,A5	11	21808590	26759636	Adaptation	SGSM2	23196709	23234420
CSS_97	A23,A22,P10	11	21808590	25040955	Adaptation	TRNAG-CCC_113	23206865	23206937
CSS_96	A23,A22,P10	11	21808590	25056050	Adaptation	TRNAG-CCC_113	23206865	23206937
CSS_94	A23,P3,A4,P10,A18,A5	11	21808590	26759636	Adaptation	TRNAG-CCC_113	23206865	23206937
CSS_97	A23,A22,P10	11	21808590	25040955	Adaptation	MNT	23240433	23256657
CSS_96	A23,A22,P10	11	21808590	25056050	Adaptation	MNT	23240433	23256657
CSS_94	A23,P3,A4,P10,A18,A5	11	21808590	26759636	Adaptation	MNT	23240433	23256657
CSS_97	A23,A22,P10	11	21808590	25040955	Adaptation	METTL16	23263453	23331867
CSS_96	A23,A22,P10	11	21808590	25056050	Adaptation	METTL16	23263453	23331867
CSS_94	A23,P3,A4,P10,A18,A5	11	21808590	26759636	Adaptation	METTL16	23263453	23331867
CSS_97	A23,A22,P10	11	21808590	25040955	Adaptation	LOC105611251	23336704	23353466
CSS_96	A23,A22,P10	11	21808590	25056050	Adaptation	LOC105611251	23336704	23353466
CSS_94	A23,P3,A4,P10,A18,A5	11	21808590	26759636	Adaptation	LOC105611251	23336704	23353466
CSS_97	A23,A22,P10	11	21808590	25040955	Adaptation	LOC105616320	23393279	23397409
CSS_96	A23,A22,P10	11	21808590	25056050	Adaptation	LOC105616320	23393279	23397409
CSS_94	A23,P3,A4,P10,A18,A5	11	21808590	26759636	Adaptation	LOC105616320	23393279	23397409
CSS_97	A23,A22,P10	11	21808590	25040955	Adaptation	PAFAH1B1	23396912	23462482
CSS_96	A23,A22,P10	11	21808590	25056050	Adaptation	PAFAH1B1	23396912	23462482
CSS_94	A23,P3,A4,P10,A18,A5	11	21808590	26759636	Adaptation	PAFAH1B1	23396912	23462482
CSS_97	A23,A22,P10	11	21808590	25040955	Adaptation	CLUH	23468115	23489508
CSS_96	A23,A22,P10	11	21808590	25056050	Adaptation	CLUH	23468115	23489508
CSS_94	A23,P3,A4,P10,A18,A5	11	21808590	26759636	Adaptation	CLUH	23468115	23489508
CSS_97	A23,A22,P10	11	21808590	25040955	Adaptation	CCDC92B	23502029	23519552
CSS_96	A23,A22,P10	11	21808590	25056050	Adaptation	CCDC92B	23502029	23519552
CSS_94	A23,P3,A4,P10,A18,A5	11	21808590	26759636	Adaptation	CCDC92B	23502029	23519552
CSS_97	A23,A22,P10	11	21808590	25040955	Adaptation	RAP1GAP2	23539146	23746129
CSS_96	A23,A22,P10	11	21808590	25056050	Adaptation	RAP1GAP2	23539146	23746129
CSS_94	A23,P3,A4,P10,A18,A5	11	21808590	26759636	Adaptation	RAP1GAP2	23539146	23746129
CSS_97	A23,A22,P10	11	21808590	25040955	Adaptation	LOC114117013	23758241	23759245
CSS_96	A23,A22,P10	11	21808590	25056050	Adaptation	LOC114117013	23758241	23759245
CSS_94	A23,P3,A4,P10,A18,A5	11	21808590	26759636	Adaptation	LOC114117013	23758241	23759245
CSS_97	A23,A22,P10	11	21808590	25040955	Adaptation	LOC105611253	23769874	23770876
CSS_96	A23,A22,P10	11	21808590	25056050	Adaptation	LOC105611253	23769874	23770876
CSS_94	A23,P3,A4,P10,A18,A5	11	21808590	26759636	Adaptation	LOC105611253	23769874	23770876
CSS_97	A23,A22,P10	11	21808590	25040955	Adaptation	LOC114117012	23784765	23785805
CSS_96	A23,A22,P10	11	21808590	25056050	Adaptation	LOC114117012	23784765	23785805
CSS_94	A23,P3,A4,P10,A18,A5	11	21808590	26759636	Adaptation	LOC114117012	23784765	23785805
CSS_97	A23,A22,P10	11	21808590	25040955	Adaptation	LOC101106536	23795611	23796666
CSS_96	A23,A22,P10	11	21808590	25056050	Adaptation	LOC101106536	23795611	23796666
CSS_94	A23,P3,A4,P10,A18,A5	11	21808590	26759636	Adaptation	LOC101106536	23795611	23796666
CSS_97	A23,A22,P10	11	21808590	25040955	Adaptation	LOC101106784	23808213	23809151
CSS_96	A23,A22,P10	11	21808590	25056050	Adaptation	LOC101106784	23808213	23809151
CSS_94	A23,P3,A4,P10,A18,A5	11	21808590	26759636	Adaptation	LOC101106784	23808213	23809151
CSS_97	A23,A22,P10	11	21808590	25040955	Adaptation	LOC101107034	23821332	23822270
CSS_96	A23,A22,P10	11	21808590	25056050	Adaptation	LOC101107034	23821332	23822270
CSS_94	A23,P3,A4,P10,A18,A5	11	21808590	26759636	Adaptation	LOC101107034	23821332	23822270
CSS_97	A23,A22,P10	11	21808590	25040955	Adaptation	LOC101107296	23833660	23834589
CSS_96	A23,A22,P10	11	21808590	25056050	Adaptation	LOC101107296	23833660	23834589
CSS_94	A23,P3,A4,P10,A18,A5	11	21808590	26759636	Adaptation	LOC101107296	23833660	23834589
CSS_97	A23,A22,P10	11	21808590	25040955	Adaptation	LOC114117025	23859121	23859227
CSS_96	A23,A22,P10	11	21808590	25056050	Adaptation	LOC114117025	23859121	23859227
CSS_94	A23,P3,A4,P10,A18,A5	11	21808590	26759636	Adaptation	LOC114117025	23859121	23859227
CSS_97	A23,A22,P10	11	21808590	25040955	Adaptation	LOC101107538	23861646	23862605
CSS_96	A23,A22,P10	11	21808590	25056050	Adaptation	LOC101107538	23861646	23862605
CSS_94	A23,P3,A4,P10,A18,A5	11	21808590	26759636	Adaptation	LOC101107538	23861646	23862605
CSS_97	A23,A22,P10	11	21808590	25040955	Adaptation	LOC114117135	23888652	23888783
CSS_96	A23,A22,P10	11	21808590	25056050	Adaptation	LOC114117135	23888652	23888783
CSS_94	A23,P3,A4,P10,A18,A5	11	21808590	26759636	Adaptation	LOC114117135	23888652	23888783
CSS_97	A23,A22,P10	11	21808590	25040955	Adaptation	LOC101119404	23890001	23891001
CSS_96	A23,A22,P10	11	21808590	25056050	Adaptation	LOC101119404	23890001	23891001
CSS_94	A23,P3,A4,P10,A18,A5	11	21808590	26759636	Adaptation	LOC101119404	23890001	23891001
CSS_97	A23,A22,P10	11	21808590	25040955	Adaptation	LOC101120480	23899343	23900302
CSS_96	A23,A22,P10	11	21808590	25056050	Adaptation	LOC101120480	23899343	23900302
CSS_94	A23,P3,A4,P10,A18,A5	11	21808590	26759636	Adaptation	LOC101120480	23899343	23900302
CSS_97	A23,A22,P10	11	21808590	25040955	Adaptation	LOC101108065	23908529	23909830
CSS_96	A23,A22,P10	11	21808590	25056050	Adaptation	LOC101108065	23908529	23909830
CSS_94	A23,P3,A4,P10,A18,A5	11	21808590	26759636	Adaptation	LOC101108065	23908529	23909830
CSS_97	A23,A22,P10	11	21808590	25040955	Adaptation	LOC101108324	23924990	23925948
CSS_96	A23,A22,P10	11	21808590	25056050	Adaptation	LOC101108324	23924990	23925948
CSS_94	A23,P3,A4,P10,A18,A5	11	21808590	26759636	Adaptation	LOC101108324	23924990	23925948
CSS_97	A23,A22,P10	11	21808590	25040955	Adaptation	LOC101108585	23939540	23940516
CSS_96	A23,A22,P10	11	21808590	25056050	Adaptation	LOC101108585	23939540	23940516
CSS_94	A23,P3,A4,P10,A18,A5	11	21808590	26759636	Adaptation	LOC101108585	23939540	23940516
CSS_97	A23,A22,P10	11	21808590	25040955	Adaptation	LOC105614242	23947766	23948769
CSS_96	A23,A22,P10	11	21808590	25056050	Adaptation	LOC105614242	23947766	23948769
CSS_94	A23,P3,A4,P10,A18,A5	11	21808590	26759636	Adaptation	LOC105614242	23947766	23948769
CSS_97	A23,A22,P10	11	21808590	25040955	Adaptation	LOC114116984	23965111	23966164
CSS_96	A23,A22,P10	11	21808590	25056050	Adaptation	LOC114116984	23965111	23966164
CSS_94	A23,P3,A4,P10,A18,A5	11	21808590	26759636	Adaptation	LOC114116984	23965111	23966164
CSS_97	A23,A22,P10	11	21808590	25040955	Adaptation	LOC101109373	23985619	23988976
CSS_96	A23,A22,P10	11	21808590	25056050	Adaptation	LOC101109373	23985619	23988976
CSS_94	A23,P3,A4,P10,A18,A5	11	21808590	26759636	Adaptation	LOC101109373	23985619	23988976
CSS_97	A23,A22,P10	11	21808590	25040955	Adaptation	LOC101109629	23992415	23993371
CSS_96	A23,A22,P10	11	21808590	25056050	Adaptation	LOC101109629	23992415	23993371
CSS_94	A23,P3,A4,P10,A18,A5	11	21808590	26759636	Adaptation	LOC101109629	23992415	23993371
CSS_97	A23,A22,P10	11	21808590	25040955	Adaptation	LOC101119653	24002989	24003939
CSS_96	A23,A22,P10	11	21808590	25056050	Adaptation	LOC101119653	24002989	24003939
CSS_94	A23,P3,A4,P10,A18,A5	11	21808590	26759636	Adaptation	LOC101119653	24002989	24003939
CSS_97	A23,A22,P10	11	21808590	25040955	Adaptation	LOC101119916	24010823	24011767
CSS_96	A23,A22,P10	11	21808590	25056050	Adaptation	LOC101119916	24010823	24011767
CSS_94	A23,P3,A4,P10,A18,A5	11	21808590	26759636	Adaptation	LOC101119916	24010823	24011767
CSS_97	A23,A22,P10	11	21808590	25040955	Adaptation	LOC101120175	24016750	24017694
CSS_96	A23,A22,P10	11	21808590	25056050	Adaptation	LOC101120175	24016750	24017694
CSS_94	A23,P3,A4,P10,A18,A5	11	21808590	26759636	Adaptation	LOC101120175	24016750	24017694
CSS_97	A23,A22,P10	11	21808590	25040955	Adaptation	LOC101109894	24026409	24027350
CSS_96	A23,A22,P10	11	21808590	25056050	Adaptation	LOC101109894	24026409	24027350
CSS_94	A23,P3,A4,P10,A18,A5	11	21808590	26759636	Adaptation	LOC101109894	24026409	24027350
CSS_97	A23,A22,P10	11	21808590	25040955	Adaptation	LOC101120421	24032767	24033711
CSS_96	A23,A22,P10	11	21808590	25056050	Adaptation	LOC101120421	24032767	24033711
CSS_94	A23,P3,A4,P10,A18,A5	11	21808590	26759636	Adaptation	LOC101120421	24032767	24033711
CSS_97	A23,A22,P10	11	21808590	25040955	Adaptation	LOC114116981	24039205	24040149
CSS_96	A23,A22,P10	11	21808590	25056050	Adaptation	LOC114116981	24039205	24040149
CSS_94	A23,P3,A4,P10,A18,A5	11	21808590	26759636	Adaptation	LOC114116981	24039205	24040149
CSS_97	A23,A22,P10	11	21808590	25040955	Adaptation	LOC101120675	24045751	24046695
CSS_96	A23,A22,P10	11	21808590	25056050	Adaptation	LOC101120675	24045751	24046695
CSS_94	A23,P3,A4,P10,A18,A5	11	21808590	26759636	Adaptation	LOC101120675	24045751	24046695
CSS_97	A23,A22,P10	11	21808590	25040955	Adaptation	LOC101120929	24065947	24067136
CSS_96	A23,A22,P10	11	21808590	25056050	Adaptation	LOC101120929	24065947	24067136
CSS_94	A23,P3,A4,P10,A18,A5	11	21808590	26759636	Adaptation	LOC101120929	24065947	24067136
CSS_97	A23,A22,P10	11	21808590	25040955	Adaptation	SPATA22	24074219	24088741
CSS_96	A23,A22,P10	11	21808590	25056050	Adaptation	SPATA22	24074219	24088741
CSS_94	A23,P3,A4,P10,A18,A5	11	21808590	26759636	Adaptation	SPATA22	24074219	24088741
CSS_97	A23,A22,P10	11	21808590	25040955	Adaptation	ASPA	24094517	24111409
CSS_96	A23,A22,P10	11	21808590	25056050	Adaptation	ASPA	24094517	24111409
CSS_94	A23,P3,A4,P10,A18,A5	11	21808590	26759636	Adaptation	ASPA	24094517	24111409
CSS_97	A23,A22,P10	11	21808590	25040955	Adaptation	TRPV3	24117296	24151322
CSS_96	A23,A22,P10	11	21808590	25056050	Adaptation	TRPV3	24117296	24151322
CSS_94	A23,P3,A4,P10,A18,A5	11	21808590	26759636	Adaptation	TRPV3	24117296	24151322
CSS_97	A23,A22,P10	11	21808590	25040955	Adaptation	TRPV1	24156089	24178998
CSS_96	A23,A22,P10	11	21808590	25056050	Adaptation	TRPV1	24156089	24178998
CSS_94	A23,P3,A4,P10,A18,A5	11	21808590	26759636	Adaptation	TRPV1	24156089	24178998
CSS_97	A23,A22,P10	11	21808590	25040955	Adaptation	SHPK	24202290	24220812
CSS_96	A23,A22,P10	11	21808590	25056050	Adaptation	SHPK	24202290	24220812
CSS_94	A23,P3,A4,P10,A18,A5	11	21808590	26759636	Adaptation	SHPK	24202290	24220812
CSS_97	A23,A22,P10	11	21808590	25040955	Adaptation	CTNS	24221310	24239629
CSS_96	A23,A22,P10	11	21808590	25056050	Adaptation	CTNS	24221310	24239629
CSS_94	A23,P3,A4,P10,A18,A5	11	21808590	26759636	Adaptation	CTNS	24221310	24239629
CSS_97	A23,A22,P10	11	21808590	25040955	Adaptation	TAX1BP3	24240544	24245656
CSS_96	A23,A22,P10	11	21808590	25056050	Adaptation	TAX1BP3	24240544	24245656
CSS_94	A23,P3,A4,P10,A18,A5	11	21808590	26759636	Adaptation	TAX1BP3	24240544	24245656
CSS_97	A23,A22,P10	11	21808590	25040955	Adaptation	EMC6	24245888	24246735
CSS_96	A23,A22,P10	11	21808590	25056050	Adaptation	EMC6	24245888	24246735
CSS_94	A23,P3,A4,P10,A18,A5	11	21808590	26759636	Adaptation	EMC6	24245888	24246735
CSS_97	A23,A22,P10	11	21808590	25040955	Adaptation	P2RX5	24248950	24264753
CSS_96	A23,A22,P10	11	21808590	25056050	Adaptation	P2RX5	24248950	24264753
CSS_94	A23,P3,A4,P10,A18,A5	11	21808590	26759636	Adaptation	P2RX5	24248950	24264753
CSS_97	A23,A22,P10	11	21808590	25040955	Adaptation	LOC121820575	24265921	24275321
CSS_96	A23,A22,P10	11	21808590	25056050	Adaptation	LOC121820575	24265921	24275321
CSS_94	A23,P3,A4,P10,A18,A5	11	21808590	26759636	Adaptation	LOC121820575	24265921	24275321
CSS_97	A23,A22,P10	11	21808590	25040955	Adaptation	ITGAE	24272036	24332163
CSS_96	A23,A22,P10	11	21808590	25056050	Adaptation	ITGAE	24272036	24332163
CSS_94	A23,P3,A4,P10,A18,A5	11	21808590	26759636	Adaptation	ITGAE	24272036	24332163
CSS_97	A23,A22,P10	11	21808590	25040955	Adaptation	NCBP3	24338932	24367753
CSS_96	A23,A22,P10	11	21808590	25056050	Adaptation	NCBP3	24338932	24367753
CSS_94	A23,P3,A4,P10,A18,A5	11	21808590	26759636	Adaptation	NCBP3	24338932	24367753
CSS_97	A23,A22,P10	11	21808590	25040955	Adaptation	TRNAG-CCC_114	24369413	24369485
CSS_96	A23,A22,P10	11	21808590	25056050	Adaptation	TRNAG-CCC_114	24369413	24369485
CSS_94	A23,P3,A4,P10,A18,A5	11	21808590	26759636	Adaptation	TRNAG-CCC_114	24369413	24369485
CSS_97	A23,A22,P10	11	21808590	25040955	Adaptation	CAMKK1	24372931	24405264
CSS_96	A23,A22,P10	11	21808590	25056050	Adaptation	CAMKK1	24372931	24405264
CSS_94	A23,P3,A4,P10,A18,A5	11	21808590	26759636	Adaptation	CAMKK1	24372931	24405264
CSS_97	A23,A22,P10	11	21808590	25040955	Adaptation	P2RX1	24406979	24425729
CSS_96	A23,A22,P10	11	21808590	25056050	Adaptation	P2RX1	24406979	24425729
CSS_94	A23,P3,A4,P10,A18,A5	11	21808590	26759636	Adaptation	P2RX1	24406979	24425729
CSS_97	A23,A22,P10	11	21808590	25040955	Adaptation	ATP2A3	24431368	24465648
CSS_96	A23,A22,P10	11	21808590	25056050	Adaptation	ATP2A3	24431368	24465648
CSS_94	A23,P3,A4,P10,A18,A5	11	21808590	26759636	Adaptation	ATP2A3	24431368	24465648
CSS_97	A23,A22,P10	11	21808590	25040955	Adaptation	ZZEF1	24495329	24588826
CSS_96	A23,A22,P10	11	21808590	25056050	Adaptation	ZZEF1	24495329	24588826
CSS_94	A23,P3,A4,P10,A18,A5	11	21808590	26759636	Adaptation	ZZEF1	24495329	24588826
CSS_98	P10,A22,A5,P3,A4,A18,A23	11	24470457	25056050	Adaptation	ZZEF1	24495329	24588826
CSS_99	A23,A5,P3,A4,P10,A18	11	24470457	27199959	Adaptation	ZZEF1	24495329	24588826
CSS_101	A23,A5,A4,P10	11	24470457	27303003	Adaptation	ZZEF1	24495329	24588826
CSS_100	A23,A4,P10	11	24470457	27801372	Adaptation	ZZEF1	24495329	24588826
CSS_97	A23,A22,P10	11	21808590	25040955	Adaptation	TRNAK-CUU_13	24513505	24513577
CSS_96	A23,A22,P10	11	21808590	25056050	Adaptation	TRNAK-CUU_13	24513505	24513577
CSS_94	A23,P3,A4,P10,A18,A5	11	21808590	26759636	Adaptation	TRNAK-CUU_13	24513505	24513577
CSS_98	P10,A22,A5,P3,A4,A18,A23	11	24470457	25056050	Adaptation	TRNAK-CUU_13	24513505	24513577
CSS_99	A23,A5,P3,A4,P10,A18	11	24470457	27199959	Adaptation	TRNAK-CUU_13	24513505	24513577
CSS_101	A23,A5,A4,P10	11	24470457	27303003	Adaptation	TRNAK-CUU_13	24513505	24513577
CSS_100	A23,A4,P10	11	24470457	27801372	Adaptation	TRNAK-CUU_13	24513505	24513577
CSS_97	A23,A22,P10	11	21808590	25040955	Adaptation	TRNAE-UUC_69	24587024	24587097
CSS_96	A23,A22,P10	11	21808590	25056050	Adaptation	TRNAE-UUC_69	24587024	24587097
CSS_94	A23,P3,A4,P10,A18,A5	11	21808590	26759636	Adaptation	TRNAE-UUC_69	24587024	24587097
CSS_98	P10,A22,A5,P3,A4,A18,A23	11	24470457	25056050	Adaptation	TRNAE-UUC_69	24587024	24587097
CSS_99	A23,A5,P3,A4,P10,A18	11	24470457	27199959	Adaptation	TRNAE-UUC_69	24587024	24587097
CSS_101	A23,A5,A4,P10	11	24470457	27303003	Adaptation	TRNAE-UUC_69	24587024	24587097
CSS_100	A23,A4,P10	11	24470457	27801372	Adaptation	TRNAE-UUC_69	24587024	24587097
CSS_97	A23,A22,P10	11	21808590	25040955	Adaptation	LOC101102403	24589184	24595687
CSS_96	A23,A22,P10	11	21808590	25056050	Adaptation	LOC101102403	24589184	24595687
CSS_94	A23,P3,A4,P10,A18,A5	11	21808590	26759636	Adaptation	LOC101102403	24589184	24595687
CSS_98	P10,A22,A5,P3,A4,A18,A23	11	24470457	25056050	Adaptation	LOC101102403	24589184	24595687
CSS_99	A23,A5,P3,A4,P10,A18	11	24470457	27199959	Adaptation	LOC101102403	24589184	24595687
CSS_101	A23,A5,A4,P10	11	24470457	27303003	Adaptation	LOC101102403	24589184	24595687
CSS_100	A23,A4,P10	11	24470457	27801372	Adaptation	LOC101102403	24589184	24595687
CSS_97	A23,A22,P10	11	21808590	25040955	Adaptation	ANKFY1	24599367	24669416
CSS_96	A23,A22,P10	11	21808590	25056050	Adaptation	ANKFY1	24599367	24669416
CSS_94	A23,P3,A4,P10,A18,A5	11	21808590	26759636	Adaptation	ANKFY1	24599367	24669416
CSS_98	P10,A22,A5,P3,A4,A18,A23	11	24470457	25056050	Adaptation	ANKFY1	24599367	24669416
CSS_99	A23,A5,P3,A4,P10,A18	11	24470457	27199959	Adaptation	ANKFY1	24599367	24669416
CSS_101	A23,A5,A4,P10	11	24470457	27303003	Adaptation	ANKFY1	24599367	24669416
CSS_100	A23,A4,P10	11	24470457	27801372	Adaptation	ANKFY1	24599367	24669416
CSS_97	A23,A22,P10	11	21808590	25040955	Adaptation	UBE2G1	24673170	24760328
CSS_96	A23,A22,P10	11	21808590	25056050	Adaptation	UBE2G1	24673170	24760328
CSS_94	A23,P3,A4,P10,A18,A5	11	21808590	26759636	Adaptation	UBE2G1	24673170	24760328
CSS_98	P10,A22,A5,P3,A4,A18,A23	11	24470457	25056050	Adaptation	UBE2G1	24673170	24760328
CSS_99	A23,A5,P3,A4,P10,A18	11	24470457	27199959	Adaptation	UBE2G1	24673170	24760328
CSS_101	A23,A5,A4,P10	11	24470457	27303003	Adaptation	UBE2G1	24673170	24760328
CSS_100	A23,A4,P10	11	24470457	27801372	Adaptation	UBE2G1	24673170	24760328
CSS_103	P10,A22,A5,A23	11	24670733	25056050	Adaptation	UBE2G1	24673170	24760328
CSS_97	A23,A22,P10	11	21808590	25040955	Adaptation	SPNS3	24789595	24853806
CSS_96	A23,A22,P10	11	21808590	25056050	Adaptation	SPNS3	24789595	24853806
CSS_94	A23,P3,A4,P10,A18,A5	11	21808590	26759636	Adaptation	SPNS3	24789595	24853806
CSS_98	P10,A22,A5,P3,A4,A18,A23	11	24470457	25056050	Adaptation	SPNS3	24789595	24853806
CSS_99	A23,A5,P3,A4,P10,A18	11	24470457	27199959	Adaptation	SPNS3	24789595	24853806
CSS_101	A23,A5,A4,P10	11	24470457	27303003	Adaptation	SPNS3	24789595	24853806
CSS_100	A23,A4,P10	11	24470457	27801372	Adaptation	SPNS3	24789595	24853806
CSS_103	P10,A22,A5,A23	11	24670733	25056050	Adaptation	SPNS3	24789595	24853806
CSS_97	A23,A22,P10	11	21808590	25040955	Adaptation	SPNS2	24862778	24900348
CSS_96	A23,A22,P10	11	21808590	25056050	Adaptation	SPNS2	24862778	24900348
CSS_94	A23,P3,A4,P10,A18,A5	11	21808590	26759636	Adaptation	SPNS2	24862778	24900348
CSS_98	P10,A22,A5,P3,A4,A18,A23	11	24470457	25056050	Adaptation	SPNS2	24862778	24900348
CSS_99	A23,A5,P3,A4,P10,A18	11	24470457	27199959	Adaptation	SPNS2	24862778	24900348
CSS_101	A23,A5,A4,P10	11	24470457	27303003	Adaptation	SPNS2	24862778	24900348
CSS_100	A23,A4,P10	11	24470457	27801372	Adaptation	SPNS2	24862778	24900348
CSS_103	P10,A22,A5,A23	11	24670733	25056050	Adaptation	SPNS2	24862778	24900348
CSS_97	A23,A22,P10	11	21808590	25040955	Adaptation	MYBBP1A	24900594	24915406
CSS_96	A23,A22,P10	11	21808590	25056050	Adaptation	MYBBP1A	24900594	24915406
CSS_94	A23,P3,A4,P10,A18,A5	11	21808590	26759636	Adaptation	MYBBP1A	24900594	24915406
CSS_98	P10,A22,A5,P3,A4,A18,A23	11	24470457	25056050	Adaptation	MYBBP1A	24900594	24915406
CSS_99	A23,A5,P3,A4,P10,A18	11	24470457	27199959	Adaptation	MYBBP1A	24900594	24915406
CSS_101	A23,A5,A4,P10	11	24470457	27303003	Adaptation	MYBBP1A	24900594	24915406
CSS_100	A23,A4,P10	11	24470457	27801372	Adaptation	MYBBP1A	24900594	24915406
CSS_103	P10,A22,A5,A23	11	24670733	25056050	Adaptation	MYBBP1A	24900594	24915406
CSS_97	A23,A22,P10	11	21808590	25040955	Adaptation	GGT6	24916913	24919814
CSS_96	A23,A22,P10	11	21808590	25056050	Adaptation	GGT6	24916913	24919814
CSS_94	A23,P3,A4,P10,A18,A5	11	21808590	26759636	Adaptation	GGT6	24916913	24919814
CSS_98	P10,A22,A5,P3,A4,A18,A23	11	24470457	25056050	Adaptation	GGT6	24916913	24919814
CSS_99	A23,A5,P3,A4,P10,A18	11	24470457	27199959	Adaptation	GGT6	24916913	24919814
CSS_101	A23,A5,A4,P10	11	24470457	27303003	Adaptation	GGT6	24916913	24919814
CSS_100	A23,A4,P10	11	24470457	27801372	Adaptation	GGT6	24916913	24919814
CSS_103	P10,A22,A5,A23	11	24670733	25056050	Adaptation	GGT6	24916913	24919814
CSS_97	A23,A22,P10	11	21808590	25040955	Adaptation	TEKT1	24931576	24946775
CSS_96	A23,A22,P10	11	21808590	25056050	Adaptation	TEKT1	24931576	24946775
CSS_94	A23,P3,A4,P10,A18,A5	11	21808590	26759636	Adaptation	TEKT1	24931576	24946775
CSS_98	P10,A22,A5,P3,A4,A18,A23	11	24470457	25056050	Adaptation	TEKT1	24931576	24946775
CSS_99	A23,A5,P3,A4,P10,A18	11	24470457	27199959	Adaptation	TEKT1	24931576	24946775
CSS_101	A23,A5,A4,P10	11	24470457	27303003	Adaptation	TEKT1	24931576	24946775
CSS_100	A23,A4,P10	11	24470457	27801372	Adaptation	TEKT1	24931576	24946775
CSS_103	P10,A22,A5,A23	11	24670733	25056050	Adaptation	TEKT1	24931576	24946775
CSS_97	A23,A22,P10	11	21808590	25040955	Adaptation	SMTNL2	24968302	24990024
CSS_96	A23,A22,P10	11	21808590	25056050	Adaptation	SMTNL2	24968302	24990024
CSS_94	A23,P3,A4,P10,A18,A5	11	21808590	26759636	Adaptation	SMTNL2	24968302	24990024
CSS_98	P10,A22,A5,P3,A4,A18,A23	11	24470457	25056050	Adaptation	SMTNL2	24968302	24990024
CSS_99	A23,A5,P3,A4,P10,A18	11	24470457	27199959	Adaptation	SMTNL2	24968302	24990024
CSS_101	A23,A5,A4,P10	11	24470457	27303003	Adaptation	SMTNL2	24968302	24990024
CSS_100	A23,A4,P10	11	24470457	27801372	Adaptation	SMTNL2	24968302	24990024
CSS_103	P10,A22,A5,A23	11	24670733	25056050	Adaptation	SMTNL2	24968302	24990024
CSS_97	A23,A22,P10	11	21808590	25040955	Adaptation	LOC105610748	25000735	25011750
CSS_96	A23,A22,P10	11	21808590	25056050	Adaptation	LOC105610748	25000735	25011750
CSS_94	A23,P3,A4,P10,A18,A5	11	21808590	26759636	Adaptation	LOC105610748	25000735	25011750
CSS_98	P10,A22,A5,P3,A4,A18,A23	11	24470457	25056050	Adaptation	LOC105610748	25000735	25011750
CSS_99	A23,A5,P3,A4,P10,A18	11	24470457	27199959	Adaptation	LOC105610748	25000735	25011750
CSS_101	A23,A5,A4,P10	11	24470457	27303003	Adaptation	LOC105610748	25000735	25011750
CSS_100	A23,A4,P10	11	24470457	27801372	Adaptation	LOC105610748	25000735	25011750
CSS_103	P10,A22,A5,A23	11	24670733	25056050	Adaptation	LOC105610748	25000735	25011750
CSS_97	A23,A22,P10	11	21808590	25040955	Adaptation	FBXO39	25016838	25021896
CSS_96	A23,A22,P10	11	21808590	25056050	Adaptation	FBXO39	25016838	25021896
CSS_94	A23,P3,A4,P10,A18,A5	11	21808590	26759636	Adaptation	FBXO39	25016838	25021896
CSS_98	P10,A22,A5,P3,A4,A18,A23	11	24470457	25056050	Adaptation	FBXO39	25016838	25021896
CSS_99	A23,A5,P3,A4,P10,A18	11	24470457	27199959	Adaptation	FBXO39	25016838	25021896
CSS_101	A23,A5,A4,P10	11	24470457	27303003	Adaptation	FBXO39	25016838	25021896
CSS_100	A23,A4,P10	11	24470457	27801372	Adaptation	FBXO39	25016838	25021896
CSS_103	P10,A22,A5,A23	11	24670733	25056050	Adaptation	FBXO39	25016838	25021896
CSS_97	A23,A22,P10	11	21808590	25040955	Adaptation	XAF1	25026948	25039127
CSS_96	A23,A22,P10	11	21808590	25056050	Adaptation	XAF1	25026948	25039127
CSS_94	A23,P3,A4,P10,A18,A5	11	21808590	26759636	Adaptation	XAF1	25026948	25039127
CSS_98	P10,A22,A5,P3,A4,A18,A23	11	24470457	25056050	Adaptation	XAF1	25026948	25039127
CSS_99	A23,A5,P3,A4,P10,A18	11	24470457	27199959	Adaptation	XAF1	25026948	25039127
CSS_101	A23,A5,A4,P10	11	24470457	27303003	Adaptation	XAF1	25026948	25039127
CSS_100	A23,A4,P10	11	24470457	27801372	Adaptation	XAF1	25026948	25039127
CSS_103	P10,A22,A5,A23	11	24670733	25056050	Adaptation	XAF1	25026948	25039127
CSS_96	A23,A22,P10	11	21808590	25056050	Adaptation	LOC114117009	25049272	25055108
CSS_94	A23,P3,A4,P10,A18,A5	11	21808590	26759636	Adaptation	LOC114117009	25049272	25055108
CSS_98	P10,A22,A5,P3,A4,A18,A23	11	24470457	25056050	Adaptation	LOC114117009	25049272	25055108
CSS_99	A23,A5,P3,A4,P10,A18	11	24470457	27199959	Adaptation	LOC114117009	25049272	25055108
CSS_101	A23,A5,A4,P10	11	24470457	27303003	Adaptation	LOC114117009	25049272	25055108
CSS_100	A23,A4,P10	11	24470457	27801372	Adaptation	LOC114117009	25049272	25055108
CSS_103	P10,A22,A5,A23	11	24670733	25056050	Adaptation	LOC114117009	25049272	25055108
CSS_94	A23,P3,A4,P10,A18,A5	11	21808590	26759636	Adaptation	SLC13A5	25066611	25097440
CSS_99	A23,A5,P3,A4,P10,A18	11	24470457	27199959	Adaptation	SLC13A5	25066611	25097440
CSS_101	A23,A5,A4,P10	11	24470457	27303003	Adaptation	SLC13A5	25066611	25097440
CSS_100	A23,A4,P10	11	24470457	27801372	Adaptation	SLC13A5	25066611	25097440
CSS_94	A23,P3,A4,P10,A18,A5	11	21808590	26759636	Adaptation	C11H17orf100	25080136	25116210
CSS_99	A23,A5,P3,A4,P10,A18	11	24470457	27199959	Adaptation	C11H17orf100	25080136	25116210
CSS_101	A23,A5,A4,P10	11	24470457	27303003	Adaptation	C11H17orf100	25080136	25116210
CSS_100	A23,A4,P10	11	24470457	27801372	Adaptation	C11H17orf100	25080136	25116210
CSS_94	A23,P3,A4,P10,A18,A5	11	21808590	26759636	Adaptation	MED31	25116335	25122677
CSS_99	A23,A5,P3,A4,P10,A18	11	24470457	27199959	Adaptation	MED31	25116335	25122677
CSS_101	A23,A5,A4,P10	11	24470457	27303003	Adaptation	MED31	25116335	25122677
CSS_100	A23,A4,P10	11	24470457	27801372	Adaptation	MED31	25116335	25122677
CSS_94	A23,P3,A4,P10,A18,A5	11	21808590	26759636	Adaptation	TXNDC17	25123966	25126420
CSS_99	A23,A5,P3,A4,P10,A18	11	24470457	27199959	Adaptation	TXNDC17	25123966	25126420
CSS_101	A23,A5,A4,P10	11	24470457	27303003	Adaptation	TXNDC17	25123966	25126420
CSS_100	A23,A4,P10	11	24470457	27801372	Adaptation	TXNDC17	25123966	25126420
CSS_94	A23,P3,A4,P10,A18,A5	11	21808590	26759636	Adaptation	KIAA0753	25126780	25190368
CSS_99	A23,A5,P3,A4,P10,A18	11	24470457	27199959	Adaptation	KIAA0753	25126780	25190368
CSS_101	A23,A5,A4,P10	11	24470457	27303003	Adaptation	KIAA0753	25126780	25190368
CSS_100	A23,A4,P10	11	24470457	27801372	Adaptation	KIAA0753	25126780	25190368
CSS_94	A23,P3,A4,P10,A18,A5	11	21808590	26759636	Adaptation	PITPNM3	25207489	25301724
CSS_99	A23,A5,P3,A4,P10,A18	11	24470457	27199959	Adaptation	PITPNM3	25207489	25301724
[truncated: 29,859 more rows]
