# Supplementary material for: Integration of selective sweeps across the sheep genome: understanding the relationship between production and adaptation traits
Source: Genet Sel Evol. 2024 May 21;56:40. doi: 10.1186/s12711-024-00910-w (PMC11106937; doi:10.1186/s12711-024-00910-w)
Supplement: Supplementary file 7 — Supplementary Material 7: Table S5. Results of quantitative trait loci (QTL) enrichment analysis performed for the traits annotated within the confirmed selective sweeps (CSS) coordinates for production and adaptation traits in the SheepQTLdb. [file 12711_2024_910_MOESM7_ESM.xlsx]

## Sheet: Production
Table S5: Results of quantitative trait loci (QTL) enrichment analysis performed for the traits annotated within the confirmed selective sweeps (CSS) coordinates for production and adaptation traits in the SheepQTLdb .
QTL	Number of QTLs annotated in the CSS	Number of QTLs annotated in the sheep QTLdb	Total number of QTLs annoatted within the CSS	Total number of QTLs in the sheep QTL db	pvalue	False-Discovery Rate	QTL type
fat weight in carcass	15	16	657	22027	1.75136e-22	1.61378e-20	Meat and Carcass
Horn type	33	124	657	22027	2.09582e-22	1.61378e-20	Exterior
Lean meat yield percentage	11	13	657	22027	1.13151e-15	5.8084e-14	Meat and Carcass
Bone area	10	13	657	22027	1.37464e-13	5.29238e-12	Meat and Carcass
Entropion	21	105	657	22027	4.13247e-12	1.06067e-10	Health
Hot carcass weight	9	12	657	22027	3.59547e-12	1.06067e-10	Meat and Carcass
Total bone	8	9	657	22027	5.26702e-12	1.15874e-10	Production
Dressing percentage	7	8	657	22027	1.58665e-10	3.05431e-09	Meat and Carcass
Teat number	20	126	657	22027	1.03233e-09	1.76644e-08	Exterior
Ear size	11	38	657	22027	8.84253e-09	1.36175e-07	Exterior
Longissimus muscle area	7	15	657	22027	1.06295e-07	1.48813e-06	Meat and Carcass
muscle weight in carcass	6	10	657	22027	1.30521e-07	1.67502e-06	Meat and Carcass
Milk fat yield	27	296	657	22027	2.96318e-07	3.51023e-06	Milk
Milk fat percentage	10	44	657	22027	5.16715e-07	5.68386e-06	Milk
Myosin isoform type I content	4	4	657	22027	7.84486e-07	6.19425e-06	Meat and Carcass
Myosin isoform type IIa content	4	4	657	22027	7.84486e-07	6.19425e-06	Meat and Carcass
Myosin isoform type IIb content	4	4	657	22027	7.84486e-07	6.19425e-06	Meat and Carcass
Reproductive seasonality	10	46	657	22027	8.04448e-07	6.19425e-06	Reproduction
Total fat area	4	4	657	22027	7.84486e-07	6.19425e-06	Meat and Carcass
Trichostrongylus adult and larva count	4	4	657	22027	7.84486e-07	6.19425e-06	Health
Somatic cell score	7	20	657	22027	1.12403e-06	8.24288e-06	Health
Hind leg length	5	8	657	22027	1.2086e-06	8.46023e-06	Meat and Carcass
Salmonella abortusovis susceptibility	5	9	657	22027	2.65241e-06	1.77596e-05	Health
Average daily gain	13	92	657	22027	3.37147e-06	2.16336e-05	Production
Primary fiber diameter coefficient of variance	4	5	657	22027	3.82939e-06	2.3589e-05	Wool
Carcass fat percentage	5	10	657	22027	5.17429e-06	3.06477e-05	Meat and Carcass
Milk Yield	19	202	657	22027	1.07887e-05	6.15358e-05	Milk
Meat docosapentaenoic acid content	3	3	657	22027	2.64182e-05	0.00014029	Meat and Carcass
Thigh cross-sectional area	3	3	657	22027	2.64182e-05	0.00014029	Meat and Carcass
Haemonchus contortus resistance	12	96	657	22027	2.84538e-05	0.000146063	Health
bone density	5	14	657	22027	3.72147e-05	0.000184873	Production
Testes weight	4	8	657	22027	4.98932e-05	0.000240111	Reproduction
Meat color a*	3	4	657	22027	0.000103319	0.000482157	Meat and Carcass
Loin yield	4	10	657	22027	0.000142694	0.000627852	Meat and Carcass
Shear force	4	10	657	22027	0.000142694	0.000627852	Meat and Carcass
Staple length	7	41	657	22027	0.000189144	0.000809114	Wool
Leg yield	3	5	657	22027	0.000252555	0.00105117	Meat and Carcass
Fecal egg count	14	162	657	22027	0.000367204	0.00148814	Health
Longissimus muscle width	3	6	657	22027	0.000493893	0.00195024	Meat and Carcass
Tail fat deposition	7	51	657	22027	0.000752991	0.00289902	Meat and Carcass
forequarter weight	2	2	657	22027	0.000888338	0.00291072	Meat and Carcass
internal fat amount	3	7	657	22027	0.00084515	0.00291072	Meat and Carcass
Meat arachidonic acid content	2	2	657	22027	0.000888338	0.00291072	Meat and Carcass
Meat color b*	2	2	657	22027	0.000888338	0.00291072	Meat and Carcass
Meat eicosapentaenoic acid content	2	2	657	22027	0.000888338	0.00291072	Meat and Carcass
Meat gadoleic acid content	2	2	657	22027	0.000888338	0.00291072	Meat and Carcass
Meat linolenic acid content	2	2	657	22027	0.000888338	0.00291072	Meat and Carcass
Kleiber ratio	4	16	657	22027	0.0010721	0.00343967	Production
Carcass width	2	3	657	22027	0.00261218	0.0075901	Meat and Carcass
Jaw length	2	3	657	22027	0.00261218	0.0075901	Meat and Carcass
Meat color L*	2	3	657	22027	0.00261218	0.0075901	Meat and Carcass
Muscle depth at third lumbar	4	20	657	22027	0.00259616	0.0075901	Meat and Carcass
Strongyle FEC	4	20	657	22027	0.00259616	0.0075901	Health
milk lactose yield	3	10	657	22027	0.00270972	0.00772772	Milk
facial eczema susceptibility	4	21	657	22027	0.00313218	0.0086135	Health
Mean corpuscular hemoglobin concentration	4	21	657	22027	0.00313218	0.0086135	Health
Coat color	3	11	657	22027	0.00364376	0.00984455	Exterior
Bone weight in carcass	2	4	657	22027	0.00512104	0.013144	Meat and Carcass
Carcass length	2	4	657	22027	0.00512104	0.013144	Meat and Carcass
Hemoglobin	2	4	657	22027	0.00512104	0.013144	Health
Greasy fleece weight	5	39	657	22027	0.00578697	0.0143741	Wool
Haemonchus contortus FEC	5	39	657	22027	0.00578697	0.0143741	Health
Milk protein percentage	5	42	657	22027	0.0079486	0.0194299	Milk
Milk protein yield	8	97	657	22027	0.00847911	0.0204029	Milk
Mean fiber diameter	5	44	657	22027	0.00966691	0.0229031	Wool
Staple strength	4	29	657	22027	0.0103	0.0240334	Wool
Red blood cell count	3	16	657	22027	0.0110687	0.0254415	Health
Soft tissue depth at GR site	2	6	657	22027	0.0123031	0.0278629	Meat and Carcass
Backfat at third lumbar	2	7	657	22027	0.0168863	0.0371498	Meat and Carcass
Longissimus muscle depth	2	7	657	22027	0.0168863	0.0371498	Meat and Carcass
Red blood cell distribution width	3	20	657	22027	0.0206333	0.0425311	Health
Wool crimp	3	20	657	22027	0.0206333	0.0425311	Wool
Fleece yield	4	40	657	22027	0.0306936	0.0433653	Wool
Change in hematocrit	2	10	657	22027	0.0341063	0.0473187	Health
Horn circumference	2	10	657	22027	0.0341063	0.0473187	Exterior

## Sheet: Adaptation
QTL	Number of QTLs annotated in the CSS	Number of QTLs annotated in the sheep QTLdb	Total number of QTLs annoatted within the CSS	Total number of QTLs in the sheep QTL db	pvalue	FDR	QTL type
Horn type	76	124	722	22027	4.53447e-81	7.11912e-79	Exterior
fat weight in carcass	16	16	722	22027	1.50998e-24	1.18534e-22	Meat and Carcass
facial eczema susceptibility	17	21	722	22027	2.56355e-22	1.34159e-20	Health
Tail fat deposition	23	51	722	22027	4.24332e-21	1.6655e-19	Meat and Carcass
Lean meat yield percentage	11	13	722	22027	3.20063e-15	1.005e-13	Meat and Carcass
Entropion	22	105	722	22027	3.02842e-12	7.92438e-11	Health
Total bone	8	9	722	22027	1.12162e-11	2.51564e-10	Production
Bone area	9	13	722	22027	2.64333e-11	5.18754e-10	Meat and Carcass
Horn circumference	8	10	722	22027	5.44652e-11	9.50115e-10	Exterior
Average daily gain	19	92	722	22027	1.20096e-10	1.8855e-09	Production
Fecal egg count	24	162	722	22027	6.55818e-10	9.3603e-09	Health
Hot carcass weight	7	12	722	22027	2.71024e-08	3.5459e-07	Meat and Carcass
Dressing percentage	6	8	722	22027	3.21629e-08	3.88429e-07	Meat and Carcass
Trichostrongylus colubriformis FEC	6	9	722	22027	9.38026e-08	1.05193e-06	Health
Carcass fat percentage	6	10	722	22027	2.27982e-07	2.23707e-06	Meat and Carcass
muscle weight in carcass	6	10	722	22027	2.27982e-07	2.23707e-06	Meat and Carcass
Myosin isoform type I content	4	4	722	22027	1.14507e-06	8.17161e-06	Meat and Carcass
Myosin isoform type IIa content	4	4	722	22027	1.14507e-06	8.17161e-06	Meat and Carcass
Myosin isoform type IIb content	4	4	722	22027	1.14507e-06	8.17161e-06	Meat and Carcass
Stillbirth	4	4	722	22027	1.14507e-06	8.17161e-06	Reproduction
Total fat area	4	4	722	22027	1.14507e-06	8.17161e-06	Meat and Carcass
Trichostrongylus adult and larva count	4	4	722	22027	1.14507e-06	8.17161e-06	Health
Milk fat percentage	10	44	722	22027	1.21682e-06	8.3061e-06	Milk
Somatic cell score	7	20	722	22027	2.10829e-06	1.37917e-05	Health
Teat number	16	126	722	22027	3.75542e-06	2.3584e-05	Exterior
Jaw length	3	3	722	22027	3.5075e-05	0.000183559	Meat and Carcass
Meat docosapentaenoic acid content	3	3	722	22027	3.5075e-05	0.000183559	Meat and Carcass
Staple strength	7	29	722	22027	3.28142e-05	0.000183559	Wool
Thigh cross-sectional area	3	3	722	22027	3.5075e-05	0.000183559	Meat and Carcass
Wool crimp	6	20	722	22027	3.17626e-05	0.000183559	Wool
internal fat amount	4	7	722	22027	3.70258e-05	0.000187518	Meat and Carcass
Testes weight	4	8	722	22027	7.21264e-05	0.00035387	Reproduction
Longissimus muscle area	5	15	722	22027	8.52302e-05	0.000405489	Meat and Carcass
Salmonella abortusovis susceptibility	4	9	722	22027	0.000126456	0.00058393	Health
Horn length	3	4	722	22027	0.000136865	0.000613937	Exterior
Platelet count	5	17	722	22027	0.000166301	0.000725257	Health
Haemonchus contortus resistance	11	96	722	22027	0.000305311	0.00129551	Health
Milk Yield	17	202	722	22027	0.000374854	0.00154874	Milk
milk capric acid content	3	6	722	22027	0.000651304	0.00262192	Milk
bone density	4	14	722	22027	0.000881177	0.00345862	Production
Meat color b*	2	2	722	22027	0.00107295	0.00374342	Meat and Carcass
Meat eicosapentaenoic acid content	2	2	722	22027	0.00107295	0.00374342	Meat and Carcass
Meat gadoleic acid content	2	2	722	22027	0.00107295	0.00374342	Meat and Carcass
Meat linolenic acid content	2	2	722	22027	0.00107295	0.00374342	Meat and Carcass
Milk palmitoleic to palmitic acid ratio	2	2	722	22027	0.00107295	0.00374342	Milk
Ear size	6	38	722	22027	0.00136961	0.00467454	Exterior
Kleiber ratio	4	16	722	22027	0.0015206	0.00497364	Production
Red blood cell count	4	16	722	22027	0.0015206	0.00497364	Health
Hind leg length	3	8	722	22027	0.00173595	0.00556211	Meat and Carcass
Staple length	6	41	722	22027	0.00205293	0.0064462	Wool
milk conjugated linoleic acid content	3	9	722	22027	0.00254069	0.00782134	Milk
Carcass width	2	3	722	22027	0.00314871	0.00882765	Meat and Carcass
Meat color L*	2	3	722	22027	0.00314871	0.00882765	Meat and Carcass
milk palmitic acid content	2	3	722	22027	0.00314871	0.00882765	Milk
Ovulation rate	2	3	722	22027	0.00314871	0.00882765	Reproduction
Useful yield content	2	3	722	22027	0.00314871	0.00882765	Milk
Coat color	3	11	722	22027	0.00475182	0.0130884	Exterior
Bone weight in carcass	2	4	722	22027	0.00616056	0.0148801	Meat and Carcass
Carcass bone percentage	2	4	722	22027	0.00616056	0.0148801	Meat and Carcass
Hemoglobin	2	4	722	22027	0.00616056	0.0148801	Health
Meat color a*	2	4	722	22027	0.00616056	0.0148801	Meat and Carcass
Milk cis-10 heptadecenoic acid content	2	4	722	22027	0.00616056	0.0148801	Milk
milk lauric acid content	2	4	722	22027	0.00616056	0.0148801	Milk
Milk pentadecylic acid content	2	4	722	22027	0.00616056	0.0148801	Milk
Shoulder weight	2	4	722	22027	0.00616056	0.0148801	Meat and Carcass
Hematocrit	3	13	722	22027	0.00784369	0.0186585	Health
Greasy fleece weight	5	39	722	22027	0.00854368	0.0200203	Wool
Primary fiber diameter coefficient of variance	2	5	722	22027	0.0100451	0.0231923	Wool
Milk protein percentage	5	42	722	22027	0.0116519	0.0265122	Milk
Milk protein yield	8	97	722	22027	0.0143692	0.0322281	Milk
milk linoleic acid content	2	6	722	22027	0.014742	0.0325984	Milk
Milk fat yield	17	296	722	22027	0.0185745	0.0405027	Milk
Backfat at third lumbar	2	7	722	22027	0.0201939	0.0434308	Meat and Carcass
Blood total protein level	1	1	722	22027	0.032778	0.0463616	Health
Conformation score	1	1	722	22027	0.032778	0.0463616	Exterior
Extension	1	1	722	22027	0.032778	0.0463616	Exterior
Hindquarter weight	1	1	722	22027	0.032778	0.0463616	Meat and Carcass
Horns	1	1	722	22027	0.032778	0.0463616	Exterior
Immunoglobulin G level	1	1	722	22027	0.032778	0.0463616	Health
Kidney fat weight	1	1	722	22027	0.032778	0.0463616	Meat and Carcass
Lumbar weight	1	1	722	22027	0.032778	0.0463616	Meat and Carcass
Mean corpuscular hemoglobin concentration	3	21	722	22027	0.0300523	0.0463616	Health
Meat cis-vaccenic acid content	1	1	722	22027	0.032778	0.0463616	Meat and Carcass
Meat conjugated linoleic acid content	1	1	722	22027	0.032778	0.0463616	Meat and Carcass
Meat docosahexaenoic acid content	1	1	722	22027	0.032778	0.0463616	Meat and Carcass
Meat linoleic acid content	1	1	722	22027	0.032778	0.0463616	Meat and Carcass
Meat myristic acid content	1	1	722	22027	0.032778	0.0463616	Meat and Carcass
Meat oleic acid content	1	1	722	22027	0.032778	0.0463616	Meat and Carcass
Meat palmitic acid content	1	1	722	22027	0.032778	0.0463616	Meat and Carcass
Meat palmitoleic acid content	1	1	722	22027	0.032778	0.0463616	Meat and Carcass
Meat polyunsaturated fatty acid content	1	1	722	22027	0.032778	0.0463616	Meat and Carcass
Meat stearic acid content	1	1	722	22027	0.032778	0.0463616	Meat and Carcass
Metacarpal length	1	1	722	22027	0.032778	0.0463616	Meat and Carcass
Microphthalmia	1	1	722	22027	0.032778	0.0463616	Health
Milk monounsaturated fatty acid content	1	1	722	22027	0.032778	0.0463616	Milk
Milk omega-6 to omega-3 fatty acid ratio	1	1	722	22027	0.032778	0.0463616	Milk
Milk saturated fatty acid content	1	1	722	22027	0.032778	0.0463616	Milk
milk vaccenic acid content	1	1	722	22027	0.032778	0.0463616	Milk
Milk yield persistency	1	1	722	22027	0.032778	0.0463616	Milk
muscle-to-bone ratio	1	1	722	22027	0.032778	0.0463616	Meat and Carcass
Muscle depth at third lumbar	3	20	722	22027	0.0263864	0.0463616	Meat and Carcass
Red blood cell distribution width	3	20	722	22027	0.0263864	0.0463616	Health
Shoulder bone percentage	1	1	722	22027	0.032778	0.0463616	Meat and Carcass
Shoulder bone weight	1	1	722	22027	0.032778	0.0463616	Meat and Carcass
Shoulder fat percentage	1	1	722	22027	0.032778	0.0463616	Meat and Carcass
Shoulder fat weight	1	1	722	22027	0.032778	0.0463616	Meat and Carcass
Shoulder muscle percentage	1	1	722	22027	0.032778	0.0463616	Meat and Carcass
shoulder muscle weight	1	1	722	22027	0.032778	0.0463616	Meat and Carcass
Strongyle FEC	3	20	722	22027	0.0263864	0.0463616	Health
Tail length	1	1	722	22027	0.032778	0.0463616	Production
udder shape	1	1	722	22027	0.032778	0.0463616	Exterior
Haemonchus contortus FEC	4	39	722	22027	0.038039	0.0533225	Health
Immunoglobulin A level	2	10	722	22027	0.04055	0.0558451	Health
milk lactose yield	2	10	722	22027	0.04055	0.0558451	Milk
Nematodirus FEC	4	40	722	22027	0.0412092	0.0562596	Health
Mean fiber diameter	4	44	722	22027	0.0553382	0.0748974	Wool
Agouti	1	2	722	22027	0.064483	0.0790924	Exterior
Change in eosinophil number	1	2	722	22027	0.064483	0.0790924	Health
Fecal oocyst count	1	2	722	22027	0.064483	0.0790924	Health
Fiber curvature	1	2	722	22027	0.064483	0.0790924	Wool
Foot angle	1	2	722	22027	0.064483	0.0790924	Exterior
Foreleg length	1	2	722	22027	0.064483	0.0790924	Meat and Carcass
Leg weight	1	2	722	22027	0.064483	0.0790924	Meat and Carcass
Meat arachidonic acid content	1	2	722	22027	0.064483	0.0790924	Meat and Carcass
milk myristic acid content	1	2	722	22027	0.064483	0.0790924	Milk
milk palmitoleic acid content	1	2	722	22027	0.064483	0.0790924	Milk
Stature	1	2	722	22027	0.064483	0.0790924	Exterior
Ultimate pH	1	2	722	22027	0.064483	0.0790924	Meat and Carcass
milk polyunsaturated fatty acid content	1	3	722	22027	0.0951501	0.115803	Milk
Subcutaneous fat thickness	2	17	722	22027	0.105542	0.127463	Meat and Carcass
Mean corpuscular hemoglobin content	3	37	722	22027	0.120228	0.14409	Health
Carcass length	1	4	722	22027	0.124813	0.147336	Meat and Carcass
milk butyric acid content	1	4	722	22027	0.124813	0.147336	Milk
Leg yield	1	5	722	22027	0.153505	0.179853	Meat and Carcass
Longissimus muscle width	1	6	722	22027	0.181258	0.209246	Meat and Carcass
Microtia	1	6	722	22027	0.181258	0.209246	Health
Reproductive seasonality	3	46	722	22027	0.190859	0.218722	Reproduction
Dried curd yield	1	7	722	22027	0.208102	0.23505	Milk
Longissimus muscle depth	1	7	722	22027	0.208102	0.23505	Meat and Carcass
Footrot susceptibility	1	10	722	22027	0.283474	0.313419	Health
Maedi-Visna virus susceptibility	2	32	722	22027	0.282495	0.313419	Health
Shear force	1	10	722	22027	0.283474	0.313419	Meat and Carcass
Monocyte number	1	12	722	22027	0.329699	0.361977	Health
Worm count	1	14	722	22027	0.372945	0.406613	Health
Fleece yield	2	40	722	22027	0.379022	0.410389	Wool
Cheese yield	1	15	722	22027	0.393511	0.42316	Milk
Curd firmness	1	16	722	22027	0.413404	0.438544	Milk
Fiber diameter coefficient of variance	1	16	722	22027	0.413404	0.438544	Wool
Curd firming time	1	17	722	22027	0.432646	0.455875	Milk
Pneumonia susceptibility	2	45	722	22027	0.436597	0.456972	Health
Total lambs born	47	1408	722	22027	0.470142	0.488824	Reproduction
Mean corpuscular volume	1	21	722	22027	0.503511	0.520074	Health
somatic cell count	1	61	722	22027	0.869421	0.892151	Health
Body height	2	189	722	22027	0.986654	1	Production
Body length	1	190	722	22027	0.998271	1	Production
Body weight	53	16794	722	22027	1	1	Production
Chest girth	1	315	722	22027	0.999974	1	Production
