# Supplementary material for: Integration of selective sweeps across the sheep genome: understanding the relationship between production and adaptation traits
Source: Genet Sel Evol. 2024 May 21;56:40. doi: 10.1186/s12711-024-00910-w (PMC11106937; doi:10.1186/s12711-024-00910-w)
Supplement: Supplementary file 8 — Supplementary Material 8: Table S6. Results of Gene Ontology (GO) terms enrichment analysis for the genes harboring production and adaptation confirmed selective sweeps. [file 12711_2024_910_MOESM8_ESM.xlsx]

## Sheet: Production
Supplementary Table 6: Results of Gene Ontology (GO) terms enrichment analysis for the genes harboring production and adaptation confirmed selection sweeps.
redundancy_term	p_value	term_size	query_size	intersection_size	precision	recall	term_id	source	term_name	effective_domain_size	source_order	Genes
developmental process involved in reproduction	6.62931e-05	980	648	60	0.0925926	0.0612245	GO:0003006	GO:BP	developmental process involved in reproduction	21110	1476	TESK2,MAST2,ADCY10,SPATA16,TNFSF10,GHSR,EIF5A2,CLDN11,SKIL,RB1,FNDC3A,CFAP97D1,MEIOC,TCFL5,COL9A3,TAF4,SYCP2,SPO11,BMP7,TFAP2C,FAM209A,AURKA,RAD21L1,TBC1D20,BCL2L1,PGR,SPATA5,CCDC63,TBX3,PTPN11,HNF1A,TMEM119,PIWIL3,MLH1,DLEC1,SLC22A14,WDR48,TTC21A,TUT7,CNTFR,B4GALT1,DNAJA1,PTK2B,RNF38,CCIN,WDR33,FSIP2,CFAP221,CNOT9,IFT27,TUBA8,UNC5C,BMPR1B,SLIT2,CNR1,SPACA1,CFAP206,CGA,RDH10,STAU2
multicellular organismal reproductive process	0.000376729	902	648	54	0.0833333	0.059867	GO:0048609	GO:BP	multicellular organismal reproductive process	21110	13610	TESK2,MAST2,ADCY10,SPATA16,GHSR,EIF5A2,CLDN11,SKIL,RB1,FNDC3A,CFAP97D1,HROB,MEIOC,TCFL5,SYCP2,SPO11,FAM209A,AURKA,RAD21L1,TBC1D20,BCL2L1,PGR,SPATA5,CCDC63,PTPN11,TMEM119,PIWIL3,MLH1,DLEC1,SLC22A14,WDR48,TTC21A,TUT7,B4GALT1,DNAJA1,PTK2B,CCIN,WDR33,MSTN,FSIP2,CFAP221,IFT27,TUBA8,PICK1,PLA2G6,BMPR1B,HPGDS,SLIT2,CNR1,SPACA1,CFAP206,CGA,OPRK1,STAU2
positive regulation of programmed cell death	0.000376729	522	648	37	0.0570988	0.0708812	GO:0043068	GO:BP	positive regulation of programmed cell death	21110	11096	ADCY10,ECT2,TNFSF10,SKIL,PRKCI,NF1,NOS2,GRN,EEF1A2,NTSR1,ZBP1,BMP7,RBCK1,PLAGL2,SUDS3,HRK,PLA2G1B,CHEK2,XBP1,DAPK1,B4GALT1,DNAJA1,TRIM35,PNMA2,BNIP3L,MELK,ERCC3,BIN1,ZSWIM2,BID,LGALS2,LGALS1,UNC5C,BMPR1B,SLIT2,BMF,CNR1
positive regulation of programmed cell death	0.000429604	507	648	36	0.0555556	0.0710059	GO:0043065	GO:BP	positive regulation of apoptotic process	21110	11093	ADCY10,ECT2,TNFSF10,SKIL,PRKCI,NF1,GRN,EEF1A2,NTSR1,ZBP1,BMP7,RBCK1,PLAGL2,SUDS3,HRK,PLA2G1B,CHEK2,XBP1,DAPK1,B4GALT1,DNAJA1,TRIM35,PNMA2,BNIP3L,MELK,ERCC3,BIN1,ZSWIM2,BID,LGALS2,LGALS1,UNC5C,BMPR1B,SLIT2,BMF,CNR1
negative regulation of programmed cell death	0.000675257	905	648	53	0.0817901	0.0585635	GO:0043069	GO:BP	negative regulation of programmed cell death	21110	11097	MUTYH,GHSR,PRKCI,MECOM,TPT1,RB1,EVI2B,GRN,BIRC7,BHLHE23,NTSR1,SYCP2,BMP7,AURKA,ANGPT4,SCRT2,CSNK2A1,RBCK1,ID1,BCL2L1,HCK,TBX3,SIRT4,TRIAP1,HNF1A,UNG,XBP1,EGFR,CX3CR1,DAPK1,NAA35,NTRK2,HNRNPK,CCL21,CCL19,CNTFR,BAG1,DNAJA1,PTK2B,BNIP3L,LIMS2,PROC,SLC40A1,ITGAV,VIL1,MAPKAP1,TMBIM4,HMGA2,BID,SOX10,GLI3,ATOH1,RB1CC1
actin filament-based process	0.00078581	817	648	49	0.0756173	0.0599755	GO:0030029	GO:BP	actin filament-based process	21110	7015	TESK2,ECT2,GHSR,TNIK,PRKCI,LCP1,KLHL1,GAS2L2,NF1,GJC1,ESPN,PHACTR3,CASS4,ID1,MYLK2,HCK,MYL2,CIT,PXN,PLA2G1B,TRPV4,SSH1,CORO1C,MYO18B,VILL,SCN5A,XIRP1,FRMD3,CCL21,CCL27,PTK2B,CCIN,PALLD,MYO7B,BIN1,EPB41L5,VIL1,DSG2,CACNA1C,MICAL3,CDC42EP1,SH3BP1,PICK1,BAIAP2L2,RAP1GDS1,PDLIM5,SLIT2,RHOJ,STAU2
multicellular organismal reproductive process	0.0010549	947	648	54	0.0833333	0.0570222	GO:0032504	GO:BP	multicellular organism reproduction	21110	8033	TESK2,MAST2,ADCY10,SPATA16,GHSR,EIF5A2,CLDN11,SKIL,RB1,FNDC3A,CFAP97D1,HROB,MEIOC,TCFL5,SYCP2,SPO11,FAM209A,AURKA,RAD21L1,TBC1D20,BCL2L1,PGR,SPATA5,CCDC63,PTPN11,TMEM119,PIWIL3,MLH1,DLEC1,SLC22A14,WDR48,TTC21A,TUT7,B4GALT1,DNAJA1,PTK2B,CCIN,WDR33,MSTN,FSIP2,CFAP221,IFT27,TUBA8,PICK1,PLA2G6,BMPR1B,HPGDS,SLIT2,CNR1,SPACA1,CFAP206,CGA,OPRK1,STAU2
multicellular organismal reproductive process	0.00108767	783	648	47	0.0725309	0.0600255	GO:0007276	GO:BP	gamete generation	21110	2872	TESK2,MAST2,ADCY10,SPATA16,GHSR,EIF5A2,CLDN11,SKIL,RB1,FNDC3A,CFAP97D1,HROB,MEIOC,TCFL5,SYCP2,SPO11,FAM209A,AURKA,RAD21L1,TBC1D20,BCL2L1,PGR,SPATA5,CCDC63,TMEM119,PIWIL3,MLH1,DLEC1,SLC22A14,WDR48,TTC21A,TUT7,DNAJA1,PTK2B,CCIN,WDR33,FSIP2,CFAP221,IFT27,TUBA8,PICK1,BMPR1B,HPGDS,CNR1,SPACA1,CFAP206,STAU2
actin filament-based process	0.00172704	731	648	44	0.0679012	0.0601915	GO:0030036	GO:BP	actin cytoskeleton organization	21110	7022	TESK2,ECT2,GHSR,TNIK,PRKCI,LCP1,KLHL1,GAS2L2,NF1,ESPN,PHACTR3,CASS4,ID1,HCK,MYL2,CIT,PXN,PLA2G1B,TRPV4,SSH1,CORO1C,MYO18B,VILL,XIRP1,FRMD3,CCL21,CCL27,PTK2B,CCIN,PALLD,MYO7B,BIN1,EPB41L5,VIL1,MICAL3,CDC42EP1,SH3BP1,PICK1,BAIAP2L2,RAP1GDS1,PDLIM5,SLIT2,RHOJ,STAU2
multicellular organismal reproductive process	0.00231816	626	648	39	0.0601852	0.0623003	GO:0048232	GO:BP	male gamete generation	21110	13332	TESK2,MAST2,ADCY10,SPATA16,GHSR,EIF5A2,CLDN11,SKIL,RB1,FNDC3A,CFAP97D1,HROB,MEIOC,TCFL5,SYCP2,SPO11,FAM209A,RAD21L1,TBC1D20,BCL2L1,SPATA5,CCDC63,TMEM119,PIWIL3,MLH1,DLEC1,SLC22A14,WDR48,TTC21A,DNAJA1,CCIN,WDR33,FSIP2,CFAP221,IFT27,TUBA8,CNR1,SPACA1,CFAP206
calcium ion transmembrane transport	0.00231816	344	648	26	0.0401235	0.0755814	GO:0070588	GO:BP	calcium ion transmembrane transport	21110	17128	HTR2A,NTSR1,FKBP1A,REM1,FGF2,NOS1,TPCN1,SLC8B1,PLA2G1B,CABP1,TRPV4,STAC,SCN11A,UBQLN1,CCL21,CCL19,PTK2B,ADRA1A,BIN1,ITGAV,TMEM37,CACNG2,ITPR2,CACNA2D4,CACNA1C,PLA2G6
feeding behavior	0.00243346	108	648	13	0.0200617	0.12037	GO:0007631	GO:BP	feeding behavior	21110	3159	DMBX1,GHSR,PPY,PYY,MC3R,NTRK2,RMI1,CNTFR,PEX13,GALR3,EIF2AK4,CNR1,OPRK1
neuron projection development	0.00280583	990	648	54	0.0833333	0.0545455	GO:0031175	GO:BP	neuron projection development	21110	7471	TNIK,SKIL,PRKCI,RB1,KLHL1,OMG,GRN,PTK6,YTHDF1,LAMA5,SS18L1,CDH4,EDN3,BMP7,AURKA,ID1,CNTN5,TCTN1,CUX2,TAOK3,FBXW8,RASAL1,PTPN11,MAPKAPK5,BICDL1,RAB35,TRPV4,GOLGA4,SCN11A,GORASP1,NTRK2,PTK2B,STMN4,DPYSL2,PALLD,B4GALT6,GRIP1,LLPH,IFT27,LRTM2,MICALL1,MAGI2,GLI3,FBXO38,UNC5C,BMPR1B,PDLIM5,ATOH1,SLIT2,EIF2AK4,PAK6,CNR1,ALKAL1,STAU2
protein autophosphorylation	0.00280583	231	648	20	0.0308642	0.0865801	GO:0046777	GO:BP	protein autophosphorylation	21110	13076	MKNK1,TNIK,NLK,SRMS,PTK6,AURKA,MYLK2,HCK,TAOK3,MAPKAPK5,CHEK2,EGFR,OXSR1,DAPK1,NTRK2,PTK2B,MELK,IRAK3,EIF2AK4,RB1CC1
positive regulation of programmed cell death	0.00302489	590	648	37	0.0570988	0.0627119	GO:0010942	GO:BP	positive regulation of cell death	21110	4636	ADCY10,ECT2,TNFSF10,SKIL,PRKCI,NF1,NOS2,GRN,EEF1A2,NTSR1,ZBP1,BMP7,RBCK1,PLAGL2,SUDS3,HRK,PLA2G1B,CHEK2,XBP1,DAPK1,B4GALT1,DNAJA1,TRIM35,PNMA2,BNIP3L,MELK,ERCC3,BIN1,ZSWIM2,BID,LGALS2,LGALS1,UNC5C,BMPR1B,SLIT2,BMF,CNR1
negative regulation of programmed cell death	0.0040121	884	648	49	0.0756173	0.0554299	GO:0043066	GO:BP	negative regulation of apoptotic process	21110	11094	GHSR,PRKCI,TPT1,RB1,EVI2B,GRN,BIRC7,NTSR1,SYCP2,BMP7,AURKA,ANGPT4,SCRT2,CSNK2A1,ID1,BCL2L1,HCK,TBX3,SIRT4,TRIAP1,HNF1A,UNG,XBP1,EGFR,CX3CR1,DAPK1,NAA35,NTRK2,HNRNPK,CCL21,CCL19,CNTFR,BAG1,DNAJA1,PTK2B,BNIP3L,LIMS2,PROC,SLC40A1,ITGAV,VIL1,MAPKAP1,TMBIM4,HMGA2,BID,SOX10,GLI3,ATOH1,RB1CC1
response to temperature stimulus	0.00481416	186	648	17	0.0262346	0.0913978	GO:0009266	GO:BP	response to temperature stimulus	21110	3507	CPB2,HTR2A,NF1,NTSR1,SLC52A3,DNAJA2,NOS1,TRPV4,ARPP21,STAC,SCN11A,FBP1,DNAJA1,POLR2D,MSTN,ADRB2,EIF2AK4
multicellular organismal reproductive process	0.00482606	607	648	37	0.0570988	0.0609555	GO:0007283	GO:BP	spermatogenesis	21110	2879	TESK2,MAST2,ADCY10,SPATA16,GHSR,EIF5A2,CLDN11,SKIL,RB1,FNDC3A,CFAP97D1,MEIOC,TCFL5,SPO11,FAM209A,RAD21L1,TBC1D20,BCL2L1,SPATA5,CCDC63,TMEM119,PIWIL3,MLH1,DLEC1,SLC22A14,WDR48,TTC21A,DNAJA1,CCIN,WDR33,FSIP2,CFAP221,IFT27,TUBA8,CNR1,SPACA1,CFAP206
negative regulation of small GTPase mediated signal transduction	0.0052253	59	648	9	0.0138889	0.152542	GO:0051058	GO:BP	negative regulation of small GTPase mediated signal transduction	21110	14228	NF1,ARHGAP42,RASAL1,KCTD10,FBP1,ADRA1A,MAPKAP1,SH3BP1,SLIT2
cell morphogenesis	0.0059367	978	648	52	0.0802469	0.0531697	GO:0000902	GO:BP	cell morphogenesis	21110	249	ECT2,TNIK,SKIL,RB1,NF1,YTHDF1,LAMA5,SS18L1,CDH4,EDN3,TUBB1,BMP7,AURKA,TBC1D20,ID1,HCK,ASXL1,CNTN5,TCTN1,CUX2,TAOK3,FBXW8,RASAL1,PTPN11,SSH1,CORO1C,SART3,EGFR,GOLGA4,SCN11A,GORASP1,NTRK2,PTK2B,DPYSL2,PALLD,EPB41L5,VIL1,B4GALT6,GRIP1,LLPH,LRTM2,CDC42EP1,GLI3,UNC5C,BMPR1B,PDLIM5,ATOH1,SLIT2,EIF2AK4,PAK6,RHOJ,STAU2
positive regulation of cell projection organization	0.00667528	353	648	25	0.0385802	0.0708215	GO:0031346	GO:BP	positive regulation of cell projection organization	21110	7532	SKIL,PRKCI,GRN,PTK6,SS18L1,CDH4,BMP7,CUX2,FBXW8,CORO1C,GOLGA4,NTRK2,CCL21,CCL19,PTK2B,MSTN,VIL1,GRIP1,CDC42EP1,MAGI2,FBXO38,SLIT2,CNR1,ALKAL1,STAU2
regulation of system process	0.00667528	574	648	35	0.0540123	0.0609756	GO:0044057	GO:BP	regulation of system process	21110	11519	FAAH,GHSR,HTR2A,GJC1,NTSR1,GATA5,MTG2,EDN3,MC3R,MYLK2,NETO2,ARHGAP42,MYL2,CUX2,NOS1,TBX5,PTPN11,RNF10,TRPV4,FOXN4,SCN5A,SCN10A,SCN11A,CHRNA2,PTK2B,ADRA1A,BIN1,MSTN,CALCRL,DSG2,PBX3,CACNA1C,SOX10,ADRB2,OPRK1
negative regulation of catalytic activity	0.00667528	644	648	38	0.058642	0.0590062	GO:0043086	GO:BP	negative regulation of catalytic activity	21110	11101	LRCH1,RB1,NF1,DUSP3,SLC4A1,PTK6,BIRC7,BMP7,FKBP1A,CSNK2A1,TRIB3,SH2B3,PEBP1,NOS1,TRIAP1,HNF1A,ACACB,CORO1C,FICD,TFIP11,SPINK4,DNAJA1,RECK,BIN1,MSTN,TFPI,VIL1,IRAK3,GALR3,SPINK5,SPINK14,SPINK13,SPINK7,SPINK9,RAP1GDS1,BUB1B,CNR1,TERF1
calcium ion transmembrane transport	0.00673148	440	648	29	0.0447531	0.0659091	GO:0006816	GO:BP	calcium ion transport	21110	2551	TPT1,HTR2A,CHRNA4,NTSR1,FKBP1A,REM1,FGF2,NOS1,TPCN1,SLC8B1,PLA2G1B,CABP1,TRPV4,STAC,SCN11A,UBQLN1,CCL21,CCL19,PTK2B,ADRA1A,BIN1,CALCRL,ITGAV,TMEM37,CACNG2,ITPR2,CACNA2D4,CACNA1C,PLA2G6
threonine catabolic process	0.00701859	4	648	3	0.00462963	0.75	GO:0006567	GO:BP	threonine catabolic process	21110	2340	SDSL,SDS,GCAT
disaccharide biosynthetic process	0.00701859	4	648	3	0.00462963	0.75	GO:0046351	GO:BP	disaccharide biosynthetic process	21110	12786	FBP1,FBP2,B4GALT1
regulation of leukocyte chemotaxis	0.00757283	125	648	13	0.0200617	0.104	GO:0002688	GO:BP	regulation of leukocyte chemotaxis	21110	1224	MMP28,EDN3,DEFB124,SLC8B1,TRPV4,CMKLR1,OXSR1,CX3CR1,CCL21,CCL19,PTK2B,MSTN,SLIT2
negative regulation of small GTPase mediated signal transduction	0.00794741	700	648	40	0.0617284	0.0571429	GO:0080135	GO:BP	regulation of cellular response to stress	21110	18809	PRDX1,TNIK,SKIL,MECOM,TPT1,DUSP3,ATXN7L3,GRN,BIRC7,TAF4,BMP7,BCL2L1,TAOK3,RNFT2,SPRING1,ERP29,TRIAP1,TRPV4,FICD,TFIP11,CHEK2,CCDC117,XBP1,EGFR,MYD88,WDR48,HNRNPK,UBQLN1,CCL21,CCL19,DNAJA1,PTK2B,MAPKAP1,HELB,HMGA2,RAD52,BID,PHF10,RB1CC1,OPRK1
eye development	0.00842825	404	648	27	0.0416667	0.0668317	GO:0001654	GO:BP	eye development	21110	382	SKIL,PRKCI,NF1,BIRC7,BHLHE23,BMP7,TBC1D20,MAB21L2,FGF2,FOXN4,CRYBB3,CRYBB2,CRYBB1,CRYBA4,EGFR,ACVR2B,AGTPBP1,NTRK2,COL5A2,PBX3,WNT5B,CACNA1C,GLI3,BMPR1B,RHOJ,RDH10,STAU2
gliogenesis	0.00894218	320	648	23	0.0354938	0.071875	GO:0042063	GO:BP	gliogenesis	21110	10516	PRKCI,RB1,NF1,GRN,FGF2,PPP1CC,DTX1,PTPN11,RNF10,CX3CR1,NTRK2,PTK2B,GPR17,BIN1,NAB1,COL3A1,B4GALT6,SOX10,PICK1,GLI3,SH3TC2,ATOH1,ORC3
response to temperature stimulus	0.00902197	111	648	12	0.0185185	0.108108	GO:0009408	GO:BP	response to heat	21110	3549	CPB2,NF1,SLC52A3,DNAJA2,NOS1,TRPV4,ARPP21,STAC,SCN11A,DNAJA1,POLR2D,MSTN
meiotic telomere clustering	0.00912659	10	648	4	0.00617284	0.4	GO:0045141	GO:BP	meiotic telomere clustering	21110	11986	SPO11,RAD21L1,MLH1,TERF1
eye development	0.00953669	408	648	27	0.0416667	0.0661765	GO:0150063	GO:BP	visual system development	21110	21097	SKIL,PRKCI,NF1,BIRC7,BHLHE23,BMP7,TBC1D20,MAB21L2,FGF2,FOXN4,CRYBB3,CRYBB2,CRYBB1,CRYBA4,EGFR,ACVR2B,AGTPBP1,NTRK2,COL5A2,PBX3,WNT5B,CACNA1C,GLI3,BMPR1B,RHOJ,RDH10,STAU2
cell morphogenesis	0.0109505	666	648	38	0.058642	0.0570571	GO:0120039	GO:BP	plasma membrane bounded cell projection morphogenesis	21110	20550	TNIK,SKIL,YTHDF1,LAMA5,SS18L1,CDH4,EDN3,BMP7,AURKA,ID1,CNTN5,TCTN1,CUX2,TAOK3,FBXW8,RASAL1,PTPN11,CORO1C,GOLGA4,SCN11A,GORASP1,NTRK2,DPYSL2,PALLD,VIL1,B4GALT6,GRIP1,LLPH,LRTM2,GLI3,UNC5C,BMPR1B,PDLIM5,ATOH1,SLIT2,EIF2AK4,PAK6,STAU2
cell morphogenesis	0.0111968	691	648	39	0.0601852	0.0564399	GO:0032990	GO:BP	cell part morphogenesis	21110	8398	TNIK,SKIL,YTHDF1,LAMA5,SS18L1,CDH4,EDN3,BMP7,AURKA,ID1,BCL2L1,CNTN5,TCTN1,CUX2,TAOK3,FBXW8,RASAL1,PTPN11,CORO1C,GOLGA4,SCN11A,GORASP1,NTRK2,DPYSL2,PALLD,VIL1,B4GALT6,GRIP1,LLPH,LRTM2,GLI3,UNC5C,BMPR1B,PDLIM5,ATOH1,SLIT2,EIF2AK4,PAK6,STAU2
eye development	0.0114473	414	648	27	0.0416667	0.0652174	GO:0048880	GO:BP	sensory system development	21110	13860	SKIL,PRKCI,NF1,BIRC7,BHLHE23,BMP7,TBC1D20,MAB21L2,FGF2,FOXN4,CRYBB3,CRYBB2,CRYBB1,CRYBA4,EGFR,ACVR2B,AGTPBP1,NTRK2,COL5A2,PBX3,WNT5B,CACNA1C,GLI3,BMPR1B,RHOJ,RDH10,STAU2
cellular response to chemokine	0.0119836	99	648	11	0.0169753	0.111111	GO:1990869	GO:BP	cellular response to chemokine	21110	26568	LRCH1,SH2B3,CMKLR1,OXSR1,CX3CR1,CCR8,CCL21,CCL19,PTK2B,GPR17,SLIT2
gliogenesis	0.0119836	54	648	8	0.0123457	0.148148	GO:0014009	GO:BP	glial cell proliferation	21110	4698	PRKCI,RB1,NF1,PPP1CC,RNF10,PTK2B,SOX10,ORC3
response to chemokine	0.0119836	99	648	11	0.0169753	0.111111	GO:1990868	GO:BP	response to chemokine	21110	26567	LRCH1,SH2B3,CMKLR1,OXSR1,CX3CR1,CCR8,CCL21,CCL19,PTK2B,GPR17,SLIT2
cell morphogenesis	0.0120714	671	648	38	0.058642	0.0566319	GO:0048858	GO:BP	cell projection morphogenesis	21110	13842	TNIK,SKIL,YTHDF1,LAMA5,SS18L1,CDH4,EDN3,BMP7,AURKA,ID1,CNTN5,TCTN1,CUX2,TAOK3,FBXW8,RASAL1,PTPN11,CORO1C,GOLGA4,SCN11A,GORASP1,NTRK2,DPYSL2,PALLD,VIL1,B4GALT6,GRIP1,LLPH,LRTM2,GLI3,UNC5C,BMPR1B,PDLIM5,ATOH1,SLIT2,EIF2AK4,PAK6,STAU2
meiotic telomere clustering	0.0123146	11	648	4	0.00617284	0.363636	GO:0090220	GO:BP	chromosome localization to nuclear envelope involved in homologous chromosome segregation	21110	19132	SPO11,RAD21L1,MLH1,TERF1
telomere localization	0.0123146	11	648	4	0.00617284	0.363636	GO:0034397	GO:BP	telomere localization	21110	9067	SPO11,RAD21L1,MLH1,TERF1
eye development	0.0123146	601	648	35	0.0540123	0.0582363	GO:0007423	GO:BP	sensory organ development	21110	2989	SKIL,PRKCI,NF1,FZD2,BIRC7,BHLHE23,BMP7,TCF15,TBC1D20,MAB21L2,FGF2,TBX3,PTPN11,FOXN4,CRYBB3,CRYBB2,CRYBB1,CRYBA4,EGFR,ACVR2B,AGTPBP1,NTRK2,MYO7B,COL5A2,PBX3,IFT27,PVALB,WNT5B,CACNA1C,GLI3,BMPR1B,ATOH1,RHOJ,RDH10,STAU2
developmental process involved in reproduction	0.0123146	288	648	21	0.0324074	0.0729167	GO:0007548	GO:BP	sex differentiation	21110	3100	TNFSF10,FNDC3A,COL9A3,TAF4,SYCP2,SPO11,TFAP2C,RAD21L1,TBC1D20,BCL2L1,PGR,TBX3,PTPN11,WDR48,CNTFR,RNF38,CNOT9,BMPR1B,SLIT2,CGA,RDH10
threonine catabolic process	0.0136407	5	648	3	0.00462963	0.6	GO:0006566	GO:BP	threonine metabolic process	21110	2339	SDSL,SDS,GCAT
regulation of ion transmembrane transport	0.0141189	467	648	29	0.0447531	0.0620985	GO:0034765	GO:BP	regulation of monoatomic ion transmembrane transport	21110	9201	KCNQ2,NTSR1,EDN3,FKBP1A,REM1,NETO2,HVCN1,NOS1,TESC,TPCN1,PLA2G1B,CABP1,ISCU,STAC,OXSR1,SCN5A,SCN10A,SCN11A,UBQLN1,PTK2B,BIN1,TMEM37,CACNG2,CACNA2D4,CACNA1C,PLA2G6,ADRB2,KCNIP4,OPRK1
chemotaxis	0.0142924	631	648	36	0.0555556	0.0570523	GO:0006935	GO:BP	chemotaxis	21110	2631	PLD1,MMP28,DUSP3,PLEKHG5,YTHDF1,LAMA5,CDH4,EDN3,BMP7,DEFB124,CNTN5,FGF2,SLC8B1,PLA2G1B,TRPV4,CMKLR1,ITGA9,OXSR1,CX3CR1,CCR8,CCL21,CCL19,CCL27,PTK2B,DPYSL2,PALLD,MSTN,ITGAV,LRTM2,IL17RA,PLA2G6,GLI3,UNC5C,BMPR1B,ATOH1,SLIT2
calcium ion transmembrane transport	0.0147141	828	648	44	0.0679012	0.0531401	GO:0098662	GO:BP	inorganic cation transmembrane transport	21110	19868	UQCRH,HTR2A,KCNQ2,NTSR1,EDN3,ATP5F1E,FKBP1A,REM1,NETO2,FGF2,HVCN1,NOS1,TESC,TPCN1,SLC8B1,PLA2G1B,CABP1,TRPV4,ISCU,STAC,OXSR1,SCN5A,SCN10A,SCN11A,SLC28A3,UBQLN1,CCL21,CCL19,PTK2B,ADRA1A,BIN1,SLC40A1,ITGAV,TMEM37,CACNG2,ITPR2,CACNA2D4,CACNA1C,ATP6V1E1,PLA2G6,STEAP4,KCNIP4,OPRK1,ATP6V1H
small molecule catabolic process	0.0147141	379	648	25	0.0385802	0.0659631	GO:0044282	GO:BP	small molecule catabolic process	21110	11590	AKR1A1,FAAH,ESD,CDADC1,NOS2,NTSR1,PCK1,GPT2,ACAD10,NOS1,SDSL,SDS,ALDH2,ACADS,ACACB,DAO,ACAA1,XYLB,IDNK,GALT,HIBCH,PEX13,ADA2,GCAT,CNR1
chemotaxis	0.0147141	633	648	36	0.0555556	0.056872	GO:0042330	GO:BP	taxis	21110	10669	PLD1,MMP28,DUSP3,PLEKHG5,YTHDF1,LAMA5,CDH4,EDN3,BMP7,DEFB124,CNTN5,FGF2,SLC8B1,PLA2G1B,TRPV4,CMKLR1,ITGA9,OXSR1,CX3CR1,CCR8,CCL21,CCL19,CCL27,PTK2B,DPYSL2,PALLD,MSTN,ITGAV,LRTM2,IL17RA,PLA2G6,GLI3,UNC5C,BMPR1B,ATOH1,SLIT2
multicellular organismal reproductive process	0.0152762	448	648	28	0.0432099	0.0625	GO:0022412	GO:BP	cellular process involved in reproduction in multicellular organism	21110	6965	MAST2,SPATA16,FNDC3A,CFAP97D1,MEIOC,SYCP2,SPO11,AURKA,TBC1D20,BCL2L1,CCDC63,TMEM119,MLH1,SLC22A14,TTC21A,TUT7,PTK2B,FSIP2,CFAP221,TUBA8,PICK1,BMPR1B,HPGDS,SLIT2,SPACA1,CFAP206,CGA,STAU2
phosphotransferase activity, alcohol group as acceptor	0.0156186	436	660	30	0.0454545	0.0688073	GO:0004674	GO:MF	protein serine/threonine kinase activity	20195	979	TESK2,MAST2,MKNK1,TNIK,PRKCI,NLK,AURKA,CSNK2A1,MYLK2,DCLK2,CIT,TAOK3,KSR2,MAPKAPK5,GRK3,CHEK2,EGFR,DCLK3,OXSR1,ACVR2B,DAPK1,PTK2B,MELK,MAP3K2,STK36,IRAK3,BMPR1B,EIF2AK4,BUB1B,PAK6
phosphotransferase activity, alcohol group as acceptor	0.0156186	696	660	42	0.0636364	0.0603448	GO:0016773	GO:MF	phosphotransferase activity, alcohol group as acceptor	20195	2984	TESK2,MAST2,MKNK1,TNIK,PRKCI,NLK,NOL9,SRMS,PTK6,PCK1,AURKA,CSNK2A1,TRIB3,MYLK2,HCK,DCLK2,CIT,PRKAB1,TAOK3,KSR2,MAPKAPK5,MVK,GRK3,CHEK2,EGFR,DCLK3,OXSR1,XYLB,ACVR2B,DAPK1,NTRK2,IDNK,PTK2B,MELK,GNE,MAP3K2,STK36,IRAK3,BMPR1B,EIF2AK4,BUB1B,PAK6
phosphotransferase activity, alcohol group as acceptor	0.0156186	587	660	37	0.0560606	0.0630324	GO:0004672	GO:MF	protein kinase activity	20195	977	TESK2,MAST2,MKNK1,TNIK,PRKCI,NLK,SRMS,PTK6,PCK1,AURKA,CSNK2A1,TRIB3,MYLK2,HCK,DCLK2,CIT,PRKAB1,TAOK3,KSR2,MAPKAPK5,GRK3,CHEK2,EGFR,DCLK3,OXSR1,ACVR2B,DAPK1,NTRK2,PTK2B,MELK,MAP3K2,STK36,IRAK3,BMPR1B,EIF2AK4,BUB1B,PAK6
phosphotransferase activity, alcohol group as acceptor	0.0161281	795	660	46	0.069697	0.0578616	GO:0016301	GO:MF	kinase activity	20195	2776	TESK2,MAST2,MKNK1,TNIK,PRKCI,NLK,NOL9,SRMS,PTK6,PCK1,AURKA,CSNK2A1,TRIB3,MYLK2,HCK,DCLK2,CIT,PRKAB1,TAOK3,KSR2,MAPKAPK5,GIT2,MVK,GRK3,CHEK2,EGFR,DCLK3,OXSR1,XYLB,ACVR2B,DAPK1,NTRK2,GKAP1,IDNK,PTK2B,MELK,GNE,MAP3K2,STK36,MAPKAP1,IRAK3,MAGI2,BMPR1B,EIF2AK4,BUB1B,PAK6
hormone binding	0.0161281	89	660	11	0.0166667	0.123596	GO:0042562	GO:MF	hormone binding	20195	5659	GHSR,MLNR,MC3R,CMKLR1,EGFR,SLC40A1,CALCRL,SCTR,TTR,ADIPOR2,GALR3
AV node cell to bundle of His cell communication	0.0163441	12	648	4	0.00617284	0.333333	GO:0086067	GO:BP	AV node cell to bundle of His cell communication	21110	18916	GJC1,SCN5A,SCN10A,CACNA1C
small molecule catabolic process	0.0163441	255	648	19	0.029321	0.0745098	GO:0046395	GO:BP	carboxylic acid catabolic process	21110	12827	AKR1A1,FAAH,NOS2,PCK1,GPT2,ACAD10,NOS1,SDSL,SDS,ACADS,ACACB,DAO,ACAA1,XYLB,IDNK,HIBCH,PEX13,GCAT,CNR1
small molecule catabolic process	0.0163441	255	648	19	0.029321	0.0745098	GO:0016054	GO:BP	organic acid catabolic process	21110	5209	AKR1A1,FAAH,NOS2,PCK1,GPT2,ACAD10,NOS1,SDSL,SDS,ACADS,ACACB,DAO,ACAA1,XYLB,IDNK,HIBCH,PEX13,GCAT,CNR1
regulation of system process	0.0170805	341	648	23	0.0354938	0.0674487	GO:0006936	GO:BP	muscle contraction	21110	2632	RCSD1,GHSR,HTR2A,GJC1,EDN3,MYLK2,ARHGAP42,MYL2,NOS1,TBX3,TRPV4,STAC,SCN5A,SCN10A,SCN11A,ADRA1A,BIN1,CALCRL,DSG2,CACNA1C,PLA2G6,ADRB2,RAP1GDS1
negative regulation of small GTPase mediated signal transduction	0.0183328	141	648	13	0.0200617	0.0921986	GO:0046328	GO:BP	regulation of JNK cascade	21110	12764	TNIK,MECOM,DUSP3,BIRC7,TAOK3,TRPV4,EGFR,MYD88,CCL21,CCL19,DNAJA1,PTK2B,RB1CC1
postsynapse	0.0183895	665	672	38	0.0565476	0.0571429	GO:0098794	GO:CC	postsynapse	22122	3266	GHSR,TNIK,HTR2A,AP2B1,MPP2,CHRNA4,NTSR1,PSMA7,AURKA,KIF3B,NETO2,PPP1CC,NOS1,RPH3A,RPL6,RPLP0,RNF10,CABP1,GRK3,MYD88,DAPK1,NTRK2,SIGMAR1,CHRNA2,PTK2B,ADRA1A,CLTA,GRIP1,CACNG2,CACNA1C,PICK1,MAGI2,EIF4E,PDLIM5,PAK6,SNX14,OPRK1,RPL7
cellular response to chemokine	0.0191864	90	648	10	0.0154321	0.111111	GO:0070098	GO:BP	chemokine-mediated signaling pathway	21110	16835	SH2B3,CMKLR1,OXSR1,CX3CR1,CCR8,CCL21,CCL19,PTK2B,GPR17,SLIT2
cilium movement	0.0195236	199	648	16	0.0246914	0.080402	GO:0003341	GO:BP	cilium movement	21110	1791	ADCY10,GAS2L2,CFAP97D1,TTLL9,CCDC63,CFAP73,SLC22A14,TTC21A,KIF27,DNAI1,DNAJA1,FSIP2,CFAP221,STK36,INTS13,CFAP206
cell morphogenesis	0.0207962	796	648	42	0.0648148	0.0527638	GO:0032989	GO:BP	cellular component morphogenesis	21110	8397	TNIK,SKIL,YTHDF1,LAMA5,SS18L1,CDH4,EDN3,BMP7,AURKA,TBC1D20,ID1,BCL2L1,CNTN5,TCTN1,MYL2,CUX2,TAOK3,FBXW8,RASAL1,PTPN11,CORO1C,GOLGA4,SCN11A,GORASP1,NTRK2,DPYSL2,PALLD,VIL1,B4GALT6,GRIP1,LLPH,LRTM2,GLI3,UNC5C,BMPR1B,PDLIM5,ATOH1,SLIT2,EIF2AK4,PAK6,SPACA1,STAU2
neuron projection development	0.0213336	650	648	36	0.0555556	0.0553846	GO:0048812	GO:BP	neuron projection morphogenesis	21110	13798	TNIK,SKIL,YTHDF1,LAMA5,SS18L1,CDH4,EDN3,BMP7,AURKA,ID1,CNTN5,TCTN1,CUX2,TAOK3,FBXW8,RASAL1,PTPN11,GOLGA4,SCN11A,GORASP1,NTRK2,DPYSL2,PALLD,B4GALT6,GRIP1,LLPH,LRTM2,GLI3,UNC5C,BMPR1B,PDLIM5,ATOH1,SLIT2,EIF2AK4,PAK6,STAU2
phosphotransferase activity, alcohol group as acceptor	0.021344	966	660	52	0.0787879	0.0538302	GO:0016772	GO:MF	transferase activity, transferring phosphorus-containing groups	20195	2983	TESK2,MAST2,MKNK1,TNIK,PRKCI,NLK,NOL9,SRMS,PTK6,PCK1,AURKA,CSNK2A1,TRIB3,MYLK2,HCK,DCLK2,CIT,PRKAB1,TAOK3,KSR2,MAPKAPK5,SIRT4,GIT2,MVK,FICD,GRK3,CHEK2,EGFR,DCLK3,OXSR1,XYLB,ACVR2B,DAPK1,TUT7,NTRK2,GKAP1,IDNK,GALT,PTK2B,MELK,GNE,MAP3K2,STK36,MAPKAP1,IRAK3,POLR2F,MAGI2,BMPR1B,EIF2AK4,BUB1B,PAK6,TERF1
regulation of release of cytochrome c from mitochondria	0.0219881	47	648	7	0.0108025	0.148936	GO:0090199	GO:BP	regulation of release of cytochrome c from mitochondria	21110	19113	TNFSF10,BCL2L1,HRK,TRIAP1,BID,PLA2G6,BMF
chemokine (C-X-C motif) ligand 1 production	0.0219881	6	648	3	0.00462963	0.5	GO:2000338	GO:BP	regulation of chemokine (C-X-C motif) ligand 1 production	21110	26930	TRPV4,MYD88,IL17RA
chemokine (C-X-C motif) ligand 1 production	0.0219881	6	648	3	0.00462963	0.5	GO:0072566	GO:BP	chemokine (C-X-C motif) ligand 1 production	21110	18418	TRPV4,MYD88,IL17RA
release of sequestered calcium ion into cytosol	0.0220594	183	648	15	0.0231481	0.0819672	GO:0097553	GO:BP	calcium ion transmembrane import into cytosol	21110	19746	HTR2A,NTSR1,FKBP1A,FGF2,NOS1,TPCN1,SLC8B1,PLA2G1B,TRPV4,CCL21,CCL19,PTK2B,ADRA1A,ITPR2,CACNA1C
release of sequestered calcium ion into cytosol	0.0220594	127	648	12	0.0185185	0.0944882	GO:0051209	GO:BP	release of sequestered calcium ion into cytosol	21110	14334	HTR2A,NTSR1,FKBP1A,FGF2,NOS1,TPCN1,SLC8B1,CCL21,CCL19,PTK2B,ITPR2,CACNA1C
eye development	0.0225675	307	648	21	0.0324074	0.0684039	GO:0048608	GO:BP	reproductive structure development	21110	13609	TNFSF10,FNDC3A,COL9A3,TAF4,SYCP2,SPO11,BMP7,TFAP2C,RAD21L1,TBC1D20,BCL2L1,PGR,TBX3,PTPN11,HNF1A,WDR48,RNF38,BMPR1B,SLIT2,CGA,RDH10
eye development	0.0226395	351	648	23	0.0354938	0.0655271	GO:0043010	GO:BP	camera-type eye development	21110	11061	SKIL,NF1,BIRC7,BHLHE23,BMP7,TBC1D20,MAB21L2,FGF2,FOXN4,CRYBB3,CRYBB2,CRYBB1,CRYBA4,EGFR,ACVR2B,AGTPBP1,NTRK2,WNT5B,CACNA1C,GLI3,BMPR1B,RHOJ,RDH10
regulation of system process	0.0226395	110	648	11	0.0169753	0.1	GO:0006939	GO:BP	smooth muscle contraction	21110	2634	GHSR,HTR2A,EDN3,ARHGAP42,TBX3,SCN11A,ADRA1A,CALCRL,PLA2G6,ADRB2,RAP1GDS1
protein autophosphorylation	0.0227082	184	648	15	0.0231481	0.0815217	GO:0043405	GO:BP	regulation of MAP kinase activity	21110	11263	HTR2A,NF1,EDN3,BMP7,TRIB3,FGF2,SH2B3,TAOK3,ERP29,PLA2G1B,EGFR,CCL19,DNAJA1,PTK2B,IRAK3
release of sequestered calcium ion into cytosol	0.022942	128	648	12	0.0185185	0.09375	GO:0051283	GO:BP	negative regulation of sequestering of calcium ion	21110	14388	HTR2A,NTSR1,FKBP1A,FGF2,NOS1,TPCN1,SLC8B1,CCL21,CCL19,PTK2B,ITPR2,CACNA1C
regulation of release of cytochrome c from mitochondria	0.023018	62	648	8	0.0123457	0.129032	GO:0007187	GO:BP	G protein-coupled receptor signaling pathway, coupled to cyclic nucleotide second messenger	21110	2810	HTR2A,HRH3,MC3R,CALCRL,GALR3,HTR4,CNR1,HTR1E
gliogenesis	0.023814	35	648	6	0.00925926	0.171429	GO:0060251	GO:BP	regulation of glial cell proliferation	21110	15301	PRKCI,RB1,NF1,PPP1CC,RNF10,SOX10
eye development	0.0249345	311	648	21	0.0324074	0.0675241	GO:0061458	GO:BP	reproductive system development	21110	16401	TNFSF10,FNDC3A,COL9A3,TAF4,SYCP2,SPO11,BMP7,TFAP2C,RAD21L1,TBC1D20,BCL2L1,PGR,TBX3,PTPN11,HNF1A,WDR48,RNF38,BMPR1B,SLIT2,CGA,RDH10
calcium ion transmembrane transport	0.0249345	859	648	44	0.0679012	0.0512224	GO:0098655	GO:BP	monoatomic cation transmembrane transport	21110	19861	UQCRH,HTR2A,KCNQ2,NTSR1,EDN3,ATP5F1E,FKBP1A,REM1,NETO2,FGF2,HVCN1,NOS1,TESC,TPCN1,SLC8B1,PLA2G1B,CABP1,TRPV4,ISCU,STAC,OXSR1,SCN5A,SCN10A,SCN11A,SLC28A3,UBQLN1,CCL21,CCL19,PTK2B,ADRA1A,BIN1,SLC40A1,ITGAV,TMEM37,CACNG2,ITPR2,CACNA2D4,CACNA1C,ATP6V1E1,PLA2G6,STEAP4,KCNIP4,OPRK1,ATP6V1H
positive regulation of phosphorus metabolic process	0.0250505	860	648	44	0.0679012	0.0511628	GO:0045937	GO:BP	positive regulation of phosphate metabolic process	21110	12433	MOB3C,ECT2,TNIK,HTR2A,CAB39L,NOS2,CAMTA1,PTK6,EEF1A2,NTSR1,EDN3,BMP7,CASS4,ANGPT4,TPX2,FGF2,TAOK3,NOS1,PTPN11,ERP29,GCN1,PLA2G1B,SPPL3,HNF1A,TMEM119,CHEK2,XBP1,EGFR,ACVR2B,CX3CR1,NTRK2,CCL21,CCL19,PTK2B,ADRA1A,MSTN,CNOT9,MAPKAP1,HMGA2,PLA2G6,MAGI2,ADRB2,EIF2AK4,RB1CC1
positive regulation of phosphorus metabolic process	0.0250505	860	648	44	0.0679012	0.0511628	GO:0010562	GO:BP	positive regulation of phosphorus metabolic process	21110	4310	MOB3C,ECT2,TNIK,HTR2A,CAB39L,NOS2,CAMTA1,PTK6,EEF1A2,NTSR1,EDN3,BMP7,CASS4,ANGPT4,TPX2,FGF2,TAOK3,NOS1,PTPN11,ERP29,GCN1,PLA2G1B,SPPL3,HNF1A,TMEM119,CHEK2,XBP1,EGFR,ACVR2B,CX3CR1,NTRK2,CCL21,CCL19,PTK2B,ADRA1A,MSTN,CNOT9,MAPKAP1,HMGA2,PLA2G6,MAGI2,ADRB2,EIF2AK4,RB1CC1
release of sequestered calcium ion into cytosol	0.0250505	130	648	12	0.0185185	0.0923077	GO:0051282	GO:BP	regulation of sequestering of calcium ion	21110	14387	HTR2A,NTSR1,FKBP1A,FGF2,NOS1,TPCN1,SLC8B1,CCL21,CCL19,PTK2B,ITPR2,CACNA1C
multicellular organismal reproductive process	0.0251599	207	648	16	0.0246914	0.0772947	GO:0048515	GO:BP	spermatid differentiation	21110	13538	MAST2,SPATA16,FNDC3A,CFAP97D1,MEIOC,SPO11,TBC1D20,CCDC63,TMEM119,SLC22A14,TTC21A,FSIP2,CFAP221,TUBA8,SPACA1,CFAP206
positive regulation of cell projection organization	0.0254119	24	648	5	0.00771605	0.208333	GO:0032528	GO:BP	microvillus organization	21110	8046	PLD1,TNIK,ESPN,PTPN11,VIL1
regulation of system process	0.0254119	168	648	14	0.0216049	0.0833333	GO:0006937	GO:BP	regulation of muscle contraction	21110	2633	GHSR,MYLK2,ARHGAP42,MYL2,NOS1,TRPV4,SCN5A,SCN10A,ADRA1A,BIN1,CALCRL,DSG2,CACNA1C,ADRB2
gliogenesis	0.0254119	379	648	24	0.037037	0.0633245	GO:0050767	GO:BP	regulation of neurogenesis	21110	13987	SKIL,PRKCI,RB1,NF1,SS18L1,CDH4,BMP7,ID1,FGF2,PPP1CC,CUX2,FBXW8,RNF10,GOLGA4,GORASP1,CX3CR1,NTRK2,BIN1,CTDSP1,SOX10,GLI3,ATOH1,SLIT2,STAU2
tetrapyrrole metabolic process	0.025704	64	648	8	0.0123457	0.125	GO:0033013	GO:BP	tetrapyrrole metabolic process	21110	8407	UROD,MMACHC,SUCLA2,SLC25A39,HNF1A,MMAB,SRRD,SLC25A38
protein-containing complex disassembly	0.0260529	250	648	18	0.0277778	0.072	GO:0032984	GO:BP	protein-containing complex disassembly	21110	8392	EIF5A2,RUBCNL,GAS2L2,DHX8,TPX2,TRPV4,TFIP11,VILL,UBQLN1,KIF24,CHMP5,STMN4,VIL1,IRAK3,MICAL3,SH3BP1,ADRB2,SNX14
regulation of system process	0.0260529	426	648	26	0.0401235	0.0610329	GO:0003012	GO:BP	muscle system process	21110	1482	RCSD1,GHSR,HTR2A,GJC1,GATA5,EDN3,MYLK2,ARHGAP42,MYL2,NOS1,TBX3,TRPV4,STAC,SCN5A,SCN10A,SCN11A,ADRA1A,BIN1,MSTN,CALCRL,DSG2,CACNA1C,PLA2G6,ADRB2,RAP1GDS1,PDLIM5
regulation of ion transmembrane transport	0.026338	592	648	33	0.0509259	0.0557432	GO:0034762	GO:BP	regulation of transmembrane transport	21110	9198	PRKCI,KCNQ2,NTSR1,EDN3,FKBP1A,TRIB3,REM1,NETO2,HVCN1,NOS1,TESC,TPCN1,PTPN11,PLA2G1B,CABP1,ISCU,STAC,OXSR1,SCN5A,SCN10A,SCN11A,DAPK1,UBQLN1,PTK2B,BIN1,TMEM37,CACNG2,CACNA2D4,CACNA1C,PLA2G6,ADRB2,KCNIP4,OPRK1
regulation of leukocyte chemotaxis	0.0266464	97	648	10	0.0154321	0.103093	GO:0002690	GO:BP	positive regulation of leukocyte chemotaxis	21110	1226	EDN3,DEFB124,TRPV4,CMKLR1,OXSR1,CX3CR1,CCL21,CCL19,PTK2B,MSTN
negative regulation of catalytic activity	0.0266464	969	648	48	0.0740741	0.0495356	GO:0051336	GO:BP	regulation of hydrolase activity	21110	14432	ECT2,TNFSF10,LRCH1,HTR2A,NF1,GRN,BIRC7,FKBP1A,CSNK2A1,TBC1D20,ARHGAP42,FGF2,PEBP1,NOS1,RASAL1,PLA2G1B,TRIAP1,HNF1A,CORO1C,FICD,SGSM1,EGFR,DAPK1,NTRK2,CCL21,CCL19,SPINK4,PTK2B,ADRA1A,RECK,BIN1,TFPI,ZC3H15,VIL1,BCL2L13,BID,SH3BP1,MAGI2,SPINK5,SPINK14,SPINK13,SPINK7,SPINK9,RAP1GDS1,ARAP2,AKIRIN2,ST18,TERF1
positive regulation of programmed cell death	0.0266464	50	648	7	0.0108025	0.14	GO:2001238	GO:BP	positive regulation of extrinsic apoptotic signaling pathway	21110	27717	TNFSF10,SKIL,NF1,RBCK1,ZSWIM2,BID,BMPR1B
protein-containing complex disassembly	0.0269673	498	648	29	0.0447531	0.0582329	GO:0022411	GO:BP	cellular component disassembly	21110	6964	EIF5A2,LCP1,RUBCNL,GAS2L2,DHX8,DUSP3,GATA5,AURKA,TPX2,LRBA,HNF1A,TRPV4,USP30,TFIP11,VILL,EXOG,CX3CR1,UBQLN1,KIF24,CHMP5,STMN4,BNIP3L,VIL1,IRAK3,MICAL3,SH3BP1,ADRB2,SNX14,RB1CC1
heart development	0.0270016	594	648	33	0.0509259	0.0555556	GO:0007507	GO:BP	heart development	21110	3064	RB1,AP2B1,NF1,FZD2,GJC1,GATA5,BMP7,FKBP1A,MYLK2,CCM2L,POFUT1,ASXL1,FGF2,MYL2,TBX3,TBX5,PTPN11,FOXN4,ACACB,MYO18B,EGFR,ACVR2B,SCN5A,DNAI1,ADRA1A,COL3A1,CALCRL,DSG2,CACNA1C,GLI3,PDLIM5,SLIT2,RB1CC1
regulation of ion transmembrane transport	0.0270016	594	648	33	0.0509259	0.0555556	GO:0043269	GO:BP	regulation of monoatomic ion transport	21110	11181	HTR2A,KCNQ2,NTSR1,HRH3,EDN3,FKBP1A,REM1,NETO2,HVCN1,NOS1,TESC,TPCN1,SLC8B1,PLA2G1B,CABP1,ISCU,STAC,OXSR1,SCN5A,SCN10A,SCN11A,UBQLN1,PTK2B,BIN1,TMEM37,CACNG2,CACNA2D4,CACNA1C,PLA2G6,ADRB2,KCNIP4,CNR1,OPRK1
negative regulation of small GTPase mediated signal transduction	0.0276692	191	648	15	0.0231481	0.078534	GO:0032872	GO:BP	regulation of stress-activated MAPK cascade	21110	8296	PRDX1,TNIK,MECOM,DUSP3,BIRC7,TAOK3,TRPV4,EGFR,MYD88,CCL21,CCL19,DNAJA1,PTK2B,RB1CC1,OPRK1
tetrapyrrole metabolic process	0.0276692	37	648	6	0.00925926	0.162162	GO:0033014	GO:BP	tetrapyrrole biosynthetic process	21110	8408	UROD,SUCLA2,SLC25A39,HNF1A,SRRD,SLC25A38
actin filament-based process	0.0276692	453	648	27	0.0416667	0.0596026	GO:0007015	GO:BP	actin filament organization	21110	2683	GHSR,PRKCI,LCP1,GAS2L2,ESPN,CASS4,ID1,HCK,CIT,PXN,PLA2G1B,TRPV4,SSH1,CORO1C,VILL,XIRP1,CCL21,PTK2B,MYO7B,BIN1,VIL1,MICAL3,CDC42EP1,SH3BP1,PICK1,BAIAP2L2,SLIT2
tetrapyrrole metabolic process	0.0276692	37	648	6	0.00925926	0.162162	GO:0006779	GO:BP	porphyrin-containing compound biosynthetic process	21110	2520	UROD,SUCLA2,SLC25A39,HNF1A,SRRD,SLC25A38
calcium ion transmembrane transport	0.0280939	922	648	46	0.0709877	0.0498915	GO:0098660	GO:BP	inorganic ion transmembrane transport	21110	19866	UQCRH,SLC25A30,HTR2A,SLC4A1,KCNQ2,NTSR1,EDN3,ATP5F1E,FKBP1A,REM1,NETO2,FGF2,HVCN1,NOS1,TESC,TPCN1,SLC8B1,PLA2G1B,CABP1,TRPV4,ISCU,STAC,OXSR1,SCN5A,SCN10A,SCN11A,SLC28A3,UBQLN1,CCL21,CCL19,PTK2B,ADRA1A,BIN1,SLC40A1,ITGAV,TMEM37,CACNG2,ITPR2,CACNA2D4,CACNA1C,ATP6V1E1,PLA2G6,STEAP4,KCNIP4,OPRK1,ATP6V1H
release of sequestered calcium ion into cytosol	0.0282072	134	648	12	0.0185185	0.0895522	GO:0051208	GO:BP	sequestering of calcium ion	21110	14333	HTR2A,NTSR1,FKBP1A,FGF2,NOS1,TPCN1,SLC8B1,CCL21,CCL19,PTK2B,ITPR2,CACNA1C
negative regulation of blood pressure	0.0283224	51	648	7	0.0108025	0.137255	GO:0045776	GO:BP	negative regulation of blood pressure	21110	12310	NOS2,NTSR1,ARHGAP42,NOS1,ADRA1A,ADRB2,CNR1
disaccharide biosynthetic process	0.0287692	2	648	2	0.00308642	1	GO:0005986	GO:BP	sucrose biosynthetic process	21110	1898	FBP1,FBP2
heart development	0.0287692	7	648	3	0.00462963	0.428571	GO:0003164	GO:BP	His-Purkinje system development	21110	1619	TBX3,TBX5,DSG2
positive regulation of inner ear receptor cell differentiation	0.0287692	2	648	2	0.00308642	1	GO:0045633	GO:BP	positive regulation of mechanoreceptor differentiation	21110	12184	FGF2,ATOH1
regulation of release of cytochrome c from mitochondria	0.0287692	599	648	33	0.0509259	0.0550918	GO:0097190	GO:BP	apoptotic signaling pathway	21110	19569	TNFSF10,SKIL,TPT1,RB1,NF1,TNFRSF25,DIDO1,SCRT2,CSNK2A1,RBCK1,TRIB3,BCL2L1,PLAGL2,HRK,ERP29,TRIAP1,CHEK2,XBP1,MLH1,CX3CR1,DAPK1,HNRNPK,UBQLN1,DNAJA1,BNIP3L,MELK,ZSWIM2,ITGAV,BID,PLA2G6,BMPR1B,BMF,RB1CC1
positive regulation of inner ear receptor cell differentiation	0.0287692	2	648	2	0.00308642	1	GO:0045609	GO:BP	positive regulation of inner ear auditory receptor cell differentiation	21110	12160	FGF2,ATOH1
behavioral response to acetic acid induced pain	0.0287692	2	648	2	0.00308642	1	GO:0061367	GO:BP	behavioral response to acetic acid induced pain	21110	16337	ADAM11,SCN11A
AV node cell to bundle of His cell communication	0.0287692	15	648	4	0.00617284	0.266667	GO:0086069	GO:BP	bundle of His cell to Purkinje myocyte communication	21110	18918	TBX5,SCN5A,SCN10A,DSG2
positive regulation of inner ear receptor cell differentiation	0.0287692	2	648	2	0.00308642	1	GO:2000982	GO:BP	positive regulation of inner ear receptor cell differentiation	21110	27517	FGF2,ATOH1
positive regulation of inner ear receptor cell differentiation	0.028908	433	648	26	0.0401235	0.0600462	GO:0010720	GO:BP	positive regulation of cell development	21110	4445	SKIL,PRKCI,RB1,EVI2B,SS18L1,CDH4,PCK1,AURKA,SOX12,FGF2,PPP1CC,CUX2,TESC,FBXW8,XBP1,GOLGA4,CX3CR1,NTRK2,CCL19,PROC,BIN1,SOX10,GLI3,SLIT2,PHF10,STAU2
response to chemokine	0.0291596	875	648	44	0.0679012	0.0502857	GO:0009725	GO:BP	response to hormone	21110	3700	TNFSF10,GHSR,PRKCI,RB1,CYSLTR2,NOS2,SOST,HDAC5,PMEPA1,PCK1,BMP7,TRIB3,PGR,NOS1,DDX54,PTPN11,PXN,PLA2G1B,MSI1,TRPV4,XBP1,EPM2AIP1,SCN11A,FBP1,CTSL,GKAP1,CCL21,CCL19,DNAI1,DNAJA1,PTK2B,ADRA1A,MSTN,COL3A1,TFPI,CNOT9,ADIPOR2,SOX10,EIF4E,RAP1GDS1,SLIT2,GPHB5,CGA,OPRK1
negative regulation of small GTPase mediated signal transduction	0.0299811	194	648	15	0.0231481	0.0773196	GO:0070302	GO:BP	regulation of stress-activated protein kinase signaling cascade	21110	16973	PRDX1,TNIK,MECOM,DUSP3,BIRC7,TAOK3,TRPV4,EGFR,MYD88,CCL21,CCL19,DNAJA1,PTK2B,RB1CC1,OPRK1
negative regulation of small GTPase mediated signal transduction	0.0300537	52	648	7	0.0108025	0.134615	GO:0046580	GO:BP	negative regulation of Ras protein signal transduction	21110	12948	NF1,ARHGAP42,RASAL1,KCTD10,FBP1,ADRA1A,MAPKAP1
neuron projection development	0.0308459	26	648	5	0.00771605	0.192308	GO:0010623	GO:BP	programmed cell death involved in cell development	21110	4366	BHLHE23,SYCP2,BCL2L1,FGF2,UNC5C
negative regulation of small GTPase mediated signal transduction	0.0332589	39	648	6	0.00925926	0.153846	GO:1902229	GO:BP	regulation of intrinsic apoptotic signaling pathway in response to DNA damage	21110	23149	SKIL,TPT1,BCL2L1,TRIAP1,HNRNPK,BID
synaptic signaling	0.033989	781	648	40	0.0617284	0.0512164	GO:0099536	GO:BP	synaptic signaling	21110	20177	GHSR,HTR2A,NF1,MPP2,GJC1,KCNQ2,CHRNA4,YTHDF1,NTSR1,HRH3,SNPH,MYLK2,NETO2,CUX2,NOS1,RPH3A,RNF10,CX3CR1,NTRK2,CHRNA2,PTK2B,ADRA1A,SCTR,CACNG2,PVALB,ERC1,GALR3,PICK1,PLA2G6,HTR4,ADRB2,EIF4E,GPR176,EIF2AK4,CNR1,HTR1E,SNX14,NPBWR1,OPRK1,STAU2
regulation of anatomical structure size	0.0345766	511	648	29	0.0447531	0.0567515	GO:0090066	GO:BP	regulation of anatomical structure size	21110	18997	FAAH,HTR2A,CDH4,EDN3,RAB22A,HCK,ASXL1,ARHGAP42,CIT,NOS1,TRPV4,SSH1,GOLGA4,VILL,CCL21,PTK2B,ADRA1A,DPYSL2,BIN1,SCTR,VIL1,CDC42EP1,SH3BP1,BAIAP2L2,PLA2G6,ADRB2,RAP1GDS1,SLIT2,RB1CC1
gliogenesis	0.0345766	16	648	4	0.00617284	0.25	GO:0060253	GO:BP	negative regulation of glial cell proliferation	21110	15303	RB1,NF1,RNF10,SOX10
feeding behavior	0.03524	27	648	5	0.00771605	0.185185	GO:0060259	GO:BP	regulation of feeding behavior	21110	15309	GHSR,MC3R,EIF2AK4,CNR1,OPRK1
regulation of proteolysis	0.03524	708	648	37	0.0570988	0.0522599	GO:0030162	GO:BP	regulation of proteolysis	21110	7053	TNFSF10,CPB2,NUDT15,GRN,BIRC7,CTSZ,AURKA,PSMF1,CSNK2A1,TRIB3,PEBP1,FBXW8,RNFT2,SIRT4,TRIAP1,HNF1A,SART3,XBP1,DAPK1,GAS1,AGTPBP1,UBQLN1,SPINK4,PTK2B,RECK,BIN1,TFPI,VIL1,BCL2L13,BID,SPINK5,SPINK14,SPINK13,SPINK7,SPINK9,AKIRIN2,ST18
regulation of release of cytochrome c from mitochondria	0.03524	27	648	5	0.00771605	0.185185	GO:0090200	GO:BP	positive regulation of release of cytochrome c from mitochondria	21110	19114	TNFSF10,HRK,BID,PLA2G6,BMF
synaptic signaling	0.0354411	759	648	39	0.0601852	0.0513834	GO:0099537	GO:BP	trans-synaptic signaling	21110	20178	GHSR,HTR2A,NF1,MPP2,GJC1,KCNQ2,CHRNA4,YTHDF1,NTSR1,HRH3,SNPH,MYLK2,NETO2,CUX2,NOS1,RPH3A,CX3CR1,NTRK2,CHRNA2,PTK2B,ADRA1A,SCTR,CACNG2,PVALB,ERC1,GALR3,PICK1,PLA2G6,HTR4,ADRB2,EIF4E,GPR176,EIF2AK4,CNR1,HTR1E,SNX14,NPBWR1,OPRK1,STAU2
protein autophosphorylation	0.0381261	712	648	37	0.0570988	0.0519663	GO:0001934	GO:BP	positive regulation of protein phosphorylation	21110	563	MOB3C,ECT2,TNIK,HTR2A,CAB39L,PTK6,EDN3,BMP7,CASS4,ANGPT4,TPX2,FGF2,TAOK3,NOS1,PTPN11,ERP29,PLA2G1B,HNF1A,TMEM119,CHEK2,XBP1,EGFR,ACVR2B,CX3CR1,NTRK2,CCL21,CCL19,PTK2B,ADRA1A,MSTN,CNOT9,MAPKAP1,HMGA2,PLA2G6,ADRB2,EIF2AK4,RB1CC1
regulation of mononuclear cell migration	0.0381261	122	648	11	0.0169753	0.0901639	GO:0071675	GO:BP	regulation of mononuclear cell migration	21110	17798	LRCH1,DEFB124,SLC8B1,TRPV4,CMKLR1,OXSR1,CX3CR1,CCL21,PTK2B,MSTN,SLIT2
regulation of mononuclear cell migration	0.0383841	242	648	17	0.0262346	0.0702479	GO:0097529	GO:BP	myeloid leukocyte migration	21110	19735	MMP28,NF1,EDN3,DEFB124,PLA2G1B,TRPV4,CMKLR1,ITGA9,MYD88,CX3CR1,CCL21,CCL19,B4GALT1,PTK2B,MSTN,IL17RA,SLIT2
release of sequestered calcium ion into cytosol	0.0388349	201	648	15	0.0231481	0.0746269	GO:0007204	GO:BP	positive regulation of cytosolic calcium ion concentration	21110	2825	HTR2A,LPAR6,NOS1,PLA2G1B,SPPL3,TRPV4,CMKLR1,CX3CR1,CCR8,PTK2B,ADRA1A,GPR17,ITGAV,CACNA1C,PLA2G6
negative regulation of programmed cell death	0.0388349	8	648	3	0.00462963	0.375	GO:2000669	GO:BP	negative regulation of dendritic cell apoptotic process	21110	27223	BCL2L1,CCL21,CCL19
negative regulation of protein localization	0.0388349	201	648	15	0.0231481	0.0746269	GO:1903828	GO:BP	negative regulation of protein localization	21110	24439	GHSR,SIAH3,NF1,NSFL1C,BCL2L1,DCLK2,PTPN11,ERP29,SIRT4,CABP1,ANKRD13A,DCLK3,DNAJA1,LYPLA1,TERF1
multicellular organismal reproductive process	0.0388349	330	648	21	0.0324074	0.0636364	GO:0007281	GO:BP	germ cell development	21110	2877	SPATA16,FNDC3A,CFAP97D1,MEIOC,SPO11,AURKA,TBC1D20,BCL2L1,CCDC63,MLH1,SLC22A14,TTC21A,TUT7,PTK2B,FSIP2,CFAP221,TUBA8,BMPR1B,SPACA1,CFAP206,STAU2
gliogenesis	0.0388349	8	648	3	0.00462963	0.375	GO:0010626	GO:BP	negative regulation of Schwann cell proliferation	21110	4369	NF1,RNF10,SOX10
negative regulation of small GTPase mediated signal transduction	0.0388349	997	648	48	0.0740741	0.0481444	GO:1902533	GO:BP	positive regulation of intracellular signal transduction	21110	23383	LURAP1,ECT2,TNFSF10,TNIK,SKIL,HTR2A,LPAR6,TMEM101,RUNDC3A,CAMTA1,PLEKHG5,BIRC7,EDN3,BMP7,CASS4,FKBP1A,RBCK1,PLAGL2,FGF2,TAOK3,PTPN11,ERP29,PLA2G1B,SPPL3,HNF1A,TRPV4,XBP1,EGFR,MYD88,CX3CR1,NTRK2,CCL21,CCL19,MYORG,PTK2B,ADRA1A,GLIPR2,GPR17,COL3A1,ITGAV,SCTR,BID,LGALS1,PLA2G6,ADRB2,ALKAL1,RB1CC1,OPRK1
negative regulation of catalytic activity	0.0388349	330	648	21	0.0324074	0.0636364	GO:0051346	GO:BP	negative regulation of hydrolase activity	21110	14442	LRCH1,BIRC7,FKBP1A,CSNK2A1,PEBP1,NOS1,TRIAP1,HNF1A,FICD,SPINK4,RECK,BIN1,TFPI,VIL1,SPINK5,SPINK14,SPINK13,SPINK7,SPINK9,RAP1GDS1,TERF1
regulation of atrial cardiac muscle cell membrane depolarization	0.0388349	8	648	3	0.00462963	0.375	GO:0060371	GO:BP	regulation of atrial cardiac muscle cell membrane depolarization	21110	15414	TBX5,SCN5A,SCN10A
regulation of release of cytochrome c from mitochondria	0.0419715	56	648	7	0.0108025	0.125	GO:0001836	GO:BP	release of cytochrome c from mitochondria	21110	507	TNFSF10,BCL2L1,HRK,TRIAP1,BID,PLA2G6,BMF
regulation of leukocyte chemotaxis	0.0419715	224	648	16	0.0246914	0.0714286	GO:0050920	GO:BP	regulation of chemotaxis	21110	14115	MMP28,DUSP3,YTHDF1,EDN3,DEFB124,FGF2,SLC8B1,TRPV4,CMKLR1,OXSR1,CX3CR1,CCL21,CCL19,PTK2B,MSTN,SLIT2
eye development	0.0430349	89	648	9	0.0138889	0.101124	GO:0002088	GO:BP	lens development in camera-type eye	21110	691	SKIL,BIRC7,TBC1D20,FGF2,CRYBB3,CRYBB2,CRYBB1,CRYBA4,WNT5B
regulation of leukocyte chemotaxis	0.0430349	144	648	12	0.0185185	0.0833333	GO:0050921	GO:BP	positive regulation of chemotaxis	21110	14116	EDN3,DEFB124,FGF2,TRPV4,CMKLR1,OXSR1,CX3CR1,CCL21,CCL19,PTK2B,MSTN,SLIT2
regulation of anatomical structure size	0.0430349	144	648	12	0.0185185	0.0833333	GO:0001508	GO:BP	action potential	21110	337	GJC1,CHRNA4,NTSR1,SCN5A,SCN10A,SCN11A,NTRK2,ADRA1A,BIN1,DSG2,CACNA1C,CNR1
positive regulation of inner ear receptor cell differentiation	0.0439783	849	648	42	0.0648148	0.04947	GO:0045597	GO:BP	positive regulation of cell differentiation	21110	12148	ECT2,SKIL,PRKCI,HTR2A,RB1,EVI2B,ETV4,GATA5,SS18L1,CDH4,EDN3,PCK1,BMP7,AURKA,FAM210B,TCF15,SOX12,FGF2,PPP1CC,CUX2,TESC,FBXW8,TBX5,TMEM119,CMKLR1,XBP1,GOLGA4,ACVR2B,CX3CR1,NTRK2,CCL19,GLIPR2,PROC,BIN1,ANKRD54,SOX10,GLI3,BMPR1B,ATOH1,SLIT2,PHF10,STAU2
regulation of release of cytochrome c from mitochondria	0.0439783	772	648	39	0.0601852	0.0505181	GO:0000165	GO:BP	MAPK cascade	21110	59	PRDX1,TNIK,MECOM,HTR2A,NF1,NLK,DUSP3,BIRC7,EDN3,BMP7,FGF2,PPP1CC,SH2B3,TAOK3,PEBP1,PTPN11,ERP29,MAPKAPK5,PLA2G1B,TRPV4,XBP1,EGFR,MYD88,NTRK2,CCL21,CCL19,DNAJA1,PTK2B,ADRA1A,GLIPR2,MAP3K2,ITGAV,IRAK3,ADRB2,RAP1GDS1,PAK6,ALKAL1,RB1CC1,OPRK1
regulation of anatomical structure size	0.0444383	57	648	7	0.0108025	0.122807	GO:0098900	GO:BP	regulation of action potential	21110	19994	NTSR1,SCN5A,ADRA1A,BIN1,DSG2,CACNA1C,CNR1
regulation of leukocyte chemotaxis	0.0444383	29	648	5	0.00771605	0.172414	GO:0010758	GO:BP	regulation of macrophage chemotaxis	21110	4479	MMP28,TRPV4,CMKLR1,PTK2B,MSTN
negative regulation of protein localization	0.0444383	980	648	47	0.0725309	0.0479592	GO:0060341	GO:BP	regulation of cellular localization	21110	15386	ECT2,GHSR,SLC2A2,PRKCI,SIAH3,LCP1,NF1,NOS2,NSFL1C,FKBP1A,TBC1D20,BCL2L1,MYLK2,TM9SF4,NETO2,DCLK2,PPP1CC,NOS1,SLC8B1,PTPN11,ERP29,SIRT4,PLA2G1B,CABP1,HNF1A,ANKRD13A,ISCU,HPS4,XBP1,EGFR,STAC,DCLK3,GAS1,DNAJA1,BNIP3L,IWS1,EPB41L5,VIL1,CACNG2,PICK1,PLA2G6,GLI3,SH3TC2,RAP1GDS1,CNR1,LYPLA1,TERF1
hormone binding	0.0458776	792	660	43	0.0651515	0.0542929	GO:0019900	GO:MF	kinase binding	20195	3755	RB1,DUSP3,HDAC5,DBF4B,EEF1A2,CASS4,AURKA,ANGPT4,TRIB3,BCL2L1,TPX2,LRBA,PPP1CC,SH2B3,CIT,PRKAB1,PEBP1,PTPN11,MAPKAPK5,GCN1,TRPV4,TTC28,CHEK2,XBP1,EGFR,OXSR1,SCN5A,UBQLN1,PTK2B,DPYSL2,MAP3K2,ITGAV,USP37,CNOT9,MAPKAP1,IRAK3,PICK1,PLA2G6,UNC5C,PDLIM5,ALKAL1,RB1CC1,STAU2
feeding behavior	0.0465508	649	648	34	0.0524691	0.0523883	GO:0007610	GO:BP	behavior	21110	3139	DMBX1,GHSR,HTR2A,KLHL1,NF1,PPY,PYY,ADAM11,CHRNA4,YTHDF1,NTSR1,MC3R,CUX2,EGFR,SCN11A,CX3CR1,AGTPBP1,NTRK2,RMI1,CNTFR,ORMDL1,PBX3,PEX13,TMBIM4,GALR3,PLA2G6,GLI3,EIF4E,HPGDS,GPR176,EIF2AK4,PAK6,CNR1,OPRK1
postsynapse	0.0469089	338	672	22	0.0327381	0.0650888	GO:0014069	GO:CC	postsynaptic density	22122	696	TNIK,MPP2,AURKA,NETO2,NOS1,RPL6,RPLP0,RNF10,CABP1,MYD88,DAPK1,NTRK2,SIGMAR1,PTK2B,GRIP1,CACNG2,CACNA1C,PICK1,MAGI2,PDLIM5,PAK6,RPL7
postsynapse	0.0469089	902	672	45	0.0669643	0.0498891	GO:0070161	GO:CC	anchoring junction	22122	2447	MPZL1,ECT2,SLC2A2,CLDN11,PRKCI,LCP1,MPP3,MPP2,ITGA2B,FZD2,GJC1,PLEKHG5,STX16,CASS4,HCK,PPP1CC,VSIG10,RPL6,RPLP0,PXN,GIT2,TRPV4,CORO1C,EGFR,SCN5A,XIRP1,FBP2,HNRNPK,SIGMAR1,AQP3,AQP7,B4GALT1,PTK2B,PALLD,LIMS2,ITGAV,EPB41L5,DSG2,CDC42EP1,SH3BP1,BAIAP2L2,MAGI2,PDLIM5,GJB7,RPL7
cytoplasmic side of membrane	0.0469089	207	672	16	0.0238095	0.0772947	GO:0098562	GO:CC	cytoplasmic side of membrane	22122	3207	AP2B1,SLC4A1,SRMS,PTK6,EEF1A2,NTSR1,OSBPL2,FKBP1A,HM13,HCK,SPPL3,STAC,EPM2AIP1,DNAJA1,PTK2B,PTPN4
regulation of mononuclear cell migration	0.0473077	228	648	16	0.0246914	0.0701754	GO:0002685	GO:BP	regulation of leukocyte migration	21110	1221	LRCH1,MMP28,NF1,EDN3,DEFB124,SLC8B1,TRPV4,CMKLR1,MYD88,OXSR1,CX3CR1,CCL21,CCL19,PTK2B,MSTN,SLIT2
cellular response to chemokine	0.0473077	338	648	21	0.0324074	0.0621302	GO:0062197	GO:BP	cellular response to chemical stress	21110	16782	PRDX1,RCSD1,ECT2,GATA5,BMP7,SRXN1,PXN,TRPV4,XBP1,EGFR,OXSR1,FBP1,DAPK1,UBQLN1,SIGMAR1,NUDT2,DNAJA1,MELK,MAPKAP1,RAD52,STAU2
negative regulation of small GTPase mediated signal transduction	0.0473077	166	648	13	0.0200617	0.0783133	GO:0051896	GO:BP	regulation of protein kinase B signaling	21110	14769	CASS4,FGF2,SH2B3,HNF1A,XBP1,EGFR,CX3CR1,NTRK2,CCL21,CCL19,MYORG,MSTN,MAGI2
synaptic signaling	0.0477047	752	648	38	0.058642	0.0505319	GO:0098916	GO:BP	anterograde trans-synaptic signaling	21110	20010	GHSR,HTR2A,NF1,MPP2,GJC1,KCNQ2,CHRNA4,YTHDF1,NTSR1,HRH3,SNPH,MYLK2,NETO2,CUX2,RPH3A,CX3CR1,NTRK2,CHRNA2,PTK2B,ADRA1A,SCTR,CACNG2,PVALB,ERC1,GALR3,PICK1,PLA2G6,HTR4,ADRB2,EIF4E,GPR176,EIF2AK4,CNR1,HTR1E,SNX14,NPBWR1,OPRK1,STAU2
synaptic signaling	0.0477047	752	648	38	0.058642	0.0505319	GO:0007268	GO:BP	chemical synaptic transmission	21110	2865	GHSR,HTR2A,NF1,MPP2,GJC1,KCNQ2,CHRNA4,YTHDF1,NTSR1,HRH3,SNPH,MYLK2,NETO2,CUX2,RPH3A,CX3CR1,NTRK2,CHRNA2,PTK2B,ADRA1A,SCTR,CACNG2,PVALB,ERC1,GALR3,PICK1,PLA2G6,HTR4,ADRB2,EIF4E,GPR176,EIF2AK4,CNR1,HTR1E,SNX14,NPBWR1,OPRK1,STAU2
hormone binding	0.04876	710	660	39	0.0590909	0.0549296	GO:0042803	GO:MF	protein homodimerization activity	20195	5684	MMACHC,ECT2,MECOM,CDADC1,NOS2,SLC4A1,GID8,VAPB,SDCBP2,PSMF1,HM13,BCL2L1,PHETA1,HSPB8,TESC,SDS,TPCN1,SLC8B1,ERP29,SPPL3,ISCU,FICD,HPS4,TPST2,CHEK2,XBP1,NTRK2,EPHX2,BNIP3L,GLIPR2,MSTN,VIL1,CNOT9,IRAK3,ADA2,ADRB2,HPGDS,SLIT2,TERF1
L-threonine ammonia-lyase activity	0.04876	2	660	2	0.0030303	1	GO:0004794	GO:MF	L-threonine ammonia-lyase activity	20195	1072	SDSL,SDS
mismatched DNA binding	0.04876	15	660	4	0.00606061	0.266667	GO:0030983	GO:MF	mismatched DNA binding	20195	4111	MUTYH,MLH1,APTX,PMS1
fructose 1,6-bisphosphate 1-phosphatase activity	0.04876	2	660	2	0.0030303	1	GO:0042132	GO:MF	fructose 1,6-bisphosphate 1-phosphatase activity	20195	5610	FBP1,FBP2
CCR7 chemokine receptor binding	0.04876	2	660	2	0.0030303	1	GO:0031732	GO:MF	CCR7 chemokine receptor binding	20195	4231	CCL21,CCL19
G protein-coupled opioid receptor activity	0.04876	7	660	3	0.00454545	0.428571	GO:0004985	GO:MF	G protein-coupled opioid receptor activity	20195	1224	SIGMAR1,NPBWR1,OPRK1
cellular response to chemokine	0.0495592	703	648	36	0.0555556	0.0512091	GO:1901699	GO:BP	cellular response to nitrogen compound	21110	22660	GHSR,PRKCI,HTR2A,RB1,CYSLTR2,HDAC5,GATA5,HRH3,PCK1,RTF2,TRIB3,ZCCHC3,DEFB124,ID1,BCL2L1,PTPN11,PXN,PLA2G1B,HNF1A,SSH1,XBP1,EGFR,FBP1,NTRK2,GKAP1,DNAI1,CHMP5,MSTN,COL5A2,COL3A1,ITPR2,HTR4,ADRB2,RAP1GDS1,SLIT2,HTR1E
galectin complex	0.0496344	2	672	2	0.00297619	1	GO:1990724	GO:CC	galectin complex	22122	3987	LGALS2,LGALS1

## Sheet: Adaptation
Table S6: Results of Gene Ontology (GO) terms enrichment analysis for the genes harboring production and adaptation confirmed selective sweeps.
redundancy_term	p_value	term_size	query_size	intersection_size	precision	recall	term_id	source	term_name	effective_domain_size	source_order	Genes
regulation of protein localization	9.71594e-09	873	1223	100	0.0817661	0.114548	GO:0032880	GO:BP	regulation of protein localization	21110	8304	KCNE1,SLC5A3,ADIPOQ,SERP1,WWTR1,ZIC1,NUP58,LATS2,XPO4,BORA,RPH3AL,DOC2B,YWHAE,MYO1C,INPP5K,TAX1BP3,DERL2,DLG4,NLGN2,WRAP53,VAMP2,RANGRF,NDEL1,MYH10,STX8,SHISA6,B9D1,MIEF2,LLGL1,SREBF1,FLCN,PPP1R9B,ITGA3,KAT7,NGFR,ABI3,FERMT1,MAVS,DDRGK1,EXPH5,RDX,DRD2,ZPR1,SIK3,SIDT2,C2CD2L,TRIM29,SORL1,HSPA8,SERGEF,ABCC8,KCNJ11,ARNTL,SWAP70,RIC3,SYT9,APBB1,TRIM34,TRIM6,TRIM68,TRIM21,RHOG,NUMA1,INPPL1,UCP2,NKD2,C…
regulation of cellular localization	1.54639e-08	980	1223	108	0.0883074	0.110204	GO:0060341	GO:BP	regulation of cellular localization	21110	15386	KCNE1,SLC5A3,ADIPOQ,SERP1,WWTR1,ZIC1,NUP58,LATS2,XPO4,BORA,RPH3AL,DOC2B,YWHAE,MYO1C,INPP5K,TAX1BP3,P2RX5,DERL2,DLG4,NLGN2,WRAP53,VAMP2,RANGRF,NDEL1,MYH10,STX8,SHISA6,B9D1,MIEF2,LLGL1,SREBF1,FLCN,PPP1R9B,ITGA3,KAT7,NGFR,ABI3,FERMT1,MAVS,DDRGK1,MTMR2,EXPH5,RDX,CRYAB,DRD2,ZPR1,SIK3,SIDT2,C2CD2L,TRIM29,SORL1,HSPA8,SERGEF,ABCC8,KCNJ11,CALCA,ARNTL,SWAP70,RIC3,SYT9,APBB1,TRIM34,TRIM6,TRIM68,TRIM21,RHOG,…
positive regulation of intracellular signal transduction	1.94761e-06	997	1223	102	0.0834015	0.102307	GO:1902533	GO:BP	positive regulation of intracellular signal transduction	21110	23383	ADIPOQ,P2RY1,RNF13,KL,HMGB1,FLT1,TNFRSF19,CRK,SERPINF2,HIC1,CTNS,P2RX5,DHX33,MINK1,ARRB2,ALOX15,DVL2,EIF5A,TP53,ALOX12B,AURKB,RPL26,PIK3R6,PIK3R5,UBB,ADORA2B,SMCR8,FLCN,MAP2K3,SPAG9,LRRC59,PHB,BMP2,ADRA1D,MAVS,GUCY1A2,ATM,DIXDC1,IL18,DRD2,APOA1,SIK3,CD3E,CBL,TMEM9B,DENND2B,ILK,CAVIN3,TRIM34,TRIM6,TRIM68,TRIM21,LAMTOR1,P2RY6,ARRB1,RPS3,WNT11,TLR9,GPR62,GNAI2,MST1R,RHOA,GPX1,SHISA5,PLXNB1,TDGF1,LTF…
response to organophosphorus	4.40098e-06	132	1223	26	0.0212592	0.19697	GO:0046683	GO:BP	response to organophosphorus	21110	13024	KCNE1,ADIPOQ,P2RY1,RFC3,INPP5K,TRPV1,P2RX5,P2RX1,PER1,TRIM16,SREBF1,COL1A1,CRLS1,OXT,FDX1,KCNJ11,PDE2A,P2RY2,P2RY6,SRD5A1,SLC26A6,RAP1B,BSG,HCN2,DGKQ,TLR7
negative regulation of cellular component organization	5.73528e-06	725	1223	79	0.0645953	0.108966	GO:0051129	GO:BP	negative regulation of cellular component organization	21110	14275	ADIPOQ,HRG,PFN2,HMGB1,SACS,INPP5K,RTN4RL1,SMG6,PAFAH1B1,PFN1,ARRB2,DLG4,PHF23,CLDN7,TP53,EFNB3,AURKB,CTC1,ARHGEF15,NTN1,PMP22,ULK2,SMCR8,FLII,TOM1L2,FLCN,ITGA3,ABI3,SPEF1,AVP,MTMR2,SLN,ATM,RDX,CRYAB,ZW10,APOA4,APOC3,APOA1,CENATAC,THY1,SORL1,HSPA8,SWAP70,DENND5A,ANAPC15,ARAP1,NEU3,TSKU,TRIP13,PTPN9,SEMA3G,TWF2,SEMA3B,SEMA3F,AMIGO3,RHOA,GPX1,NME6,MAP4,LDLRAD4,BUB1,NAV3,MDM1,PRTN3,CNN2,ABCA7,APC2,PF…
response to light stimulus	1.70989e-05	326	1223	44	0.0359771	0.134969	GO:0009416	GO:BP	response to light stimulus	21110	3556	KCNE1,BRCA2,CTNS,AIPL1,NLRP1,RPAIN,TP53,GUCY2D,PER1,AURKB,RPL26,RCVRN,MFAP4,MYO15A,COPS3,GNGT2,PCNA,LRRN4,DRD2,USP28,KMT2A,TTC36,USP2,KCNC1,ABCC8,USP47,SMPD1,PLEKHB1,POLD3,HYAL2,HYAL1,GNAT1,GPX1,CDC25A,TRIM32,GNAQ,NPHP1,ELANE,ABCA7,STK11,REEP6,UVSSA,EXT1,PDE6C
animal organ maturation	1.70989e-05	33	1223	12	0.00981194	0.363636	GO:0048799	GO:BP	animal organ maturation	21110	13785	RFLNB,PHOSPHO1,BMP2,ZBTB16,PTH,DCHS1,RHOA,PLXNB1,LTF,FGFR3,EXT1,PAX2
regulation of cellular localization	2.21324e-05	921	1223	92	0.0752249	0.0998914	GO:0051050	GO:BP	positive regulation of transport	21110	14220	KCNE1,KCNE2,ADIPOQ,AHSG,P2RY1,SELENOT,SERP1,ZIC1,XPO4,RPH3AL,DOC2B,YWHAE,MYO1C,INPP5K,TRPV3,TRPV1,P2RX5,P2RX1,ANKFY1,ARRB2,GPS2,NLGN2,ATP1B2,ALOX12B,VAMP2,MYH10,PIRT,TRPV2,ADORA2B,MIEF2,CACNA1G,SNF8,LRRC38,BMP2,MAVS,AVP,OXT,MTMR2,EXPH5,RDX,DRD2,ZPR1,APOA5,APOA1,FXYD2,SCN4B,KMT2A,C2CD2L,ABCG4,CBL,THY1,SORL1,SCN3B,KCNC1,ABCC8,PTH,TUB,SYT9,APBB1,SMPD1,STIM1,NUMA1,P2RY2,P2RY6,ARRB1,NFKBIA,BAP1,HYAL2,…
animal organ maturation	3.06424e-05	29	1223	11	0.00899428	0.37931	GO:0070977	GO:BP	bone maturation	21110	17349	RFLNB,PHOSPHO1,BMP2,ZBTB16,PTH,DCHS1,RHOA,PLXNB1,LTF,FGFR3,EXT1
regulation of cell motility	3.86851e-05	988	1223	96	0.0784955	0.097166	GO:2000145	GO:BP	regulation of cell motility	21110	26747	SST,ADIPOQ,HRG,TBCCD1,PFN2,STARD13,HMGB1,FLT1,FGF9,CRK,MYO1C,SERPINF1,SPNS2,PFN1,GP1BA,MINK1,CXCL16,ELP5,CLDN7,TMEM102,ATP1B2,NTN1,FLCN,MAP2K3,SPAG9,COL1A1,ITGA3,TAC4,NGFR,ABI3,TTLL6,FERMT1,BMP2,DDRGK1,AMOTL1,FUT4,ATM,RDX,DRD2,MCAM,THY1,SORL1,ABCC8,PIK3C2A,RRAS2,LYVE1,SWAP70,RHOG,P2RY6,WNT11,SIN3A,BRMS1L,NKX2-1,SEMA3G,IQCF1,HYAL2,HYAL1,SEMA3B,GNAI2,SEMA3F,MST1,DAG1,RHOA,PLXNB1,ELP6,PTPN23,KIF9,TD…
regulation of growth	5.01952e-05	630	1223	68	0.055601	0.107937	GO:0040008	GO:BP	regulation of growth	21110	10461	BCL6,HRG,SERP1,AGTR1,RUNX1,FGF9,LATS2,CRK,PAFAH1B1,DERL2,CXCL16,SOX15,TP53,NTN1,TRPV2,ULK2,FLCN,SPAG9,PPP1R9B,KAT7,PHB,HOXB13,ATRN,AVP,CRYAB,DRD2,ZPR1,TMPRSS4,MYOD1,TEAD1,USP47,EIF4G2,LAMTOR1,WNT11,SIN3A,SEMA3G,BAP1,TWF2,DCAF1,CISH,HYAL2,HYAL1,SEMA3B,SEMA3F,RHOA,IP6K2,NME6,TRIM32,BCL2L11,SYT1,SOCS2,STK11,GAMT,HBEGF,HDAC3,WDR36,FGFR3,WWC3,FGF13,RBP4,LGI1,PLCE1,TLL2,SLIT1,ZFYVE27,SEMA4G,KAZALD1,FGF8
organophosphate metabolic process	6.57618e-05	989	1223	95	0.0776778	0.0960566	GO:0019637	GO:BP	organophosphate metabolic process	21110	6280	SLC44A5,DGKG,P2RY1,MTMR6,INPP5K,PAFAH1B1,SHPK,CTNS,PITPNM3,PLD2,ALOX15,PLSCR3,TP53,GUCY2D,PFAS,PIK3R6,MYH8,PIGL,ADORA2B,PRPSAP2,SHMT1,PEMT,NT5M,FLCN,DHRS7B,ACSF2,PDK2,ATP5MC1,CDS2,GPCPD1,CRLS1,PANK2,ITPA,IDH3B,MTMR2,GUCY1A2,ACAT1,ATM,DLAT,SDHD,NNMT,REXO2,APOA5,APOA4,APOA1,ATP5MG,HSPA8,PIK3C2A,FAR1,PTH,AMPD3,SMPD1,RRM1,PGAP2,INPPL1,PDE2A,P2RY6,DGAT2,UVRAG,NKX2-1,GLYCTK,ABHD14B,CISH,IP6K1,RHOA,IMPD…
growth	7.01925e-05	937	1223	91	0.0744072	0.0971185	GO:0040007	GO:BP	growth	21110	10460	BCL6,HRG,SERP1,WWTR1,TM4SF4,AGTR1,RUNX1,BRCA2,FGF9,LATS2,KLF5,CRK,PAFAH1B1,DERL2,CXCL16,SOX15,TP53,CTC1,NDEL1,NTN1,TRPV2,ULK2,FLCN,SPAG9,SGCA,PPP1R9B,KAT7,PHB,HOXB13,ATRN,AVP,ATM,CRYAB,DRD2,ZPR1,APOA5,SIK3,TMPRSS4,MYOD1,TEAD1,USP47,EIF4G2,CTR9,ADM,TAF10,LAMTOR1,WNT11,TSKU,SIN3A,SEMA3G,BAP1,TWF2,DCAF1,CISH,HYAL2,HYAL1,SEMA3B,SEMA3F,MST1,DAG1,RHOA,GPX1,ARIH2,IP6K2,NME6,TRIM32,GATA4,BCL2L11,SYT1,SOC…
animal organ maturation	7.61742e-05	26	1223	10	0.00817661	0.384615	GO:0043931	GO:BP	ossification involved in bone maturation	21110	11464	RFLNB,PHOSPHO1,BMP2,ZBTB16,PTH,DCHS1,RHOA,PLXNB1,LTF,EXT1
regulation of cell motility	7.86647e-05	927	1223	90	0.0735895	0.0970874	GO:0030334	GO:BP	regulation of cell migration	21110	7143	SST,ADIPOQ,HRG,TBCCD1,PFN2,STARD13,HMGB1,FLT1,FGF9,CRK,MYO1C,SERPINF1,SPNS2,PFN1,GP1BA,MINK1,CXCL16,ELP5,TMEM102,ATP1B2,NTN1,FLCN,MAP2K3,SPAG9,COL1A1,ITGA3,NGFR,ABI3,FERMT1,BMP2,DDRGK1,AMOTL1,FUT4,ATM,RDX,DRD2,MCAM,THY1,SORL1,ABCC8,PIK3C2A,RRAS2,LYVE1,SWAP70,RHOG,P2RY6,WNT11,SIN3A,BRMS1L,NKX2-1,SEMA3G,HYAL2,HYAL1,SEMA3B,GNAI2,SEMA3F,MST1,DAG1,RHOA,PLXNB1,ELP6,PTPN23,TDGF1,TRIM32,HRAS,LDLRAD4,NAV3…
positive regulation of lipase activity	7.98239e-05	67	1223	16	0.0130826	0.238806	GO:0060193	GO:BP	positive regulation of lipase activity	21110	15258	AGTR1,FLT1,PHB,APOA5,APOA4,APOA1,PTH,P2RY6,RHOA,GNAQ,HRAS,ARL1,PDGFRA,FGFR3,ESR1,ARHGAP6
anatomical structure maturation	9.59934e-05	68	1223	16	0.0130826	0.235294	GO:0071695	GO:BP	anatomical structure maturation	21110	17813	RFLNB,PHOSPHO1,FERMT1,BMP2,ZBTB16,ARCN1,PTH,DCHS1,NSUN2,DAG1,RHOA,PLXNB1,LTF,FGFR3,EXT1,PAX2
response to organophosphorus	0.000105658	935	1223	90	0.0735895	0.0962567	GO:0014070	GO:BP	response to organic cyclic compound	21110	4755	KCNE1,TP63,SST,ADIPOQ,P2RY1,KL,INPP5K,SERPINF1,SRR,TRPV1,P2RX5,P2RX1,ARRB2,POLR2A,PER1,NCOR1,SREBF1,COL1A1,PPP1R9B,PHB,HOXB13,PCNA,CRLS1,BMP2,MAVS,DDRGK1,AVP,OXT,ACAT1,FDX1,CRYAB,IL18,DRD2,HTR3B,HTR3A,APOA4,SLC37A4,CBL,HSPA8,GRAMD1B,MYOD1,KCNJ11,PTH,ARNTL,ADM,SMPD1,HBE1,TRIM68,FOLR1,FOLR2,PDE2A,P2RY2,P2RY6,UCP3,FIBIN,SRD5A1,SIN3A,NFKBIA,TLR9,ALAS1,GRM2,DAG1,RHOA,GPX1,SLC26A6,CCR5,PAPPA,BCL2L11,TP…
negative regulation of developmental process	0.000132286	927	1223	89	0.0727719	0.0960086	GO:0051093	GO:BP	negative regulation of developmental process	21110	14248	TP63,BCL6,ADIPOQ,HRG,AHSG,DNAJB11,GPR171,WWTR1,RUNX1,N4BP2L2,HMGB1,FGF9,RFLNB,SERPINF1,RTN4RL1,TRPV1,GPS2,SOX15,TP53,EFNB3,ARHGEF15,NTN1,ULK2,EPN2,FLCN,SPAG9,TOB1,CHAD,NGFR,FERMT1,BMP2,DIXDC1,IL18,ZBTB16,DDX6,THY1,SORL1,UBASH3B,ABCC8,SOX6,CALCA,PDE3B,PTH,ARNTL,CTR9,TRIM6,WNT11,TSKU,BRD9,SIN3A,NFKBIA,BRMS1L,NKX2-1,SEMA3G,PARP3,SEMA3B,SEMA3F,TCTA,RHOA,USP19,SMARCC1,LTF,LDLRAD4,SOCS2,IFNG,FSTL3,PTBP…
MAPK cascade	0.000160401	772	1223	77	0.0629599	0.0997409	GO:0000165	GO:BP	MAPK cascade	21110	59	ADIPOQ,P2RY1,KL,HMGB1,FLT1,TNFRSF19,YWHAE,CRK,INPP5K,SERPINF2,PAFAH1B1,DHX33,MINK1,ARRB2,ALOX15,DVL2,GPS2,ALOX12B,PER1,PIK3R6,PIK3R5,NCOR1,MAPK7,FLCN,MAP2K3,SPAG9,PHB,BMP2,ADRA1D,AVP,CRYAB,DIXDC1,IL18,DRD2,SORL1,DENND2B,SMPD1,CAVIN3,LAMTOR1,P2RY6,ARRB1,RPS3,TLR9,DUSP7,MAPKAPK3,HYAL2,GNAI2,MST1R,DAG1,QARS1,TDGF1,CCR5,GATA4,HRAS,KITLG,RAP1B,IL26,SHC2,ELANE,ABCA7,HDAC3,RELL2,SPRY4,FGF1,PDGFRA,FGFR3,…
cell surface receptor signaling pathway involved in cell-cell signaling	0.000162993	579	1223	62	0.050695	0.107081	GO:1905114	GO:BP	cell surface receptor signaling pathway involved in cell-cell signaling	21110	25551	SENP2,SIAH2,WWTR1,AMER2,FGF9,LATS2,NXN,HIC1,TRPV1,TAX1BP3,P2RX5,P2RX1,CHRNE,ARRB2,DLG4,DVL2,CTDNEP1,NLGN2,CHRNB1,TMEM88,SHISA6,COL1A1,ITGA3,DLX3,FERMT1,BMP2,SPEF1,MTMR2,AMOTL1,DIXDC1,DRD2,HTR3B,HTR3A,TMEM25,BCL9L,ARNTL,DKK3,USP47,CTR9,ILK,FOLR1,TPBGL,WNT11,TSKU,NKD2,RHOA,CELSR3,GNAQ,WIF1,RELN,STK11,APC2,EXT1,GLRA2,FRAT1,FRAT2,SFRP5,WNT8B,LZTS2,BTRC,FBXW4,LDB1
MAPK cascade	0.000180974	990	1223	93	0.0760425	0.0939394	GO:0007167	GO:BP	enzyme-linked receptor protein signaling pathway	21110	2794	ADIPOQ,HRG,AHSG,WWTR1,KL,FLT1,FGF9,LATS2,CRK,MYO1C,INPP5K,ARRB2,SLC2A4,TNK1,TP53,EFNB3,GUCY2D,NDEL1,EPN2,FAM83G,SREBF1,FLCN,TOB1,WFIKKN2,COL1A1,PDK2,ITGA3,DLX3,NGFR,FERMT1,BMP2,GFRA4,PTPRA,CEP57,SESN3,CUL5,SIK2,CADM1,CD3E,BCL9L,PDZD3,CBL,SORL1,UBASH3B,PIK3C2A,DKK3,ILK,NUMA1,FOLR1,INPPL1,CHRDL2,NEU3,LRRC32,SIN3A,SNX6,BRMS1L,NKX2-1,MAPKAPK3,GNAI2,MST1R,SMARCC1,TDGF1,BLK,GATA4,HRAS,LDLRAD4,MERTK,SOC…
neuron projection development	0.000180974	990	1223	93	0.0760425	0.0939394	GO:0031175	GO:BP	neuron projection development	21110	7471	DGKG,CLRN1,FRY,HMGB1,CRK,SCARF1,SERPINF1,RTN4RL1,PAFAH1B1,MINK1,DLG4,DVL2,NLGN2,ATP1B2,EFNB3,NDEL1,NTN1,GAS7,PMP22,TRPV2,UBB,ULK2,LLGL1,SPAG9,PPP1R9B,SAMD14,ITGA3,NGFR,ABI3,IGF2BP1,LZTS3,DIXDC1,NCAM1,DRD2,ZPR1,APOA4,DSCAML1,CD3E,TRAPPC4,THY1,NECTIN1,USH1C,ADM,WEE1,DENND5A,APBB1,RHOG,FOLR1,RAB6A,MAP6,TSKU,MYO7A,PTPN9,SIN3A,NKX2-1,SEMA3G,TWF2,MANF,SEMA3B,SEMA3F,AMIGO3,DAG1,RHOA,NCKIPSD,PLXNB1,MAP4,…
response to organophosphorus	0.000180974	710	1223	72	0.0588716	0.101408	GO:0070848	GO:BP	response to growth factor	21110	17276	HRG,P2RY1,KL,FLT1,FGF9,LATS2,CRK,MYO1C,INPP5K,TRPV1,ARRB2,TP53,MAPK7,EPN2,FAM83G,FLCN,MAP2K3,TOB1,WFIKKN2,COL1A1,PPP1R9B,ITGA3,DLX3,NGFR,FERMT1,BMP2,CEP57,RDX,ZPR1,BCL9L,CBL,SORL1,KCNC1,SOX6,CALCA,PTH,DKK3,ILK,NUMA1,FOLR1,PDE2A,CHRDL2,LRRC32,SRD5A1,SIN3A,SNX6,BRMS1L,NKX2-1,TWF2,HYAL2,HYAL1,TDGF1,GATA4,LDLRAD4,CDC34,FGF22,FSTL3,STK11,SPRY4,FGF1,PDGFRA,FGFR3,FGFRL1,EXT1,VEGFD,DUSP22,ZFYVE27,SFRP5,P…
regulation of transferase activity	0.00022264	860	1223	83	0.0678659	0.0965116	GO:0051338	GO:BP	regulation of transferase activity	21110	14434	ADIPOQ,RFC4,EIF4A2,WWTR1,AGTR1,RFC3,FLT1,LATS2,BORA,PIBF1,INPP5K,WDR81,SMG6,CAMKK1,INCA1,DLG4,DVL2,TP53,WRAP53,AURKB,PIK3R6,PIK3R5,SMCR8,MAP2K3,PHB,PCNA,BMP2,CDC25B,IL18,DRD2,APOA4,APOA1,CBL,THY1,SORL1,UBASH3B,CALCA,IPO7,SMPD1,RPS3,UVRAG,SNX6,PPP2R3C,TLR9,DUSP7,PARP3,DOCK3,NPRL2,HYAL2,MST1R,DAG1,RHOA,QARS1,PRKAR2A,CDC25A,TDGF1,LTF,GNAQ,HRAS,MERTK,KITLG,UBE2N,IFNG,RELN,SH3BP5L,AZU1,ELANE,STK11,MID…
glycerolipid biosynthetic process	0.000238477	251	1223	34	0.0278005	0.135458	GO:0045017	GO:BP	glycerolipid biosynthetic process	21110	11920	SLC44A5,DGKG,MTMR6,INPP5K,PITPNM3,PLD2,ALOX15,CTDNEP1,PLSCR3,PIK3R6,PIGL,SREBF1,PEMT,DHRS7B,CDS2,CRLS1,MTMR2,ATM,APOA1,PIK3C2A,FAR1,PGAP2,INPPL1,DGAT2,UVRAG,CISH,IP6K1,IP6K2,SOCS2,PI4K2B,DGKQ,PIGA,PLCE1,PI4K2A
glycerolipid biosynthetic process	0.000379292	397	1223	46	0.0376124	0.115869	GO:0046486	GO:BP	glycerolipid metabolic process	21110	12900	SLC44A5,DGKG,MTMR6,INPP5K,PAFAH1B1,PITPNM3,PLD2,ALOX15,CTDNEP1,PLSCR3,PIK3R6,PIGL,SREBF1,PEMT,DHRS7B,CDS2,GPCPD1,CRLS1,PANK2,MTMR2,ATM,APOA5,APOA4,APOC3,APOA1,SLC37A4,SORL1,PIK3C2A,FAR1,PGAP2,INPPL1,DGAT2,UVRAG,CISH,IP6K1,GPX1,IP6K2,SOCS2,NAPEPLD,PI4K2B,DGKQ,PIGA,PLA2G7,PLCE1,PI4K2A,NKX2-3
glycerolipid biosynthetic process	0.000400863	214	1223	30	0.0245298	0.140187	GO:0046474	GO:BP	glycerophospholipid biosynthetic process	21110	12890	SLC44A5,DGKG,MTMR6,INPP5K,PITPNM3,PLD2,ALOX15,PLSCR3,PIK3R6,PIGL,PEMT,DHRS7B,CDS2,CRLS1,MTMR2,ATM,APOA1,PIK3C2A,FAR1,PGAP2,INPPL1,UVRAG,CISH,IP6K1,IP6K2,SOCS2,PI4K2B,DGKQ,PIGA,PI4K2A
circulatory system process	0.000414962	599	1223	62	0.050695	0.103506	GO:0003013	GO:BP	circulatory system process	21110	1483	KCNE1,KCNE2,SLC5A3,ADIPOQ,KNG1,P2RY1,WWTR1,CPA3,AGTR1,KL,SLC7A1,SGCG,YWHAE,SERPINF2,TRPV1,P2RX1,ATP2A3,SMTNL2,SLC2A4,ATP1B2,RANGRF,ADORA2B,SREBF1,MAP2K3,KCNJ12,ABCC3,CACNA1G,TAC4,ADRA1D,AVP,OXT,DRD2,SCN4B,SCN2B,SCN3B,ABCC8,PIK3C2A,CALCA,ADM,HBB,PDE2A,P2RY2,KCNE3,SLCO2B1,TNNC1,GNAI2,SLC38A3,RHOA,GPX1,MYL3,GATA4,TRHDE,HCN2,AZU1,HBEGF,SOD3,AKAP12,EXT1,FGF13,MYOF,ABCC2,KCNIP2
cellular response to growth factor stimulus	0.000476034	680	1223	68	0.055601	0.1	GO:0071363	GO:BP	cellular response to growth factor stimulus	21110	17561	HRG,KL,FLT1,FGF9,LATS2,CRK,MYO1C,INPP5K,TRPV1,ARRB2,TP53,MAPK7,EPN2,FAM83G,FLCN,MAP2K3,TOB1,WFIKKN2,COL1A1,PPP1R9B,ITGA3,DLX3,NGFR,FERMT1,BMP2,CEP57,RDX,ZPR1,BCL9L,CBL,SORL1,SOX6,CALCA,DKK3,ILK,NUMA1,FOLR1,PDE2A,CHRDL2,LRRC32,SRD5A1,SIN3A,SNX6,BRMS1L,NKX2-1,TWF2,HYAL2,HYAL1,TDGF1,GATA4,LDLRAD4,FGF22,FSTL3,STK11,SPRY4,FGF1,PDGFRA,FGFR3,FGFRL1,EXT1,VEGFD,DUSP22,ZFYVE27,SFRP5,PAX2,FGF8,PITX3,FBXL15
ossification	0.000527408	415	1223	47	0.0384301	0.113253	GO:0001503	GO:BP	ossification	21110	333	TP63,AHSG,WWTR1,RUNX1,KL,FGF9,RFLNB,MYBBP1A,ALOX15,ASGR2,TOB1,COL1A1,PHB,PHOSPHO1,BMP2,GFRA4,OXT,ZBTB16,SIK3,TPH1,CALCA,RRAS2,PTH,SCUBE2,DCHS1,ILK,INPPL1,CHRDL2,WNT11,RHOA,PLXNB1,PTH1R,LTF,PSMC2,FSTL3,SBNO2,RPS15,VCAN,FGFR3,EXT1,AMELX,GPM6B,RBMX,FFAR4,KAZALD1,FBXL15,SUFU
positive regulation of intracellular signal transduction	0.000595168	672	1223	67	0.0547833	0.0997024	GO:0043408	GO:BP	regulation of MAPK cascade	21110	11266	ADIPOQ,P2RY1,KL,HMGB1,FLT1,TNFRSF19,CRK,INPP5K,SERPINF2,PAFAH1B1,DHX33,MINK1,ARRB2,ALOX15,DVL2,GPS2,ALOX12B,PER1,PIK3R6,PIK3R5,NCOR1,FLCN,MAP2K3,SPAG9,PHB,BMP2,ADRA1D,DIXDC1,DRD2,SORL1,DENND2B,SMPD1,CAVIN3,LAMTOR1,P2RY6,ARRB1,RPS3,TLR9,DUSP7,HYAL2,GNAI2,MST1R,DAG1,QARS1,TDGF1,GATA4,HRAS,KITLG,RAP1B,IL26,SHC2,ELANE,ABCA7,HDAC3,RELL2,SPRY4,FGF1,PDGFRA,FGFR3,AKAP12,MID1,TREM2,DUSP22,FFAR4,PLCE1,AVPI…
positive regulation of lipase activity	0.000595168	88	1223	17	0.0139002	0.193182	GO:0060191	GO:BP	regulation of lipase activity	21110	15256	AGTR1,FLT1,PHB,APOA5,APOA4,APOC3,APOA1,PTH,P2RY6,RHOA,GNAQ,HRAS,ARL1,PDGFRA,FGFR3,ESR1,ARHGAP6
response to light stimulus	0.000612792	455	1223	50	0.0408831	0.10989	GO:0009314	GO:BP	response to radiation	21110	3536	KCNE1,BRCA2,CTNS,AIPL1,NLRP1,RPAIN,TP53,GUCY2D,PER1,AURKB,RPL26,RCVRN,MFAP4,MYO15A,COPS3,GNGT2,PCNA,LRRN4,ATM,CRYAB,DRD2,USP28,BACE1,KMT2A,TTC36,CBL,USP2,KCNC1,ABCC8,USP47,SMPD1,PLEKHB1,POLD3,XRRA1,HYAL2,HYAL1,GNAT1,GPX1,CDC25A,TRIM32,GNAQ,HRAS,NPHP1,ELANE,ABCA7,STK11,REEP6,UVSSA,EXT1,PDE6C
regulation of cytokine production	0.000612792	739	1223	72	0.0588716	0.097429	GO:0001817	GO:BP	regulation of cytokine production	21110	488	BCL6,ADIPOQ,IGF2BP2,RUNX1,SETD4,HMGB1,PIBF1,SERPINF2,NLRP1,DHX33,ARRB2,BCL6B,PER1,TRIM16,ZNF287,ADORA2B,MAP2K3,PHB,IGF2BP1,FERMT1,MAVS,POU2AF1,IL18,DRD2,CADM1,APOA1,CD3E,SLC37A4,NLRX1,RNF26,SORL1,CRTAM,ABCC8,CALCA,NLRP10,TRIM6,TRIM21,ARRB1,RPS3,WNT11,LRRC32,TSKU,BAP1,TLR9,TUSC2,HYAL2,SETD2,LTF,TRIM32,GATA4,IRF7,HRAS,MERTK,NAV3,IL26,IFNG,TBK1,BSG,AZU1,ELANE,NDFIP1,SPON2,AKAP12,TLR8,TLR7,TMSB4X,TRE…
negative regulation of cellular component organization	0.000673838	432	1223	48	0.0392478	0.111111	GO:0001558	GO:BP	regulation of cell growth	21110	362	BCL6,HRG,AGTR1,CRK,PAFAH1B1,DERL2,CXCL16,TP53,NTN1,TRPV2,ULK2,FLCN,SPAG9,PPP1R9B,KAT7,PHB,AVP,CRYAB,TEAD1,USP47,EIF4G2,LAMTOR1,WNT11,SIN3A,SEMA3G,BAP1,TWF2,CISH,HYAL2,HYAL1,SEMA3B,SEMA3F,RHOA,IP6K2,NME6,TRIM32,SYT1,SOCS2,STK11,HBEGF,WDR36,FGF13,LGI1,PLCE1,SLIT1,ZFYVE27,SEMA4G,KAZALD1
regulation of cell motility	0.000673838	558	1223	58	0.0474244	0.103943	GO:2000147	GO:BP	positive regulation of cell motility	21110	26749	HMGB1,FLT1,FGF9,CRK,MYO1C,PFN1,CXCL16,ELP5,CLDN7,TMEM102,NTN1,MAP2K3,SPAG9,COL1A1,ITGA3,TAC4,FERMT1,BMP2,DDRGK1,FUT4,ATM,RDX,MCAM,THY1,PIK3C2A,RRAS2,LYVE1,SWAP70,P2RY6,WNT11,SEMA3G,IQCF1,HYAL1,SEMA3B,GNAI2,SEMA3F,RHOA,ELP6,TDGF1,TRIM32,HRAS,KITLG,IFNG,SLC26A5,RELN,MADCAM1,BSG,HBEGF,DIAPH1,FGF1,PDGFRA,AKAP12,TMSB4X,MOSPD2,VEGFD,TREM2,PLA2G7,SEMA4G
positive regulation of intracellular signal transduction	0.000702786	483	1223	52	0.0425184	0.10766	GO:0043410	GO:BP	positive regulation of MAPK cascade	21110	11268	P2RY1,KL,HMGB1,FLT1,TNFRSF19,CRK,SERPINF2,DHX33,MINK1,ARRB2,ALOX15,DVL2,ALOX12B,PIK3R6,PIK3R5,MAP2K3,SPAG9,PHB,BMP2,ADRA1D,DIXDC1,DRD2,DENND2B,CAVIN3,LAMTOR1,P2RY6,ARRB1,RPS3,TLR9,GNAI2,MST1R,TDGF1,GATA4,HRAS,KITLG,RAP1B,IL26,SHC2,ELANE,ABCA7,RELL2,FGF1,PDGFRA,FGFR3,AKAP12,MID1,TREM2,DUSP22,FFAR4,PLCE1,AVPI1,FGF8
response to purine-containing compound	0.000702786	147	1223	23	0.0188062	0.156463	GO:0014074	GO:BP	response to purine-containing compound	21110	4759	KCNE1,ADIPOQ,P2RY1,INPP5K,TRPV1,P2RX5,P2RX1,PER1,SREBF1,COL1A1,OXT,FDX1,KCNJ11,PDE2A,P2RY2,P2RY6,SRD5A1,SLC26A6,RAP1B,BSG,HCN2,DGKQ,TLR7
lipoxygenase pathway	0.000728543	11	1223	6	0.00490597	0.545455	GO:0019372	GO:BP	lipoxygenase pathway	21110	6035	ALOX15,ALOX12,ALOX12B,ALOXE3,GPX1,GPX4
regulation of cytokine production	0.000749676	745	1223	72	0.0588716	0.0966443	GO:0001816	GO:BP	cytokine production	21110	487	BCL6,ADIPOQ,IGF2BP2,RUNX1,SETD4,HMGB1,PIBF1,SERPINF2,NLRP1,DHX33,ARRB2,BCL6B,PER1,TRIM16,ZNF287,ADORA2B,MAP2K3,PHB,IGF2BP1,FERMT1,MAVS,POU2AF1,IL18,DRD2,CADM1,APOA1,CD3E,SLC37A4,NLRX1,RNF26,SORL1,CRTAM,ABCC8,CALCA,NLRP10,TRIM6,TRIM21,ARRB1,RPS3,WNT11,LRRC32,TSKU,BAP1,TLR9,TUSC2,HYAL2,SETD2,LTF,TRIM32,GATA4,IRF7,HRAS,MERTK,NAV3,IL26,IFNG,TBK1,BSG,AZU1,ELANE,NDFIP1,SPON2,AKAP12,TLR8,TLR7,TMSB4X,TRE…
regulation of cell motility	0.000749676	574	1223	59	0.048242	0.102787	GO:0040017	GO:BP	positive regulation of locomotion	21110	10470	HMGB1,FLT1,FGF9,CRK,MYO1C,PFN1,CXCL16,ELP5,CLDN7,TMEM102,NTN1,MAP2K3,SPAG9,COL1A1,ITGA3,TAC4,FERMT1,BMP2,DDRGK1,FUT4,ATM,RDX,MCAM,THY1,PIK3C2A,RRAS2,LYVE1,SWAP70,P2RY6,WNT11,SEMA3G,IQCF1,HYAL1,SEMA3B,GNAI2,SEMA3F,RHOA,ELP6,TDGF1,TRIM32,HRAS,KITLG,IFNG,SLC26A5,RELN,MADCAM1,BSG,AZU1,HBEGF,DIAPH1,FGF1,PDGFRA,AKAP12,TMSB4X,MOSPD2,VEGFD,TREM2,PLA2G7,SEMA4G
alcohol biosynthetic process	0.000766532	138	1223	22	0.0179886	0.15942	GO:0046165	GO:BP	alcohol biosynthetic process	21110	12638	P2RY1,SREBF1,BMP2,PTS,APOA5,APOA4,APOA1,ABCG4,SC5D,PTH,DKK3,P2RY6,ACER3,SPTSSA,IP6K1,IP6K2,PTH1R,FDFT1,FGF1,DGKQ,GOT1,ERLIN1
regulation of transferase activity	0.000842149	292	1223	36	0.0294358	0.123288	GO:0032409	GO:BP	regulation of transporter activity	21110	7967	KCNE1,KCNE2,SLC5A3,ADIPOQ,YWHAE,MINK1,DLG4,NLGN2,FGF11,ATP1B2,VAMP2,RANGRF,PIRT,SHISA6,LRRC38,SLN,DRD2,FXYD2,SCN4B,SCN2B,KMT2A,SCN3B,KCNC1,ABCC8,STIM1,P2RY6,KCNE3,TLR9,IFNG,RELN,HCN2,NDFIP1,TMSB4X,FGF13,TREM2,KCNIP2
vacuole	0.000848235	855	1256	79	0.0628981	0.0923977	GO:0005773	GO:CC	vacuole	22122	340	KCNE1,KCNE2,HRG,RNF13,CP,GYG1,SLC46A3,WDR81,CTNS,ANKFY1,RNF167,TM4SF5,RNASEK,CD68,TRAPPC1,BORCS6,STX8,FLCN,SPAG9,CALCOCO2,TMEM230,AP5S1,VPS16,MTMR2,RAB39A,CRYAB,SIDT2,BACE1,TMEM25,VPS11,TRIM29,HSPA8,SBF2,TMEM9B,TPP1,SMPD1,TRIM21,LAMTOR1,ATG16L2,NEU3,ARRB1,UVRAG,MYO7A,SNX6,TLR9,TEX264,NPRL2,HYAL2,HYAL1,MST1R,MST1,USP4,CSPG5,GNAQ,RAP1B,GNS,PRSS57,AZU1,PRTN3,ELANE,ARHGAP45,VCAN,IDUA,TMEM175,ABCD4,CL…
anatomical structure maturation	0.000903782	329	1223	39	0.0318888	0.118541	GO:0021700	GO:BP	developmental maturation	21110	6632	KCNE1,BRCA2,ZAR1L,RFLNB,SCARF1,PFN1,DLG4,ARHGEF15,PLD6,PHOSPHO1,HOXB13,FERMT1,BMP2,CDC25B,ZBTB16,ARCN1,PTH,DCHS1,NSUN2,TRIP13,BAP1,IQCF1,TUSC2,DAG1,RHOA,SLC26A6,PLXNB1,PTH1R,LTF,RFX3,RELN,PALM,PCSK4,FGFR3,MAEA,EXT1,TDRD6,PAX2,KCNIP2
regulation of protein localization	0.000903782	540	1223	56	0.045789	0.103704	GO:0070201	GO:BP	regulation of establishment of protein localization	21110	16909	KCNE1,ADIPOQ,SERP1,ZIC1,NUP58,XPO4,RPH3AL,DOC2B,YWHAE,MYO1C,INPP5K,DERL2,NLGN2,WRAP53,VAMP2,NDEL1,MYH10,MIEF2,LLGL1,SREBF1,FERMT1,MAVS,EXPH5,DRD2,ZPR1,SIDT2,C2CD2L,SORL1,HSPA8,SERGEF,ABCC8,KCNJ11,ARNTL,SYT9,APBB1,UCP2,BAP1,HYAL2,ARIH2,PTPN23,RFX3,BLK,HRAS,IFNG,BSG,MIDN,HDAC3,NDFIP1,NSD2,CPLX1,TREM2,RBP4,FRAT1,FRAT2,NOLC1,SUFU
biological process involved in symbiotic interaction	0.000903782	317	1223	38	0.0310711	0.119874	GO:0044403	GO:BP	biological process involved in symbiotic interaction	21110	11644	HRG,AGTR1,HMGB1,SLC7A1,ZDHHC20,INPP5K,RNASEK,EFNB3,PHB,SIGLEC1,AVP,NCAM1,TMPRSS4,CBL,NECTIN1,POU2F3,HSPA8,TMEM41B,SMPD1,TRIM34,TRIM6,TRIM68,TRIM21,UVRAG,TUSC2,HYAL2,DAG1,GPX1,LTF,CCR5,BCL2L11,NAPEPLD,BSG,AZU1,ELANE,RAB9A,TREM1,TRIM8
multicellular organismal homeostasis	0.000903782	764	1223	73	0.0596893	0.0955497	GO:0048871	GO:BP	multicellular organismal-level homeostasis	21110	13854	BCL6,ADIPOQ,IGF2BP2,CLRN1,WWTR1,HMGB1,INPP5K,TRPV1,SPNS2,AIPL1,ACADVL,YBX2,ATP1B2,KDM6B,TRPV2,UBB,PEMT,FLCN,TNFRSF13B,DHRS7B,KAT7,AVP,OXT,PIWIL4,SLN,IL18,DRD2,KMT2A,SLC37A4,UBASH3B,USH1C,ABCC8,CALCA,PTH,ARNTL,LMO1,TUB,TPP1,RRP8,UCP2,TSKU,PPP2R3C,RCOR1,BAP1,TLR9,ALAS1,HYAL2,IP6K1,GPX1,P4HTM,PTH1R,LTF,TRIM32,BCL2L11,MERTK,KITLG,NAPEPLD,BSG,STK11,HDAC3,WDR36,MAEA,EXT1,TSPO2,ADGRF5,IRF4,FFAR4,RBP4,NK…
regulation of protein transport	0.000917197	515	1223	54	0.0441537	0.104854	GO:0051223	GO:BP	regulation of protein transport	21110	14345	KCNE1,ADIPOQ,SERP1,ZIC1,NUP58,XPO4,RPH3AL,DOC2B,YWHAE,MYO1C,INPP5K,DERL2,NLGN2,VAMP2,NDEL1,MYH10,MIEF2,LLGL1,SREBF1,FERMT1,MAVS,EXPH5,DRD2,ZPR1,SIDT2,C2CD2L,SORL1,HSPA8,SERGEF,ABCC8,KCNJ11,ARNTL,SYT9,APBB1,UCP2,BAP1,HYAL2,ARIH2,PTPN23,RFX3,BLK,HRAS,IFNG,BSG,MIDN,HDAC3,NDFIP1,CPLX1,TREM2,RBP4,FRAT1,FRAT2,NOLC1,SUFU
cell surface receptor signaling pathway involved in cell-cell signaling	0.000924987	452	1223	49	0.0400654	0.108407	GO:0198738	GO:BP	cell-cell signaling by wnt	21110	21224	SENP2,SIAH2,WWTR1,AMER2,FGF9,LATS2,NXN,HIC1,TAX1BP3,DVL2,CTDNEP1,TMEM88,SHISA6,COL1A1,ITGA3,DLX3,FERMT1,BMP2,SPEF1,AMOTL1,DIXDC1,DRD2,BCL9L,ARNTL,DKK3,USP47,CTR9,ILK,FOLR1,TPBGL,WNT11,TSKU,NKD2,RHOA,CELSR3,PTPN23,GNAQ,WIF1,STK11,APC2,EXT1,FRAT1,FRAT2,SFRP5,WNT8B,LZTS2,BTRC,FBXW4,LDB1
adaptive thermogenesis	0.000938944	161	1223	24	0.0196239	0.149068	GO:1990845	GO:BP	adaptive thermogenesis	21110	26558	ADIPOQ,IGF2BP2,TRPV1,YBX2,KDM6B,TRPV2,PEMT,FLCN,DHRS7B,OXT,SLN,IL18,SORL1,ARNTL,UCP2,UCP3,IP6K1,SCT,STK11,HDAC3,IRF4,FFAR4,SCD,ELOVL3
response to organophosphorus	0.000956877	916	1223	84	0.0686836	0.0917031	GO:0033993	GO:BP	response to lipid	21110	8812	TP63,SST,ADIPOQ,KL,HMGB1,PRPF8,SERPINF1,OVCA2,SRR,SHPK,PLSCR3,CD68,PER1,TRIM16,NCOR1,SREBF1,MAP2K3,COL1A1,PPP1R9B,PHB,HOXB13,PCNA,CRLS1,DDRGK1,AVP,OXT,ATM,FDX1,CRYAB,IL18,APOA4,IL10RA,CBL,HSPA8,GRAMD1B,MYOD1,ABCC8,PTH,ARNTL,CTR9,ADM,TRIM6,TRIM68,P2RY6,UCP2,UCP3,DGAT2,WNT11,FIBIN,SRD5A1,NFKBIA,TWF2,TLR9,ALAS1,MAPKAPK3,DAG1,RHOA,GPX1,LTF,CCR5,PAPPA,GATA4,BCL2L11,TPH2,SOCS2,IL22,ELANE,GPX4,SBNO2,STK…
organophosphate metabolic process	0.00106197	609	1223	61	0.0498774	0.100164	GO:0090407	GO:BP	organophosphate biosynthetic process	21110	19299	SLC44A5,DGKG,P2RY1,MTMR6,INPP5K,PITPNM3,PLD2,ALOX15,PLSCR3,GUCY2D,PFAS,PIK3R6,PIGL,ADORA2B,PRPSAP2,SHMT1,PEMT,FLCN,DHRS7B,PDK2,ATP5MC1,CDS2,CRLS1,PANK2,MTMR2,GUCY1A2,ACAT1,ATM,DLAT,SDHD,NNMT,APOA1,ATP5MG,PIK3C2A,FAR1,PTH,AMPD3,RRM1,PGAP2,INPPL1,P2RY6,UVRAG,CISH,IP6K1,IMPDH2,IP6K2,NME6,PTH1R,SOCS2,SLC5A8,ATP5F1D,NDUFS7,PI4K2B,DGKQ,PRPS2,TMSB4X,PIGA,TREM2,ADGRF5,PI4K2A,ELOVL3
MAPK cascade	0.00108602	506	1223	53	0.0433361	0.104743	GO:0007264	GO:BP	small GTPase mediated signal transduction	21110	2861	BCL6,SIAH2,AGTR1,STARD13,DOCK9,CRK,RAP1GAP2,TAX1BP3,PLD2,TP53,RANGRF,ARHGEF15,NTN1,FLCN,LRRC59,ITGA3,NGFR,RAB39A,RDX,ARHGAP20,APOC3,APOA1,CBL,ARHGEF12,NUCB2,RRAS2,PTH,SWAP70,ARFIP2,RHOG,ARAP1,ARHGEF17,ARRB1,RALGAPA1,DOCK3,RASSF1,RHOA,HRAS,KITLG,RAP1B,RELN,ARHGAP45,SPRY4,ARHGAP26,ARHGAP6,RAB9A,MCF2,PLCE1,ARHGAP19,GBF1,PSD,ARL3,SH2B2
positive regulation of small molecule metabolic process	0.00108709	142	1223	22	0.0179886	0.15493	GO:0062013	GO:BP	positive regulation of small molecule metabolic process	21110	16703	ADIPOQ,P2RY1,ADORA2B,SREBF1,AVP,NNMT,APOA5,APOA4,APOA1,ABCG4,PTH,ADM,P2RY6,DGAT2,PTH1R,MTLN,IFNG,STK11,FGF1,TMSB4X,TREM2,SORBS1
positive regulation of small molecule metabolic process	0.00126322	323	1223	38	0.0310711	0.117647	GO:0062012	GO:BP	regulation of small molecule metabolic process	21110	16702	ADIPOQ,P2RY1,PIBF1,ACADVL,TP53,NCOR1,ADORA2B,SREBF1,FLCN,PDK2,BMP2,PANK2,AVP,NNMT,APOA5,APOA4,APOC3,APOA1,ABCG4,PTH,DKK3,ADM,P2RY6,DGAT2,PTH1R,MTLN,IFNG,ZNF692,STK11,MIDN,FGF1,DGKQ,TMSB4X,TREM2,GNMT,SORBS1,PGAM1,ERLIN1
regulation of anatomical structure size	0.00134909	511	1223	53	0.0433361	0.103718	GO:0090066	GO:BP	regulation of anatomical structure size	21110	18997	KNG1,P2RY1,PFN2,AGTR1,SERPINF2,PAFAH1B1,RAP1GAP2,P2RX1,SMTNL2,PFN1,ALOX15,BORCS6,NTN1,TRPV2,ADORA2B,ULK2,FLII,ADRA1D,AVP,RDX,USH1C,PIK3C2A,CALCA,ADM,SWAP70,HBB,FCHSD2,P2RY2,SLC12A7,SIN3A,CFL2,SEMA3G,TWF2,SEMA3B,SEMA3F,RHOA,GPX1,CCDC51,SCT,CDHR5,SLC26A5,FCHSD1,WDR36,SOD3,EXT1,TMSB4X,FGF13,SLIT1,ZFYVE27,BLOC1S2,PAX2,SEMA4G,BORCS7
inflammatory response	0.00135033	803	1223	75	0.0613246	0.0933998	GO:0006954	GO:BP	inflammatory response	21110	2643	BCL6,ADIPOQ,KNG1,AHSG,AGTR1,SETD4,KL,HMGB1,SERPINF2,SERPINF1,TRPV1,SHPK,P2RX1,NLRP1,ALOX15,BCL6B,GPS2,CD68,KDM6B,PER1,ADORA2B,MAPK7,DHRS7B,MAP2K3,TAC4,BMP2,SIGLEC1,ATRN,FUT4,ATM,IL18,APOA1,NLRX1,CALCA,PSMA1,ADM,NLRP10,NLRP14,FOLR2,PDE2A,ACER3,PSMA6,NFKBIA,BAP1,TLR9,TUSC2,HYAL2,HYAL1,GPX1,CCRL2,CCR5,CCR3,IL22,IFNG,TBK1,NAPEPLD,AZU1,ELANE,GPX4,SBNO2,NDFIP1,CAMK4,ESR1,EXT1,TLR8,TLR7,TMSB4X,TREM2,TRE…
circulatory system process	0.00135578	254	1223	32	0.0261652	0.125984	GO:0003015	GO:BP	heart process	21110	1485	KCNE1,KCNE2,WWTR1,SGCG,YWHAE,TRPV1,ATP2A3,ATP1B2,RANGRF,SREBF1,MAP2K3,KCNJ12,CACNA1G,ADRA1D,OXT,DRD2,SCN4B,SCN2B,SCN3B,CALCA,ADM,KCNE3,TNNC1,GNAI2,GPX1,MYL3,GATA4,HCN2,HBEGF,EXT1,FGF13,KCNIP2
positive regulation of lipase activity	0.00136654	969	1223	87	0.0711365	0.0897833	GO:0051336	GO:BP	regulation of hydrolase activity	21110	14432	RCAN1,TP63,BCL6,KNG1,HRG,FETUB,AHSG,SIAH2,AGTR1,HMGB1,FLT1,DOCK9,CRK,SERPINF2,SERPINF1,SGSM2,PAFAH1B1,RAP1GAP2,TAX1BP3,P2RX1,ATP2A3,NLRP1,ARRB2,DVL2,ARHGEF15,NDEL1,MAPK7,SMCR8,FLCN,WFIKKN2,PPP1R9B,NGFR,PHB,PCNA,BMP2,DDRGK1,AVP,ELMOD1,RDX,CRYAB,DRD2,APOA5,APOA4,APOC3,APOA1,THY1,SORL1,PTH,USP47,SBF2,RHOG,ARAP1,P2RY6,RPS3,SERPINH1,WNT11,EGLN3,RALGAPA1,GNAI2,GNAT1,RHOA,GPX1,COL7A1,PLXNB1,SPINK8,ALS2C…
alcohol metabolic process	0.00142537	374	1223	42	0.0343418	0.112299	GO:0006066	GO:BP	alcohol metabolic process	21110	1976	SLC5A3,P2RY1,SCARF1,SHPK,ACADVL,MPDU1,ALDH3A2,SREBF1,BMP2,HAO1,IDH3B,FDX1,ALG9,PTS,APOA5,APOA4,APOA1,DPAGT1,ABCG4,SC5D,PTH,DKK3,SMPD1,P2RY6,DGAT2,TSKU,ACER3,SPTSSA,IP6K1,IP6K2,PTH1R,FDFT1,NUDT4,NAPEPLD,AKR1D1,PLPP2,FGF1,DGKQ,RBP4,CYP2C18,GOT1,ERLIN1
microtubule-based process	0.00144882	943	1223	85	0.0695012	0.0901379	GO:0007017	GO:BP	microtubule-based process	21110	2684	BRCA2,KATNAL1,SKA3,MZT1,BORA,PIBF1,PAFAH1B1,TEKT1,KIAA0753,KIF1C,SPEM1,DNAH2,CHD3,CNTROB,BORCS6,AURKB,RANGRF,NDEL1,CFAP52,DNAH9,TEKT3,UBB,NCOR1,LLGL1,TAC4,TTLL6,SPEF1,CEP57,HOATZ,CRYAB,DIXDC1,TTC12,ZW10,ZPR1,SIK3,IFT46,PHLDB1,CENATAC,JHY,HSPA8,INSC,WEE1,TUB,DNHD1,NUMA1,INPPL1,RAB6A,DNAJB13,C2CD3,RPS3,MAP6,UVRAG,CEP72,PPP2R3C,DNAH1,PARP3,IQCF1,ZMYND10,RASSF1,MST1,DAG1,RHOA,MAP4,KIF9,SETD2,RFX3,RAS…
circulatory system process	0.00145114	513	1223	53	0.0433361	0.103314	GO:0008015	GO:BP	blood circulation	21110	3168	KCNE1,KCNE2,ADIPOQ,KNG1,P2RY1,CPA3,AGTR1,KL,SGCG,YWHAE,SERPINF2,TRPV1,P2RX1,ATP2A3,SMTNL2,ATP1B2,RANGRF,ADORA2B,SREBF1,MAP2K3,KCNJ12,CACNA1G,TAC4,ADRA1D,AVP,OXT,DRD2,SCN4B,SCN2B,SCN3B,ABCC8,PIK3C2A,CALCA,ADM,HBB,PDE2A,P2RY2,KCNE3,TNNC1,RHOA,GPX1,MYL3,GATA4,TRHDE,HCN2,AZU1,HBEGF,SOD3,AKAP12,EXT1,FGF13,MYOF,KCNIP2
regulation of transferase activity	0.00145738	644	1223	63	0.0515127	0.0978261	GO:0043086	GO:BP	negative regulation of catalytic activity	21110	11101	ADIPOQ,EIF4A2,KNG1,HRG,FETUB,AHSG,SIAH2,WWTR1,LATS2,INPP5K,SERPINF2,SERPINF1,INCA1,ARRB2,TP53,MAPK7,SMCR8,WFIKKN2,PPP1R9B,BMP2,AVP,SLN,RDX,CRYAB,DRD2,APOC3,APOA1,CBL,THY1,SORL1,UBASH3B,USP47,IPO7,SMPD1,SERPINH1,SNX6,DUSP7,PARP3,GRM2,NPRL2,HYAL2,GNAI2,GNAT1,GPX1,QARS1,PRKAR2A,COL7A1,SPINK8,LTF,GNAQ,HRAS,PPP1R12A,IFNG,SH3BP5L,PALM,MIDN,RPS15,TAF7,SPRY4,ZFYVE28,SERPINB1,DUSP22,PAX2
cell surface receptor signaling pathway involved in cell-cell signaling	0.00149113	450	1223	48	0.0392478	0.106667	GO:0016055	GO:BP	Wnt signaling pathway	21110	5210	SENP2,SIAH2,WWTR1,AMER2,FGF9,LATS2,NXN,HIC1,TAX1BP3,DVL2,CTDNEP1,TMEM88,SHISA6,COL1A1,ITGA3,DLX3,FERMT1,BMP2,SPEF1,AMOTL1,DIXDC1,DRD2,BCL9L,ARNTL,DKK3,USP47,CTR9,ILK,FOLR1,TPBGL,WNT11,TSKU,NKD2,RHOA,CELSR3,GNAQ,WIF1,STK11,APC2,EXT1,FRAT1,FRAT2,SFRP5,WNT8B,LZTS2,BTRC,FBXW4,LDB1
MAPK cascade	0.00152137	632	1223	62	0.050695	0.0981013	GO:0007169	GO:BP	transmembrane receptor protein tyrosine kinase signaling pathway	21110	2796	ADIPOQ,HRG,AHSG,KL,FLT1,FGF9,CRK,MYO1C,INPP5K,SLC2A4,TNK1,EFNB3,NDEL1,EPN2,SREBF1,COL1A1,PDK2,NGFR,BMP2,GFRA4,PTPRA,CEP57,SESN3,CUL5,SIK2,CADM1,CD3E,CBL,SORL1,UBASH3B,PIK3C2A,INPPL1,NEU3,SNX6,MAPKAPK3,GNAI2,MST1R,SMARCC1,BLK,HRAS,MERTK,SOCS2,SHC2,FGF22,RNF126,EFNA2,HBEGF,SPRY4,FGF1,PDGFRA,ZFYVE28,FGFR3,FGFRL1,SAMD12,EXT1,VEGFD,PLCE1,SORBS1,BLNK,ZFYVE27,FGF8,SH2B2
lipid biosynthetic process	0.0015316	726	1223	69	0.0564186	0.0950413	GO:0008610	GO:BP	lipid biosynthetic process	21110	3281	SLC44A5,DGKG,MTMR6,PIBF1,INPP5K,P2RX1,SPNS2,GGT6,PITPNM3,PLD2,ALOX15,ALOX12,ACADVL,CTDNEP1,PLSCR3,ALOX12B,ALOXE3,PIK3R6,PIGL,SREBF1,PEMT,DHRS7B,CDS2,CRLS1,BMP2,AVP,MTMR2,ACAT1,ATM,FDX1,APOA5,APOA4,APOC3,APOA1,ABCG4,SC5D,PIK3C2A,FAR1,DKK3,ADM,SMPD1,PGAP2,INPPL1,DGAT2,UVRAG,ACER3,SRD5A1,SPTSSA,CISH,IP6K1,IP6K2,FDFT1,SOCS2,IFNG,AKR1D1,PLPP2,GPX4,FGF1,PI4K2B,DGKQ,PIGA,ADGRF5,PLCE1,SORBS1,PI4K2A,ERLIN…
multicellular organismal homeostasis	0.00167742	179	1223	25	0.0204415	0.139665	GO:0001659	GO:BP	temperature homeostasis	21110	387	ADIPOQ,IGF2BP2,TRPV1,ACADVL,YBX2,KDM6B,TRPV2,PEMT,FLCN,DHRS7B,OXT,SLN,IL18,DRD2,ARNTL,UCP2,IP6K1,GPX1,NAPEPLD,STK11,HDAC3,IRF4,FFAR4,SCD,ELOVL3
growth	0.00168819	504	1223	52	0.0425184	0.103175	GO:0016049	GO:BP	cell growth	21110	5204	BCL6,HRG,AGTR1,CRK,PAFAH1B1,DERL2,CXCL16,TP53,NDEL1,NTN1,TRPV2,ULK2,FLCN,SPAG9,PPP1R9B,KAT7,PHB,AVP,CRYAB,TEAD1,USP47,EIF4G2,LAMTOR1,WNT11,SIN3A,SEMA3G,BAP1,TWF2,CISH,HYAL2,HYAL1,SEMA3B,SEMA3F,RHOA,ARIH2,IP6K2,NME6,TRIM32,GATA4,SYT1,SOCS2,STK11,HBEGF,WDR36,EXT1,FGF13,LGI1,PLCE1,SLIT1,ZFYVE27,SEMA4G,KAZALD1
biological process involved in symbiotic interaction	0.0018928	159	1223	23	0.0188062	0.144654	GO:0044409	GO:BP	entry into host	21110	11648	AGTR1,HMGB1,SLC7A1,RNASEK,EFNB3,PHB,SIGLEC1,AVP,NCAM1,TMPRSS4,CBL,NECTIN1,SMPD1,TRIM34,TRIM6,TRIM68,TRIM21,UVRAG,HYAL2,DAG1,CCR5,BSG,TRIM8
glycerolipid biosynthetic process	0.00195745	393	1223	43	0.0351594	0.109415	GO:0006644	GO:BP	phospholipid metabolic process	21110	2409	SLC44A5,DGKG,MTMR6,INPP5K,PAFAH1B1,PITPNM3,PLD2,ALOX15,PLSCR3,PIK3R6,PIGL,PEMT,DHRS7B,CDS2,GPCPD1,CRLS1,MTMR2,ATM,APOA5,APOA4,APOA1,PIK3C2A,FAR1,SMPD1,PGAP2,INPPL1,UVRAG,NKX2-1,CISH,IP6K1,IP6K2,FDFT1,SOCS2,NAPEPLD,PLPP2,PLPPR3,GPX4,PI4K2B,DGKQ,PIGA,PLA2G7,ADGRF5,PI4K2A
microtubule-based process	0.00211766	817	1223	75	0.0613246	0.0917993	GO:0030029	GO:BP	actin filament-based process	21110	7015	KCNE1,KCNE2,BCL6,HRG,CLRN1,PFN2,STARD13,RFLNB,CRK,MYO1C,INPP5K,SERPINF2,PAFAH1B1,SMTNL2,PFN1,MINK1,ALOX15,RANGRF,ARHGEF15,MYH10,GAS7,MYH8,MYH2,SPECC1,FLII,LLGL1,MYO15A,CACNA1G,PPP1R9B,SAMD14,ABI3,AMOTL1,RDX,DIXDC1,APOA1,SCN4B,SCN2B,SCN3B,USH1C,PARVA,MICAL2,SWAP70,ARFIP2,CAVIN3,RHOG,INPPL1,ARAP1,FCHSD2,ARHGEF17,KCNE3,ARRB1,WNT11,MYO7A,CFL2,TNNC1,TWF2,RHOA,TRIM32,GATA4,HRAS,NPHP1,PAWR,CNN2,DIAPH1,F…
regulation of cytokine production	0.00219011	25	1223	8	0.00654129	0.32	GO:0032727	GO:BP	positive regulation of interferon-alpha production	21110	8196	MAVS,TLR9,SETD2,IRF7,TBK1,TLR8,TLR7,CHUK
regulation of kinase activity	0.00221196	723	1223	68	0.055601	0.0940526	GO:0043549	GO:BP	regulation of kinase activity	21110	11355	ADIPOQ,WWTR1,FLT1,LATS2,BORA,PIBF1,INPP5K,WDR81,CAMKK1,INCA1,DLG4,DVL2,PIK3R6,PIK3R5,SMCR8,MAP2K3,PHB,BMP2,CDC25B,IL18,DRD2,CBL,THY1,SORL1,UBASH3B,CALCA,IPO7,SMPD1,RPS3,UVRAG,SNX6,PPP2R3C,TLR9,DUSP7,DOCK3,NPRL2,HYAL2,MST1R,DAG1,RHOA,QARS1,PRKAR2A,CDC25A,TDGF1,LTF,GNAQ,HRAS,MERTK,KITLG,IFNG,RELN,SH3BP5L,AZU1,ELANE,STK11,MIDN,HBEGF,TAF7,SPRY4,FGF1,PDGFRA,ZFYVE28,FGFR3,TREM2,DUSP22,PLCE1,CCNJ,LDB1
alcohol metabolic process	0.00221196	239	1223	30	0.0245298	0.125523	GO:1901617	GO:BP	organic hydroxy compound biosynthetic process	21110	22603	P2RY1,KL,CTNS,ALOX15,ALOX12,SREBF1,BMP2,PTS,APOA5,APOA4,APOA1,ABCG4,SC5D,TPH1,PTH,DKK3,P2RY6,ACER3,SPTSSA,IP6K1,IP6K2,PTH1R,FDFT1,TPH2,IFNG,AKR1D1,FGF1,DGKQ,GOT1,ERLIN1
glycerolipid biosynthetic process	0.00223892	310	1223	36	0.0294358	0.116129	GO:0006650	GO:BP	glycerophospholipid metabolic process	21110	2414	SLC44A5,DGKG,MTMR6,INPP5K,PAFAH1B1,PITPNM3,PLD2,ALOX15,PLSCR3,PIK3R6,PIGL,PEMT,DHRS7B,CDS2,GPCPD1,CRLS1,MTMR2,ATM,APOA5,APOA4,APOA1,PIK3C2A,FAR1,PGAP2,INPPL1,UVRAG,CISH,IP6K1,IP6K2,SOCS2,NAPEPLD,PI4K2B,DGKQ,PIGA,PLA2G7,PI4K2A
cholesterol efflux	0.00225673	55	1223	12	0.00981194	0.218182	GO:0033344	GO:BP	cholesterol efflux	21110	8589	ADIPOQ,GPS2,APOA5,APOA4,APOC3,APOA1,ABCG4,LAMTOR1,TSKU,NFKBIA,ABCA7,TREM2
positive regulation of lipase activity	0.00225673	55	1223	12	0.00981194	0.218182	GO:0010518	GO:BP	positive regulation of phospholipase activity	21110	4283	AGTR1,FLT1,PHB,PTH,P2RY6,GNAQ,HRAS,ARL1,PDGFRA,FGFR3,ESR1,ARHGAP6
plasma membrane bounded cell projection assembly	0.00228242	577	1223	57	0.0466067	0.0987868	GO:0120031	GO:BP	plasma membrane bounded cell projection assembly	21110	20544	HRG,CLRN1,PFN2,WWTR1,PIBF1,KLF5,INPP5K,TEKT1,KIAA0753,PFN1,FXR2,DNAH2,CNTROB,TMEM107,NDEL1,NTN1,CFAP52,PMP22,TEKT3,B9D1,PPP1R9B,ABI3,SPEF1,RDX,HOATZ,TTC12,CEP164,TTC36,IFT46,JHY,PARVA,DNHD1,ARFIP2,RHOG,INPPL1,ARAP1,DNAJB13,C2CD3,DNAH1,TWF2,POC1A,ZMYND10,MAP4,PTPN23,RFX3,HRAS,TPGS1,PALM,BBOF1,CLCN4,OFD1,ARHGEF6,PLCE1,TCTN3,CC2D2B,GBF1,ARL3
regulation of protein kinase activity	0.00229723	617	1223	60	0.0490597	0.0972447	GO:0045859	GO:BP	regulation of protein kinase activity	21110	12373	ADIPOQ,WWTR1,FLT1,LATS2,BORA,PIBF1,INPP5K,CAMKK1,INCA1,DLG4,DVL2,PIK3R6,PIK3R5,SMCR8,MAP2K3,PHB,BMP2,CDC25B,IL18,DRD2,CBL,THY1,SORL1,UBASH3B,CALCA,IPO7,SMPD1,RPS3,UVRAG,SNX6,PPP2R3C,TLR9,DUSP7,DOCK3,HYAL2,MST1R,DAG1,RHOA,QARS1,PRKAR2A,CDC25A,TDGF1,LTF,GNAQ,HRAS,KITLG,IFNG,RELN,SH3BP5L,AZU1,ELANE,STK11,HBEGF,TAF7,SPRY4,FGF1,ZFYVE28,DUSP22,PLCE1,CCNJ
regulation of nervous system development	0.00238919	461	1223	48	0.0392478	0.104121	GO:0051960	GO:BP	regulation of nervous system development	21110	14818	DNAJB11,HLTF,SERPINF1,PAFAH1B1,ASPA,DLG4,NLGN2,TP53,EFNB3,HES7,NTN1,TRPV2,ULK2,RNF112,BMP2,OXT,MTMR2,DIXDC1,DRD2,ZPR1,THY1,SORL1,ABCC8,ARNTL,RASSF10,MAP6,SEMA3G,TWF2,SEMA3B,SEMA3F,AMIGO3,DAG1,PLXNB1,TRIM32,IFNG,RELN,STK11,GSX2,SLITRK2,SLITRK4,MCF2,FGF13,TREM2,SLIT1,ZFYVE27,SEMA4G,PITX3,CUX1
regulation of ion transmembrane transporter activity	0.00241503	264	1223	32	0.0261652	0.121212	GO:0032412	GO:BP	regulation of monoatomic ion transmembrane transporter activity	21110	7970	KCNE1,KCNE2,YWHAE,MINK1,DLG4,NLGN2,FGF11,ATP1B2,VAMP2,RANGRF,PIRT,SHISA6,LRRC38,SLN,DRD2,FXYD2,SCN4B,SCN2B,SCN3B,KCNC1,ABCC8,STIM1,P2RY6,KCNE3,TLR9,IFNG,RELN,HCN2,TMSB4X,FGF13,TREM2,KCNIP2
regulation of cellular localization	0.00241503	336	1223	38	0.0310711	0.113095	GO:0032386	GO:BP	regulation of intracellular transport	21110	7960	KCNE1,ADIPOQ,ZIC1,NUP58,XPO4,YWHAE,MYO1C,INPP5K,DERL2,VAMP2,NDEL1,MIEF2,SREBF1,FERMT1,MAVS,MTMR2,RDX,CRYAB,ZPR1,SORL1,NUMA1,NSUN2,TNNC1,BAP1,HYAL2,ARIH2,PTPN23,SETD2,HRAS,PPP1R12A,IFNG,STK11,REEP6,HDAC3,FRAT1,FRAT2,NOLC1,SUFU
biological process involved in symbiotic interaction	0.00247254	152	1223	22	0.0179886	0.144737	GO:0046718	GO:BP	viral entry into host cell	21110	13050	AGTR1,HMGB1,SLC7A1,RNASEK,EFNB3,PHB,SIGLEC1,AVP,NCAM1,TMPRSS4,NECTIN1,SMPD1,TRIM34,TRIM6,TRIM68,TRIM21,UVRAG,HYAL2,DAG1,CCR5,BSG,TRIM8
regulation of protein localization	0.00248288	475	1223	49	0.0400654	0.103158	GO:1903829	GO:BP	positive regulation of protein localization	21110	24440	SLC5A3,SERP1,WWTR1,ZIC1,XPO4,RPH3AL,DOC2B,YWHAE,MYO1C,DLG4,NLGN2,WRAP53,VAMP2,RANGRF,MYH10,MIEF2,PPP1R9B,ITGA3,KAT7,NGFR,MAVS,DDRGK1,EXPH5,RDX,ZPR1,C2CD2L,SORL1,ABCC8,RIC3,APBB1,RHOG,NUMA1,NKD2,PTPN9,BAP1,HYAL2,ARIH2,PTPN23,BLK,HRAS,IFNG,BSG,ABCA7,STK11,HDAC3,TREM2,RBP4,SORBS1,TRIM8
anatomical structure maturation	0.00255201	174	1223	24	0.0196239	0.137931	GO:0007568	GO:BP	aging	21110	3117	KCNE2,TP63,P2RY1,SERP1,KL,SERPINF1,SRR,CD68,AURKB,CTC1,SREBF1,PPP1R9B,CRYAB,CALCA,ADM,UCP2,UCP3,SIN3A,HYAL2,DAG1,GPX1,GPX4,PAX2,PITX3
inorganic ion transmembrane transport	0.00260491	922	1223	82	0.0670482	0.0889371	GO:0098660	GO:BP	inorganic ion transmembrane transport	21110	19866	KCNE1,KCNE2,KCNJ6,KCNJ15,MICU2,YWHAE,TRPV3,TRPV1,CTNS,P2RX5,P2RX1,ATP2A3,SLC25A11,GP1BA,RNASEK,FGF11,ATP1B2,KCNAB3,VAMP2,RANGRF,DHRS7C,TRPV2,SLC47A2,SLC47A1,SLC5A10,KCNJ12,CACNA1G,ATP5MC1,LRRC38,SLC4A11,TMC2,SLN,CUL5,DRD2,HTR3B,HTR3A,FXYD2,SCN4B,SCN2B,ATP5MG,THY1,UBASH3B,SCN3B,KCNC1,ABCC8,KCNJ11,CALCA,STIM1,P2RY6,UCP2,UCP3,KCNE3,ANO3,SLC12A7,TLR9,CACNA2D2,SLC26A6,CCDC51,CCR5,IFNG,ANO4,PMPCB,SLC26…
circulatory system process	0.00260491	242	1223	30	0.0245298	0.123967	GO:0060047	GO:BP	heart contraction	21110	15141	KCNE1,KCNE2,SGCG,YWHAE,TRPV1,ATP2A3,ATP1B2,RANGRF,SREBF1,MAP2K3,KCNJ12,CACNA1G,ADRA1D,OXT,DRD2,SCN4B,SCN2B,SCN3B,CALCA,ADM,KCNE3,TNNC1,GPX1,MYL3,GATA4,HCN2,HBEGF,EXT1,FGF13,KCNIP2
alcohol biosynthetic process	0.00265893	48	1223	11	0.00899428	0.229167	GO:1902930	GO:BP	regulation of alcohol biosynthetic process	21110	23684	P2RY1,SREBF1,BMP2,ABCG4,PTH,DKK3,P2RY6,PTH1R,FGF1,DGKQ,ERLIN1
inorganic ion transmembrane transport	0.00292704	828	1223	75	0.0613246	0.0905797	GO:0098662	GO:BP	inorganic cation transmembrane transport	21110	19868	KCNE1,KCNE2,KCNJ6,KCNJ15,MICU2,YWHAE,TRPV3,TRPV1,CTNS,P2RX5,P2RX1,ATP2A3,GP1BA,RNASEK,FGF11,ATP1B2,KCNAB3,VAMP2,RANGRF,DHRS7C,TRPV2,SLC47A2,SLC47A1,SLC5A10,KCNJ12,CACNA1G,ATP5MC1,LRRC38,SLC4A11,TMC2,SLN,CUL5,DRD2,HTR3B,HTR3A,FXYD2,SCN4B,SCN2B,ATP5MG,THY1,UBASH3B,SCN3B,KCNC1,ABCC8,KCNJ11,CALCA,STIM1,P2RY6,UCP2,UCP3,KCNE3,SLC12A7,TLR9,CACNA2D2,CCDC51,CCR5,IFNG,PMPCB,HCN2,GRIN3B,ATP5F1D,NDUFS7,SLC4A…
regulation of cell motility	0.00308924	532	1223	53	0.0433361	0.0996241	GO:0030335	GO:BP	positive regulation of cell migration	21110	7144	HMGB1,FLT1,FGF9,CRK,MYO1C,PFN1,CXCL16,ELP5,TMEM102,MAP2K3,SPAG9,COL1A1,ITGA3,FERMT1,BMP2,DDRGK1,FUT4,ATM,RDX,MCAM,THY1,PIK3C2A,RRAS2,LYVE1,SWAP70,P2RY6,WNT11,SEMA3G,HYAL1,SEMA3B,GNAI2,SEMA3F,RHOA,ELP6,TDGF1,TRIM32,HRAS,KITLG,IFNG,RELN,MADCAM1,BSG,HBEGF,DIAPH1,FGF1,PDGFRA,AKAP12,TMSB4X,MOSPD2,VEGFD,TREM2,PLA2G7,SEMA4G
cholesterol efflux	0.00308924	280	1223	33	0.0269828	0.117857	GO:0015850	GO:BP	organic hydroxy compound transport	21110	5081	SLC5A3,ADIPOQ,P2RY1,AGTR1,VPS53,P2RX1,GPS2,ABCC3,OXT,SDHD,DRD2,APOA5,APOA4,APOC3,APOA1,ABCG4,GRAMD1B,SYT9,LAMTOR1,SLCO2B1,TSKU,SLC5A12,NFKBIA,GRM2,SLC26A6,SYT1,SLC5A8,ABCA7,GPM6B,TSPO2,TREM2,RBP4,ABCC2
somatodendritic compartment	0.00322556	867	1256	77	0.0613057	0.088812	GO:0036477	GO:CC	somatodendritic compartment	22122	1724	TP63,SST,P2RY1,SIAH2,SACS,SERPINF1,RTN4RL1,SRR,PAFAH1B1,TRPV1,KIF1C,MINK1,ARRB2,DLG4,NLGN2,FXR2,ARHGEF15,NDEL1,RCVRN,SHISA6,UBB,RNF112,PPP1R9B,SAMD14,NGFR,ABI3,IGF2BP1,LZTS3,AVP,VPS16,MTMR2,CRYAB,DIXDC1,DRD2,TMPRSS5,CADM1,ZPR1,BACE1,CD3E,TRAPPC4,THY1,NECTIN1,SORL1,HSPA8,KCNC1,CALCA,RIC3,TRIM3,NUMA1,KCNE3,MAP6,SRD5A1,GRM2,GNAI2,GNAT1,BSN,RHOA,ASTN2,RELN,TPGS1,HCN2,PALM,GRIN3B,EFNA2,NDUFS7,FCHSD1,N…
response to purine-containing compound	0.00324094	507	1223	51	0.0417007	0.100592	GO:1901652	GO:BP	response to peptide	21110	22626	ADIPOQ,AHSG,AGTR1,KL,CRK,MYO1C,INPP5K,SERPINF1,TRPV1,NLRP1,SLC2A4,TP53,VAMP2,NDEL1,GLP2R,TRIM16,SREBF1,COL1A1,PPP1R9B,PDK2,KAT7,NGFR,OXT,PTPRA,SESN3,SIK2,BACE1,SORL1,ABCC8,PIK3C2A,PDE3B,ADM,INPPL1,UCP2,UCP3,SRD5A1,SNX6,NFKBIA,GNAI2,DAG1,SMARCC1,HRAS,BCL2L11,SOCS2,BSG,STK11,LDOC1,TREM2,SORBS1,GOT1,SH2B2
regulation of neurogenesis	0.00324094	379	1223	41	0.0335241	0.108179	GO:0050767	GO:BP	regulation of neurogenesis	21110	13987	DNAJB11,HLTF,SERPINF1,PAFAH1B1,ASPA,DLG4,TP53,EFNB3,HES7,NTN1,TRPV2,ULK2,RNF112,BMP2,DIXDC1,DRD2,THY1,SORL1,ABCC8,ARNTL,RASSF10,MAP6,SEMA3G,TWF2,SEMA3B,SEMA3F,DAG1,PLXNB1,TRIM32,IFNG,RELN,STK11,GSX2,MCF2,FGF13,TREM2,SLIT1,ZFYVE27,SEMA4G,PITX3,CUX1
inorganic ion transmembrane transport	0.00324094	859	1223	77	0.0629599	0.0896391	GO:0098655	GO:BP	monoatomic cation transmembrane transport	21110	19861	KCNE1,KCNE2,KCNJ6,KCNJ15,MICU2,YWHAE,SLC43A2,TRPV3,TRPV1,CTNS,P2RX5,P2RX1,ATP2A3,GP1BA,CHRNE,RNASEK,FGF11,ATP1B2,KCNAB3,VAMP2,RANGRF,DHRS7C,PIRT,TRPV2,SLC47A2,SLC47A1,SLC5A10,KCNJ12,CACNA1G,ATP5MC1,LRRC38,SLC4A11,TMC2,SLN,CUL5,DRD2,FXYD2,SCN4B,SCN2B,ATP5MG,THY1,UBASH3B,SCN3B,KCNC1,ABCC8,KCNJ11,CALCA,CNGA4,STIM1,P2RY6,UCP2,UCP3,KCNE3,SLC12A7,TLR9,CACNA2D2,CCDC51,CCR5,IFNG,PMPCB,HCN2,GRIN3B,ATP5F1D…
regulation of anatomical structure size	0.00346438	431	1223	45	0.0367948	0.104408	GO:0042391	GO:BP	regulation of membrane potential	21110	10714	KCNE1,KCNE2,YWHAE,TRPV1,CTNS,P2RX5,P2RX1,CHRNE,ARRB2,DLG4,NLGN2,CHRNB1,ATP1B2,RANGRF,UBB,CACNA1G,PANK2,SLC4A11,MTMR2,BCO2,DRD2,HTR3B,HTR3A,SCN4B,SCN2B,KMT2A,TMEM25,GRIK4,SCN3B,KCNC1,KCNJ11,UCP2,KCNE3,PPP2R3C,TUSC2,GNAQ,MTLN,SLC26A5,RELN,HCN2,GRIN3B,GLRA2,FGF13,TREM2,KCNIP2
plasma membrane bounded cell projection assembly	0.00346898	588	1223	57	0.0466067	0.0969388	GO:0030031	GO:BP	cell projection assembly	21110	7017	HRG,CLRN1,PFN2,WWTR1,PIBF1,KLF5,INPP5K,TEKT1,KIAA0753,PFN1,FXR2,DNAH2,CNTROB,TMEM107,NDEL1,NTN1,CFAP52,PMP22,TEKT3,B9D1,PPP1R9B,ABI3,SPEF1,RDX,HOATZ,TTC12,CEP164,TTC36,IFT46,JHY,PARVA,DNHD1,ARFIP2,RHOG,INPPL1,ARAP1,DNAJB13,C2CD3,DNAH1,TWF2,POC1A,ZMYND10,MAP4,PTPN23,RFX3,HRAS,TPGS1,PALM,BBOF1,CLCN4,OFD1,ARHGEF6,PLCE1,TCTN3,CC2D2B,GBF1,ARL3
MAPK cascade	0.00348221	34	1223	9	0.00735895	0.264706	GO:0035590	GO:BP	purinergic nucleotide receptor signaling pathway	21110	9610	P2RY1,GPR171,P2RX5,P2RX1,ADORA2B,P2RY2,P2RY6,GNAI2,GNAT1
positive regulation of cytosolic calcium ion concentration	0.00360662	201	1223	26	0.0212592	0.129353	GO:0007204	GO:BP	positive regulation of cytosolic calcium ion concentration	21110	2825	KNG1,P2RY1,SELENOT,AGTR1,HMGB1,TRPV1,P2RX5,DLG4,TAC4,ADRA1D,AVP,OXT,DRD2,CXCR5,CALCA,ADM,SWAP70,RIC3,CCKBR,CCRL2,CCR5,CCR3,PDGFRA,ESR1,FFAR4,PLCE1
regulation of neurogenesis	0.00362864	835	1223	75	0.0613246	0.0898204	GO:0060284	GO:BP	regulation of cell development	21110	15333	BCL6,ADIPOQ,DNAJB11,GPR171,HLTF,RUNX1,HMGB1,RFLNB,SERPINF1,PAFAH1B1,ASPA,TRPV1,DLG4,TP53,EFNB3,HES7,PIK3R6,NTN1,TRPV2,ULK2,RNF112,KAT7,BMP2,DIXDC1,IL18,DRD2,ZBTB16,THY1,SORL1,UBASH3B,CRTAM,MYOD1,ABCC8,CALCA,ARNTL,RASSF10,CTR9,MAP6,PPP2R3C,NFKBIA,RCOR1,SEMA3G,TWF2,TLR9,SEMA3B,SEMA3F,DAG1,TCTA,RHOA,P4HTM,PLXNB1,SMARCC1,LTF,TRIM32,RFX3,IRF7,KITLG,IFNG,RELN,FSTL3,STK11,NDFIP1,CAMK4,GSX2,ATP11C,MCF2,F…
negative regulation of cellular component organization	0.00365908	190	1223	25	0.0204415	0.131579	GO:0031345	GO:BP	negative regulation of cell projection organization	21110	7531	HRG,PFN2,RTN4RL1,PAFAH1B1,EFNB3,NTN1,PMP22,ULK2,ITGA3,ABI3,THY1,DENND5A,TSKU,PTPN9,SEMA3G,SEMA3B,SEMA3F,AMIGO3,RHOA,MAP4,GAK,MCF2,FGF13,SLIT1,SEMA4G
regulation of nervous system development	0.00368458	550	1223	54	0.0441537	0.0981818	GO:0001501	GO:BP	skeletal system development	21110	331	TP63,AHSG,SERP1,RUNX1,FGF9,RFLNB,PAFAH1B1,SPNS2,GP1BA,TP53,HES7,TMEM107,CTC1,PRPSAP2,MBTD1,WFIKKN2,CHAD,COL1A1,PHOSPHO1,BMP2,DDRGK1,ZBTB16,SIK3,DSCAML1,SOX6,PTH,SCUBE2,DCHS1,INPPL1,CHRDL2,SERPINH1,WNT11,TSKU,SRD5A1,HYAL2,HYAL1,RHOA,PLXNB1,SETD2,PTH1R,LTF,VCAN,HAPLN1,PDGFRA,NSD2,FGFR3,FGFRL1,EXT1,AMELX,TRAPPC2,ZIC3,RBP4,FBXW4,FGF8
positive regulation of autophagy	0.0039282	147	1223	21	0.0171709	0.142857	GO:0010508	GO:BP	positive regulation of autophagy	21110	4273	HMGB1,ULK2,SMCR8,FLCN,CALCOCO2,SESN3,PAFAH1B2,PIK3C2A,TRIM34,TRIM6,TRIM68,TRIM21,UVRAG,TLR9,NPRL2,TRIM32,BCL2L11,IFNG,TBK1,STK11,TRIM8
glycerolipid biosynthetic process	0.0040814	261	1223	31	0.0253475	0.118774	GO:0008654	GO:BP	phospholipid biosynthetic process	21110	3301	SLC44A5,DGKG,MTMR6,INPP5K,PITPNM3,PLD2,ALOX15,PLSCR3,PIK3R6,PIGL,PEMT,DHRS7B,CDS2,CRLS1,MTMR2,ATM,APOA1,PIK3C2A,FAR1,PGAP2,INPPL1,UVRAG,CISH,IP6K1,IP6K2,SOCS2,PI4K2B,DGKQ,PIGA,ADGRF5,PI4K2A
fibroblast proliferation	0.00409116	106	1223	17	0.0139002	0.160377	GO:0048144	GO:BP	fibroblast proliferation	21110	13281	MORC3,DPH1,MED31,INCA1,TP53,CTC1,NGFR,KMT2A,GPX1,TRIM32,HRAS,PAWR,DAZAP1,PDGFRA,ESR1,VEGFD,LZTS2
regulation of anatomical structure size	0.0041774	322	1223	36	0.0294358	0.111801	GO:0031647	GO:BP	regulation of protein stability	21110	7661	SENP2,PFN2,MORC3,WDR81,PFN1,ASGR2,ATP1B2,TP53,TMEM88,ZSWIM7,SREBF1,PHB,MCM8,BMP2,DDRGK1,CRYAB,PIH1D2,USP28,APOA1,TMEM25,IFT46,USP2,HSPA8,INSC,PARVA,USP47,TRIM21,RASSF1,USP4,USP19,GNAQ,POLR2E,PFDN1,HDAC3,PEX6,BTRC
MAPK cascade	0.00436786	87	1223	15	0.0122649	0.172414	GO:0019935	GO:BP	cyclic-nucleotide-mediated signaling	21110	6419	GUCY2D,ADORA2B,MAPK7,GUCY1A2,PDZD3,PDE3B,IRAG1,ADM,PDE2A,GPR62,SCT,NUDT4,CDC34,DGKQ,FFAR4
cellular response to organonitrogen compound	0.00442177	662	1223	62	0.050695	0.0936556	GO:0071417	GO:BP	cellular response to organonitrogen compound	21110	17615	KCNE1,ADIPOQ,AHSG,P2RY1,AGTR1,KL,CRK,MYO1C,INPP5K,TRPV1,ARRB2,SLC2A4,TP53,VAMP2,NDEL1,GLP2R,SHMT1,SREBF1,COL1A1,PPP1R9B,PDK2,NGFR,PTPRA,SESN3,FDX1,SIK2,DRD2,HTR3B,HTR3A,BACE1,SORL1,PIK3C2A,PDE3B,LAMTOR1,FOLR1,FOLR2,PDE2A,P2RY2,P2RY6,UCP2,SRD5A1,SIN3A,SNX6,TLR9,GNAI2,SLC26A6,SMARCC1,GNAQ,HRAS,BCL2L11,SOCS2,RAP1B,HCN2,PALM,DIAPH1,PDGFRA,GLRA2,LDOC1,TREM2,SORBS1,GOT1,SH2B2
regulation of cellular localization	0.00460383	275	1223	32	0.0261652	0.116364	GO:0022898	GO:BP	regulation of transmembrane transporter activity	21110	6991	KCNE1,KCNE2,YWHAE,MINK1,DLG4,NLGN2,FGF11,ATP1B2,VAMP2,RANGRF,PIRT,SHISA6,LRRC38,SLN,DRD2,FXYD2,SCN4B,SCN2B,SCN3B,KCNC1,ABCC8,STIM1,P2RY6,KCNE3,TLR9,IFNG,RELN,HCN2,TMSB4X,FGF13,TREM2,KCNIP2
regulation of inflammatory response	0.00465241	374	1223	40	0.0327065	0.106952	GO:0050727	GO:BP	regulation of inflammatory response	21110	13970	BCL6,ADIPOQ,AHSG,AGTR1,SETD4,SERPINF1,SHPK,NLRP1,ALOX15,BCL6B,GPS2,ADORA2B,MAPK7,ATM,IL18,APOA1,NLRX1,PSMA1,NLRP10,NLRP14,PDE2A,PSMA6,NFKBIA,BAP1,TLR9,HYAL2,GPX1,IFNG,NAPEPLD,ELANE,GPX4,SBNO2,NDFIP1,ESR1,TLR7,TMSB4X,TREM2,PLA2G7,FFAR4,PIK3AP1
cation channel complex	0.00479187	206	1256	26	0.0207006	0.126214	GO:0034703	GO:CC	cation channel complex	22122	1541	KCNE1,KCNE2,SLC5A3,KCNJ6,MICU2,DLG4,KCNAB3,VAMP2,CACNA1G,LRRC38,HTR3B,HTR3A,SCN4B,SCN2B,GRIK4,SCN3B,KCNC1,ABCC8,KCNJ11,CNGA4,KCNE3,CACNA2D2,CCDC51,HCN2,PKD2L1,KCNIP2
cation channel complex	0.00493089	98	1256	16	0.0127389	0.163265	GO:0034705	GO:CC	potassium channel complex	22122	1543	KCNE1,KCNE2,SLC5A3,KCNJ6,DLG4,KCNAB3,VAMP2,LRRC38,GRIK4,KCNC1,ABCC8,KCNJ11,KCNE3,CCDC51,HCN2,KCNIP2
protein localization to nucleus	0.00497267	313	1223	35	0.0286182	0.111821	GO:0034504	GO:BP	protein localization to nucleus	21110	9130	WWTR1,ZIC1,MORC3,NUP58,FGF9,LATS2,YWHAE,RPAIN,NUP88,CTDNEP1,TP53,WRAP53,RANGRF,FLCN,COL1A1,KAT7,NGFR,FERMT1,MAVS,ZBTB16,ZPR1,TRIM29,IPO7,NUP98,SIN3A,NFKBIA,HYAL2,IFNG,ABCA7,STK11,HDAC3,LZTS2,NOLC1,SUFU,TRIM8
regulation of neurogenesis	0.00497267	679	1223	63	0.0515127	0.0927835	GO:0045596	GO:BP	negative regulation of cell differentiation	21110	12147	TP63,BCL6,ADIPOQ,DNAJB11,GPR171,WWTR1,RUNX1,N4BP2L2,HMGB1,FGF9,RFLNB,TRPV1,GPS2,TP53,EFNB3,NTN1,ULK2,FLCN,SPAG9,TOB1,BMP2,DIXDC1,IL18,ZBTB16,DDX6,THY1,SORL1,UBASH3B,ABCC8,SOX6,CALCA,PTH,ARNTL,CTR9,TRIM6,TSKU,BRD9,NFKBIA,NKX2-1,SEMA3G,SEMA3B,SEMA3F,TCTA,RHOA,SMARCC1,LTF,LDLRAD4,IFNG,FSTL3,PTBP1,HDAC3,SOX3,MCF2,FGF13,TREM2,BICRAL,SLIT1,ANKRD2,SEMA4G,LBX1,LDB1,PITX3,SUFU
circulatory system process	0.00513469	265	1223	31	0.0253475	0.116981	GO:0003018	GO:BP	vascular process in circulatory system	21110	1488	SLC5A3,KNG1,P2RY1,AGTR1,SLC7A1,SERPINF2,P2RX1,ATP2A3,SMTNL2,SLC2A4,ATP1B2,ADORA2B,ABCC3,ADRA1D,AVP,ABCC8,PIK3C2A,CALCA,ADM,HBB,PDE2A,P2RY2,SLCO2B1,SLC38A3,RHOA,GPX1,AZU1,SOD3,AKAP12,EXT1,ABCC2
regulation of blood circulation	0.00513469	253	1223	30	0.0245298	0.118577	GO:1903522	GO:BP	regulation of blood circulation	21110	24173	KCNE1,KCNE2,AGTR1,YWHAE,TRPV1,P2RX1,ATP2A3,SMTNL2,ATP1B2,RANGRF,SREBF1,KCNJ12,CACNA1G,ADRA1D,AVP,OXT,DRD2,SCN4B,SCN2B,SCN3B,CALCA,ADM,KCNE3,RHOA,MYL3,GATA4,HCN2,HBEGF,FGF13,KCNIP2
microtubule cytoskeleton organization	0.00514912	653	1223	61	0.0498774	0.093415	GO:0000226	GO:BP	microtubule cytoskeleton organization	21110	65	BRCA2,KATNAL1,SKA3,MZT1,BORA,PIBF1,PAFAH1B1,KIAA0753,DNAH2,CHD3,CNTROB,AURKB,RANGRF,NDEL1,NCOR1,LLGL1,TTLL6,SPEF1,CEP57,HOATZ,CRYAB,DIXDC1,TTC12,ZW10,ZPR1,SIK3,PHLDB1,CENATAC,JHY,INSC,WEE1,NUMA1,INPPL1,DNAJB13,C2CD3,RPS3,MAP6,UVRAG,CEP72,PPP2R3C,DNAH1,PARP3,ZMYND10,RASSF1,DAG1,RHOA,MAP4,SETD2,RASSF7,NAV3,PPP1R12A,MDM1,TPGS1,APC2,HDAC3,TACC3,CCDC170,MID1,FGF13,BLOC1S2,LZTS2
vacuole	0.00520287	760	1256	68	0.0541401	0.0894737	GO:0000323	GO:CC	lytic vacuole	22122	53	KCNE1,KCNE2,HRG,RNF13,CP,GYG1,SLC46A3,WDR81,CTNS,ANKFY1,RNF167,TM4SF5,CD68,TRAPPC1,BORCS6,STX8,FLCN,SPAG9,AP5S1,VPS16,RAB39A,CRYAB,SIDT2,BACE1,TMEM25,VPS11,TRIM29,HSPA8,TMEM9B,TPP1,SMPD1,LAMTOR1,NEU3,ARRB1,UVRAG,MYO7A,SNX6,TLR9,NPRL2,HYAL2,HYAL1,USP4,CSPG5,GNAQ,RAP1B,GNS,PRSS57,AZU1,PRTN3,ELANE,ARHGAP45,VCAN,IDUA,TMEM175,ABCD4,CLCN4,TLR8,TLR7,RAB9A,ATP11C,SERPINB1,FFAR4,PI4K2A,HPS1,BLOC1S2,PAX2,H…
vacuole	0.00520287	760	1256	68	0.0541401	0.0894737	GO:0005764	GO:CC	lysosome	22122	332	KCNE1,KCNE2,HRG,RNF13,CP,GYG1,SLC46A3,WDR81,CTNS,ANKFY1,RNF167,TM4SF5,CD68,TRAPPC1,BORCS6,STX8,FLCN,SPAG9,AP5S1,VPS16,RAB39A,CRYAB,SIDT2,BACE1,TMEM25,VPS11,TRIM29,HSPA8,TMEM9B,TPP1,SMPD1,LAMTOR1,NEU3,ARRB1,UVRAG,MYO7A,SNX6,TLR9,NPRL2,HYAL2,HYAL1,USP4,CSPG5,GNAQ,RAP1B,GNS,PRSS57,AZU1,PRTN3,ELANE,ARHGAP45,VCAN,IDUA,TMEM175,ABCD4,CLCN4,TLR8,TLR7,RAB9A,ATP11C,SERPINB1,FFAR4,PI4K2A,HPS1,BLOC1S2,PAX2,H…
regulation of protein localization	0.00530499	140	1223	20	0.0163532	0.142857	GO:1900180	GO:BP	regulation of protein localization to nucleus	21110	21382	WWTR1,ZIC1,NUP58,LATS2,FLCN,KAT7,NGFR,FERMT1,MAVS,ZPR1,TRIM29,SIN3A,HYAL2,IFNG,STK11,HDAC3,LZTS2,NOLC1,SUFU,TRIM8
regulation of cellular ketone metabolic process	0.00558056	130	1223	19	0.0155356	0.146154	GO:0010565	GO:BP	regulation of cellular ketone metabolic process	21110	4313	ADIPOQ,PIBF1,ACADVL,NCOR1,SREBF1,PDK2,BMP2,PANK2,AVP,APOA5,APOA4,APOC3,APOA1,DKK3,ADM,DGAT2,MTLN,DGKQ,ERLIN1
regulation of ion transmembrane transporter activity	0.00558056	29	1223	8	0.00654129	0.275862	GO:1901018	GO:BP	positive regulation of potassium ion transmembrane transporter activity	21110	22091	KCNE1,ATP1B2,LRRC38,FXYD2,KCNC1,ABCC8,TREM2,KCNIP2
channel regulator activity	0.00559954	158	1257	25	0.0198886	0.158228	GO:0016247	GO:MF	channel regulator activity	20195	2757	KCNE1,KCNE2,SLC5A3,YWHAE,TRPV1,FGF11,KCNAB3,RANGRF,STX8,SNF8,LRRC38,DRD2,FXYD2,FXYD6,SCN4B,SCN2B,PDZD3,SCN3B,ABCC8,KCNJ11,STIM1,KCNE3,GRM2,FGF13,KCNIP2
inflammatory response	0.00569696	878	1223	77	0.0629599	0.0876993	GO:0006974	GO:BP	DNA damage response	21110	2659	TP63,BCL6,RFC4,HLTF,CHAF1B,RFC3,BRCA2,HMGB1,RPA1,HIC1,SPATA22,ZBTB4,TP53,WRAP53,CTC1,RPL26,USP43,ZSWIM7,TOP3A,COPS3,USP22,MBTD1,EME1,KAT7,PCNA,SHLD1,MCM8,AP5S1,ALKBH8,ATM,TEX12,USP28,CEP164,CBL,USP47,STK33,TAF10,APBB1,RRM1,FAM168A,POLD3,RNF169,RPS3,UVRAG,EMSY,TRIP13,EGLN3,PARP3,TEX264,RASSF1,UBA7,SHISA5,SMARCC1,SETD2,TRIM32,BLK,NEIL2,IRF7,BCL2L11,E2F7,UBE2N,CRADD,STK11,PWWP3A,TAF7,POLN,NSD2,UVSSA…
regulation of protein kinase activity	0.00569696	482	1223	48	0.0392478	0.0995851	GO:0031400	GO:BP	negative regulation of protein modification process	21110	7553	ADIPOQ,SENP2,WWTR1,FRY,LATS2,PIBF1,NXN,YWHAE,INPP5K,INCA1,ARRB2,GPS2,SMCR8,FLCN,SPAG9,PPP1R9B,BMP2,DRD2,CADM1,TTC36,CBL,THY1,SORL1,UBASH3B,SWAP70,IPO7,SMPD1,TRIM21,ARRB1,RPS3,SNX6,DUSP7,HYAL2,GNAI2,USP4,QARS1,PRKAR2A,GNAQ,LDLRAD4,IFNG,SH3BP5L,RPS15,TAF7,SPRY4,ZFYVE28,CTBP1,DGKQ,DUSP22
neuron projection development	0.00569696	141	1223	20	0.0163532	0.141844	GO:0010977	GO:BP	negative regulation of neuron projection development	21110	4667	RTN4RL1,PAFAH1B1,EFNB3,NTN1,PMP22,ULK2,THY1,DENND5A,TSKU,PTPN9,SEMA3G,SEMA3B,SEMA3F,AMIGO3,RHOA,GAK,MCF2,FGF13,SLIT1,SEMA4G
DNA-templated DNA replication	0.00575685	163	1223	22	0.0179886	0.134969	GO:0006261	GO:BP	DNA-templated DNA replication	21110	2123	BCL6,RFC4,SENP2,RFC3,BRCA2,RPA1,EME1,KAT7,PCNA,MCM8,ZPR1,RRM1,POLD3,BAZ1A,E2F7,CDC34,POLRMT,WDR18,POLN,WRNIP1,NOC3L,TWNK
regulation of engulfment of apoptotic cell	0.00593883	3	1223	3	0.00245298	1	GO:1901074	GO:BP	regulation of engulfment of apoptotic cell	21110	22141	ALOX15,ABCA7,TREM2
cellular response to environmental stimulus	0.0059692	342	1223	37	0.0302535	0.108187	GO:0071214	GO:BP	cellular response to abiotic stimulus	21110	17419	KCNE1,BRCA2,TRPV1,AIPL1,NLRP1,SLC2A4,TP53,GUCY2D,AURKB,RPL26,MFAP4,COL1A1,PCNA,SLC4A11,ATM,CRYAB,USP28,USP47,SMPD1,PDE2A,POLD3,WNT11,HYAL2,HYAL1,SLC38A3,GNAT1,DAG1,CDC25A,HRAS,CRADD,PALM,CNN2,STK11,LETM1,TLR8,TLR7,PKD2L1
cellular response to environmental stimulus	0.0059692	342	1223	37	0.0302535	0.108187	GO:0104004	GO:BP	cellular response to environmental stimulus	21110	20266	KCNE1,BRCA2,TRPV1,AIPL1,NLRP1,SLC2A4,TP53,GUCY2D,AURKB,RPL26,MFAP4,COL1A1,PCNA,SLC4A11,ATM,CRYAB,USP28,USP47,SMPD1,PDE2A,POLD3,WNT11,HYAL2,HYAL1,SLC38A3,GNAT1,DAG1,CDC25A,HRAS,CRADD,PALM,CNN2,STK11,LETM1,TLR8,TLR7,PKD2L1
response to light stimulus	0.0059692	186	1223	24	0.0196239	0.129032	GO:0009266	GO:BP	response to temperature stimulus	21110	3507	SST,YWHAE,TRPV3,TRPV1,ARRB2,ACADVL,PIRT,TRPV2,TAC4,NGFR,ATM,CRYAB,HSPB2,SCN2B,CALCA,ADM,CLPB,UCP2,UCP3,ANO3,NFKBIA,DNAJC2,FGF1,SLC25A27
regulation of cellular response to stress	0.00619131	700	1223	64	0.0523303	0.0914286	GO:0080135	GO:BP	regulation of cellular response to stress	21110	18809	RNF13,BRCA2,HMGB1,TNFRSF19,CRK,SCARF1,SERPINF2,RTN4RL1,HIC1,PAFAH1B1,MINK1,GPS2,TP53,WRAP53,PER1,RPL26,NCOR1,MAPK7,COPS3,USP22,MBTD1,KAT7,PCNA,SHLD1,BMP2,DDRGK1,ATM,DIXDC1,HYOU1,THY1,USP47,TAF10,FAM168A,RNF169,RPS3,TLR9,PARP3,MANF,GPX1,USP19,QARS1,SMARCC1,SETD2,TRIM32,GATA4,HRAS,BCL2L11,PAWR,UBE2N,IL26,DNAJC2,TMEM259,ABCA7,TAF7,HDAC3,RELL2,NSD2,LETM1,MID1,FANCB,TREM2,DUSP22,MMS19,SLF2
regulation of metal ion transport	0.00638361	407	1223	42	0.0343418	0.103194	GO:0010959	GO:BP	regulation of metal ion transport	21110	4650	KCNE1,KCNE2,YWHAE,INPP5K,TRPV3,P2RX5,P2RX1,ARRB2,FGF11,ATP1B2,KCNAB3,PER1,VAMP2,RANGRF,DHRS7C,RCVRN,TRPV2,LRRC38,TMC2,SLN,DRD2,FXYD2,SCN4B,SCN2B,THY1,UBASH3B,SCN3B,KCNC1,ABCC8,CALCA,STIM1,P2RY6,KCNE3,TLR9,GNAI2,RHOA,IFNG,GRIN3B,DIAPH1,FGF13,TREM2,KCNIP2
regulation of cellular localization	0.00642944	111	1223	17	0.0139002	0.153153	GO:0046822	GO:BP	regulation of nucleocytoplasmic transport	21110	13097	ZIC1,NUP58,XPO4,YWHAE,FERMT1,MAVS,ZPR1,NSUN2,HYAL2,SETD2,PPP1R12A,IFNG,HDAC3,FRAT1,FRAT2,NOLC1,SUFU
response to purine-containing compound	0.00648261	91	1223	15	0.0122649	0.164835	GO:0051591	GO:BP	response to cAMP	21110	14596	KCNE1,ADIPOQ,INPP5K,PER1,SREBF1,COL1A1,OXT,FDX1,PDE2A,SRD5A1,SLC26A6,RAP1B,BSG,HCN2,DGKQ
regulation of cellular ketone metabolic process	0.00648261	91	1223	15	0.0122649	0.164835	GO:0019217	GO:BP	regulation of fatty acid metabolic process	21110	5895	ADIPOQ,PIBF1,ACADVL,NCOR1,SREBF1,PDK2,PANK2,AVP,APOA5,APOA4,APOC3,APOA1,DGAT2,MTLN,ERLIN1
regulation of metal ion transport	0.00659128	898	1223	78	0.0637776	0.0868597	GO:0030001	GO:BP	metal ion transport	21110	7008	KCNE1,KCNE2,SLC5A3,HRG,CP,KCNJ6,KCNJ15,MICU2,YWHAE,INPP5K,TRPV3,TRPV1,P2RX5,P2RX1,ATP2A3,SLC13A5,GP1BA,ARRB2,FGF11,ATP1B2,KCNAB3,PER1,VAMP2,RANGRF,DHRS7C,RCVRN,TRPV2,SLC5A10,KCNJ12,CACNA1G,LRRC38,SLC4A11,TMC2,SLN,CUL5,DRD2,FXYD2,SCN4B,SCN2B,THY1,NECTIN1,UBASH3B,SCN3B,KCNC1,ABCC8,KCNJ11,CALCA,HPX,STIM1,P2RY6,KCNE3,SLC5A12,SLC12A7,TLR9,CACNA2D2,GNAI2,SLC38A3,RHOA,CCDC51,LTF,CCR5,IFNG,SLC5A8,PMPCB,H…
regulation of ion transmembrane transporter activity	0.00677237	63	1223	12	0.00981194	0.190476	GO:1901016	GO:BP	regulation of potassium ion transmembrane transporter activity	21110	22089	KCNE1,KCNE2,YWHAE,ATP1B2,VAMP2,LRRC38,FXYD2,KCNC1,ABCC8,KCNE3,TREM2,KCNIP2
alcohol metabolic process	0.00682957	567	1223	54	0.0441537	0.0952381	GO:1901615	GO:BP	organic hydroxy compound metabolic process	21110	22601	SLC5A3,P2RY1,KL,SCARF1,SHPK,CTNS,ALOX15,ALOX12,ACADVL,MPDU1,TP53,ALDH3A2,SREBF1,BMP2,HAO1,PANK2,IDH3B,FDX1,ALG9,PTS,DRD2,APOA5,APOA4,APOA1,SLC37A4,DPAGT1,ABCG4,SC5D,TPH1,PTH,DKK3,SMPD1,P2RY6,DGAT2,TSKU,ACER3,SRD5A1,SPTSSA,IP6K1,IP6K2,PTH1R,FDFT1,TPH2,NUDT4,IFNG,NAPEPLD,AKR1D1,PLPP2,FGF1,DGKQ,RBP4,CYP2C18,GOT1,ERLIN1
vacuole	0.00700132	466	1256	46	0.0366242	0.0987124	GO:0005774	GO:CC	vacuolar membrane	22122	341	RNF13,CP,SLC46A3,WDR81,CTNS,ANKFY1,RNF167,TM4SF5,RNASEK,CD68,BORCS6,STX8,FLCN,SPAG9,CALCOCO2,AP5S1,VPS16,MTMR2,SIDT2,VPS11,HSPA8,SBF2,TMEM9B,LAMTOR1,ATG16L2,NEU3,ARRB1,UVRAG,MYO7A,TLR9,TEX264,NPRL2,GNAQ,RAP1B,AZU1,TMEM175,ABCD4,CLCN4,TLR8,TLR7,ATP11C,FFAR4,PI4K2A,BLOC1S2,HPS6,BORCS7
DNA biosynthetic process	0.00702622	200	1223	25	0.0204415	0.125	GO:0071897	GO:BP	DNA biosynthetic process	21110	17930	ADIPOQ,RFC4,RFC3,RPA1,SMG6,SPATA22,ARRB2,TP53,WRAP53,AURKB,CTC1,USP43,KAT7,PHB,PCNA,ATM,TEX12,RRM1,POLD3,PARP3,DNAJC2,POLN,WRNIP1,DNTT,POLL
regulation of ion transmembrane transporter activity	0.00702622	333	1223	36	0.0294358	0.108108	GO:1904062	GO:BP	regulation of monoatomic cation transmembrane transport	21110	24641	KCNE1,KCNE2,YWHAE,P2RX5,P2RX1,FGF11,ATP1B2,KCNAB3,VAMP2,RANGRF,DHRS7C,PIRT,LRRC38,TMC2,SLN,DRD2,FXYD2,SCN4B,SCN2B,THY1,UBASH3B,SCN3B,KCNC1,ABCC8,CALCA,STIM1,P2RY6,KCNE3,TLR9,IFNG,HCN2,DIAPH1,TMSB4X,FGF13,TREM2,KCNIP2
positive regulation of lipase activity	0.0070589	568	1223	54	0.0441537	0.0950704	GO:0051345	GO:BP	positive regulation of hydrolase activity	21110	14441	AGTR1,HMGB1,FLT1,DOCK9,CRK,SGSM2,RAP1GAP2,TAX1BP3,P2RX1,ATP2A3,NLRP1,DVL2,ARHGEF15,NDEL1,SMCR8,FLCN,NGFR,PHB,PCNA,BMP2,DDRGK1,ELMOD1,APOA5,APOA4,APOA1,THY1,PTH,RHOG,ARAP1,P2RY6,RPS3,WNT11,EGLN3,RALGAPA1,GNAT1,RHOA,PLXNB1,GNAQ,HRAS,BCL2L11,TBC1D15,PPP1R12A,CRADD,IFNG,ARL1,PRTN3,ARHGAP45,APC2,ARAP3,PDGFRA,FGFR3,ESR1,ARHGAP6,TBC1D12
membrane raft	0.0071376	324	1256	35	0.0278662	0.108025	GO:0045121	GO:CC	membrane raft	22122	2137	KCNE1,CRK,MYO1C,RTN4RL1,P2RX1,SLC2A4,RANGRF,SGCA,PPP2R1B,BACE1,CBL,THY1,TPP1,CAVIN3,STIM1,LAMTOR1,KCNE3,NEU3,SERPINH1,HYAL2,GNAI2,DAG1,PRKAR2A,TDGF1,MALL,PLPP2,BSG,PRTN3,ARID3A,GPM6B,TREM2,MYOF,SORBS1,PI4K2A,ERLIN1
stereocilium	0.00730653	55	1256	11	0.00875796	0.2	GO:0032420	GO:CC	stereocilium	22122	1299	CLRN1,MYO1C,PAFAH1B1,MYO15A,TMC2,USH1C,FCHSD2,MYO7A,TWF2,MORN4,PDZD7
membrane raft	0.00730653	325	1256	35	0.0278662	0.107692	GO:0098857	GO:CC	membrane microdomain	22122	3298	KCNE1,CRK,MYO1C,RTN4RL1,P2RX1,SLC2A4,RANGRF,SGCA,PPP2R1B,BACE1,CBL,THY1,TPP1,CAVIN3,STIM1,LAMTOR1,KCNE3,NEU3,SERPINH1,HYAL2,GNAI2,DAG1,PRKAR2A,TDGF1,MALL,PLPP2,BSG,PRTN3,ARID3A,GPM6B,TREM2,MYOF,SORBS1,PI4K2A,ERLIN1
regulation of transferase activity	0.00733105	272	1223	31	0.0253475	0.113971	GO:0051348	GO:BP	negative regulation of transferase activity	21110	14444	ADIPOQ,EIF4A2,WWTR1,LATS2,INPP5K,INCA1,TP53,SMCR8,BMP2,CBL,THY1,SORL1,UBASH3B,IPO7,SMPD1,SNX6,DUSP7,PARP3,NPRL2,HYAL2,QARS1,PRKAR2A,GNAQ,IFNG,SH3BP5L,MIDN,RPS15,TAF7,SPRY4,ZFYVE28,DUSP22
somatodendritic compartment	0.00762755	289	1256	32	0.0254777	0.110727	GO:0045178	GO:CC	basal part of cell	22122	2144	SLC5A3,P2RY1,CLRN1,SLC7A1,MYO1C,SLC43A2,ARRB2,CLDN7,SLC47A1,ABCC3,ITGA3,SPEF1,SLC4A11,CADM1,PHLDB1,FOLR1,INPPL1,P2RY6,KCNE3,SLCO2B1,NKD2,TLR9,SLC38A3,MST1R,DAG1,SLC26A6,PTH1R,SLC26A5,BSG,PALM,SLC4A9,SLC26A1
response to organophosphorus	0.00769447	113	1223	17	0.0139002	0.150442	GO:0071774	GO:BP	response to fibroblast growth factor	21110	17858	KL,FGF9,COL1A1,NGFR,CEP57,KCNC1,PTH,HYAL2,HYAL1,TDGF1,FGF22,SPRY4,FGF1,FGFR3,FGFRL1,EXT1,FGF8
response to hormone	0.00769447	875	1223	76	0.0621423	0.0868571	GO:0009725	GO:BP	response to hormone	21110	3700	TP63,SST,ADIPOQ,AHSG,AGTR1,KL,RXFP2,LATS2,CRK,MYO1C,INPP5K,SERPINF1,TRPV1,PELP1,SLC2A4,PER1,VAMP2,NDEL1,GLP2R,TRIM16,NCOR1,SREBF1,COL1A1,PPP1R9B,PDK2,ITGA3,PHB,PCNA,CRLS1,DDRGK1,OXT,PTPRA,SESN3,ACAT1,RDX,SIK2,SORL1,HSPA8,MYOD1,ABCC8,PIK3C2A,PDE3B,PTH,ARNTL,ADM,TRIM68,INPPL1,P2RY6,UCP2,UCP3,FIBIN,SRD5A1,NKX2-1,GNAI2,DAG1,RHOA,GPX1,UCN2,SMARCC1,PAPPA,HRAS,BCL2L11,TPH2,SOCS2,IL22,SLC26A5,BSG,STK11,T…
myeloid leukocyte differentiation	0.0077367	225	1223	27	0.0220769	0.12	GO:0002573	GO:BP	myeloid leukocyte differentiation	21110	1112	ADIPOQ,RUNX1,PAFAH1B1,DHRS7B,BMP2,UBASH3B,CALCA,CLPB,PDE2A,UCP2,SRP54,BAP1,TCTA,LTF,IRF7,KITLG,IFNG,FSTL3,PRTN3,SBNO2,EFNA2,NDFIP1,CAMK4,PIR,TREM2,IRF4,NKX2-3
positive regulation of intracellular signal transduction	0.0077367	517	1223	50	0.0408831	0.0967118	GO:1902532	GO:BP	negative regulation of intracellular signal transduction	21110	23382	RCAN1,BCL6,ADIPOQ,DGKG,INPP5K,PAFAH1B1,RNF167,ARRB2,GPS2,PER1,NCOR1,MAPK7,FLCN,MAP2K3,ITGA3,PHB,BMP2,SESN3,ATM,DRD2,HYOU1,NLRX1,PDZD3,SORL1,PDE3B,ARNTL,USP47,SMPD1,CAVIN3,PDE2A,TLR9,DUSP7,NPRL2,HYAL2,DAG1,RHOA,GPX1,QARS1,TRIM32,CDC34,ABCA7,STK11,HDAC3,SPRY4,ESR1,WWC3,TMSB4X,TREM2,HELLS,SFRP5
regulation of nervous system development	0.0077367	237	1223	28	0.0228945	0.118143	GO:0060348	GO:BP	bone development	21110	15392	RFLNB,PAFAH1B1,SPNS2,GP1BA,TP53,TMEM107,CTC1,PRPSAP2,CHAD,COL1A1,PHOSPHO1,BMP2,ZBTB16,SIK3,PTH,SCUBE2,DCHS1,INPPL1,SERPINH1,TSKU,SRD5A1,RHOA,PLXNB1,LTF,NSD2,FGFR3,EXT1,FGF8
regulation of blood circulation	0.00778468	103	1223	16	0.0130826	0.15534	GO:0002027	GO:BP	regulation of heart rate	21110	645	KCNE1,KCNE2,YWHAE,TRPV1,RANGRF,SREBF1,CACNA1G,ADRA1D,OXT,DRD2,SCN4B,SCN2B,SCN3B,ADM,KCNE3,HCN2
regulation of nervous system development	0.00780975	93	1223	15	0.0122649	0.16129	GO:0042475	GO:BP	odontogenesis of dentin-containing tooth	21110	10783	LHX8,TP63,DLX3,NGFR,BMP2,NECTIN1,ADM,STIM1,RELT,BCL2L11,BSG,PDGFRA,AMELX,NKX2-3,FGF8
channel regulator activity	0.0079431	153	1257	24	0.0190931	0.156863	GO:0099106	GO:MF	ion channel regulator activity	20195	9302	KCNE1,KCNE2,SLC5A3,YWHAE,TRPV1,FGF11,KCNAB3,RANGRF,STX8,LRRC38,DRD2,FXYD2,FXYD6,SCN4B,SCN2B,PDZD3,SCN3B,ABCC8,KCNJ11,STIM1,KCNE3,GRM2,FGF13,KCNIP2
regulation of nervous system development	0.00799559	274	1223	31	0.0253475	0.113139	GO:0021537	GO:BP	telencephalon development	21110	6470	TRA2B,ZIC1,YWHAE,CRK,RTN4RL1,PAFAH1B1,DLG4,ATP1B2,NDEL1,PPP1R9B,IGF2BP1,BMP2,DIXDC1,DRD2,KCNC1,TSKU,SRD5A1,NKX2-1,RHOA,SCT,RELN,EFNA2,GSX2,TACC3,EXT1,FGF13,ZIC3,SLIT1,ZDHHC16,DPCD,FGF8
regulation of cytokine production	0.00807716	31	1223	8	0.00654129	0.258065	GO:0032607	GO:BP	interferon-alpha production	21110	8079	MAVS,TLR9,SETD2,IRF7,TBK1,TLR8,TLR7,CHUK
regulation of cytokine production	0.00807716	31	1223	8	0.00654129	0.258065	GO:0032647	GO:BP	regulation of interferon-alpha production	21110	8118	MAVS,TLR9,SETD2,IRF7,TBK1,TLR8,TLR7,CHUK
developmental growth	0.0083166	655	1223	60	0.0490597	0.0916031	GO:0048589	GO:BP	developmental growth	21110	13600	SERP1,WWTR1,TM4SF4,RUNX1,BRCA2,FGF9,LATS2,KLF5,PAFAH1B1,SOX15,TP53,CTC1,NDEL1,NTN1,TRPV2,ULK2,SPAG9,SGCA,ATRN,ATM,DRD2,ZPR1,APOA5,SIK3,MYOD1,CTR9,ADM,TAF10,WNT11,TSKU,SIN3A,SEMA3G,TWF2,SEMA3B,SEMA3F,MST1,DAG1,GPX1,ARIH2,GATA4,BCL2L11,SYT1,SOCS2,STK11,GAMT,HDAC3,FGF1,WDR36,FGFR3,ESR1,EXT1,WWC3,FGF13,RBP4,TLL2,SLIT1,ZFYVE27,SEMA4G,LZTS2,FGF8
cell surface receptor signaling pathway involved in cell-cell signaling	0.00856042	169	1223	22	0.0179886	0.130178	GO:0030178	GO:BP	negative regulation of Wnt signaling pathway	21110	7061	SIAH2,WWTR1,AMER2,FGF9,LATS2,NXN,HIC1,TAX1BP3,TMEM88,SHISA6,FERMT1,BMP2,DKK3,TPBGL,WNT11,TSKU,NKD2,WIF1,STK11,APC2,SFRP5,LZTS2
regulation of cytokine production	0.00889215	481	1223	47	0.0384301	0.0977131	GO:0001819	GO:BP	positive regulation of cytokine production	21110	490	ADIPOQ,RUNX1,SETD4,HMGB1,PIBF1,SERPINF2,NLRP1,DHX33,TRIM16,ADORA2B,PHB,FERMT1,MAVS,POU2AF1,IL18,DRD2,CADM1,CD3E,SORL1,CRTAM,ABCC8,CALCA,NLRP10,TRIM6,RPS3,WNT11,TLR9,TUSC2,HYAL2,SETD2,TRIM32,GATA4,IRF7,HRAS,IL26,IFNG,TBK1,BSG,AZU1,ELANE,SPON2,AKAP12,TLR8,TLR7,TREM2,IRF4,CHUK
cell surface receptor signaling pathway involved in cell-cell signaling	0.00902908	326	1223	35	0.0286182	0.107362	GO:0030111	GO:BP	regulation of Wnt signaling pathway	21110	7044	SENP2,SIAH2,WWTR1,AMER2,FGF9,LATS2,NXN,HIC1,TAX1BP3,CTDNEP1,TMEM88,SHISA6,COL1A1,ITGA3,FERMT1,BMP2,SPEF1,DIXDC1,ARNTL,DKK3,USP47,ILK,FOLR1,TPBGL,WNT11,TSKU,NKD2,GNAQ,WIF1,STK11,APC2,FRAT1,SFRP5,LZTS2,BTRC
animal organ maturation	0.0091628	7	1223	4	0.00327065	0.571429	GO:1900157	GO:BP	regulation of bone mineralization involved in bone maturation	21110	21363	RFLNB,BMP2,PTH,LTF
cytosolic transport	0.00918469	170	1223	22	0.0179886	0.129412	GO:0016482	GO:BP	cytosolic transport	21110	5359	DOP1B,VPS53,WDR81,SGSM2,ANKFY1,KIF1C,STX8,SPAG9,SNF8,MTMR2,RDX,SORL1,DENND5A,FHIP1B,RAB6A,SNX6,PTPN23,ARL1,RNF126,GAK,RAB9A,GBF1
neuron projection development	0.00931271	509	1223	49	0.0400654	0.0962672	GO:0061564	GO:BP	axon development	21110	16470	SCARF1,RTN4RL1,PAFAH1B1,EFNB3,NDEL1,NTN1,TRPV2,ULK2,LLGL1,NGFR,DIXDC1,NCAM1,DRD2,ZPR1,APOA4,DSCAML1,THY1,NECTIN1,APBB1,RHOG,FOLR1,MAP6,TSKU,SIN3A,NKX2-1,SEMA3G,TWF2,SEMA3B,SEMA3F,DAG1,PLXNB1,CSPG5,TRIM32,RELN,BSG,STK11,EFNA2,WDR36,EXT1,SLITRK2,SLITRK4,MCF2,FGF13,LGI1,SLIT1,ZFYVE27,CRTAC1,PAX2,SEMA4G
multicellular organismal homeostasis	0.00940675	148	1223	20	0.0163532	0.135135	GO:0106106	GO:BP	cold-induced thermogenesis	21110	20321	ADIPOQ,IGF2BP2,YBX2,KDM6B,TRPV2,PEMT,FLCN,DHRS7B,OXT,SLN,IL18,ARNTL,UCP2,IP6K1,STK11,HDAC3,IRF4,FFAR4,SCD,ELOVL3
regulation of protein transport	0.00953604	229	1223	27	0.0220769	0.117904	GO:0033157	GO:BP	regulation of intracellular protein transport	21110	8496	KCNE1,ADIPOQ,ZIC1,NUP58,XPO4,YWHAE,MYO1C,INPP5K,DERL2,VAMP2,NDEL1,MIEF2,SREBF1,FERMT1,MAVS,ZPR1,SORL1,BAP1,HYAL2,ARIH2,HRAS,IFNG,HDAC3,FRAT1,FRAT2,NOLC1,SUFU
cellular response to environmental stimulus	0.00953604	12	1223	5	0.00408831	0.416667	GO:0071493	GO:BP	cellular response to UV-B	21110	17673	NLRP1,MFAP4,HYAL2,HYAL1,STK11
positive regulation of lipase activity	0.00953604	66	1223	12	0.00981194	0.181818	GO:0010517	GO:BP	regulation of phospholipase activity	21110	4282	AGTR1,FLT1,PHB,PTH,P2RY6,GNAQ,HRAS,ARL1,PDGFRA,FGFR3,ESR1,ARHGAP6
regulation of kinase activity	0.00953604	229	1223	27	0.0220769	0.117904	GO:0033673	GO:BP	negative regulation of kinase activity	21110	8786	ADIPOQ,WWTR1,LATS2,INPP5K,INCA1,SMCR8,BMP2,CBL,THY1,SORL1,UBASH3B,IPO7,SMPD1,SNX6,DUSP7,NPRL2,HYAL2,QARS1,PRKAR2A,GNAQ,IFNG,SH3BP5L,MIDN,TAF7,SPRY4,ZFYVE28,DUSP22
regulation of cellular localization	0.00977479	592	1223	55	0.0449714	0.0929054	GO:0034762	GO:BP	regulation of transmembrane transport	21110	9198	KCNE1,KCNE2,ADIPOQ,KCNJ6,KCNJ15,YWHAE,INPP5K,SLC43A2,P2RX5,P2RX1,MINK1,DLG4,NLGN2,FGF11,ATP1B2,KCNAB3,VAMP2,RANGRF,DHRS7C,PIRT,SHISA6,KCNJ12,CACNA1G,LRRC38,TMC2,SLN,DRD2,FXYD2,SCN4B,SCN2B,THY1,UBASH3B,SCN3B,KCNC1,ABCC8,KCNJ11,CALCA,PTH,STIM1,P2RY6,KCNE3,TLR9,CACNA2D2,SLC26A6,IFNG,SLC26A5,RELN,HCN2,DIAPH1,TMSB4X,FGF13,TREM2,FFAR4,SORBS1,KCNIP2
positive regulation of lipase activity	0.00977479	40	1223	9	0.00735895	0.225	GO:0010863	GO:BP	positive regulation of phospholipase C activity	21110	4563	FLT1,PHB,PTH,P2RY6,GNAQ,HRAS,PDGFRA,ESR1,ARHGAP6
cellular response to environmental stimulus	0.00977479	127	1223	18	0.0147179	0.141732	GO:0071482	GO:BP	cellular response to light stimulus	21110	17662	KCNE1,AIPL1,NLRP1,TP53,GUCY2D,AURKB,RPL26,MFAP4,PCNA,USP28,USP47,SMPD1,POLD3,HYAL2,HYAL1,GNAT1,CDC25A,STK11
regulation of blood circulation	0.00977479	206	1223	25	0.0204415	0.121359	GO:0008016	GO:BP	regulation of heart contraction	21110	3169	KCNE1,KCNE2,YWHAE,TRPV1,ATP2A3,ATP1B2,RANGRF,SREBF1,KCNJ12,CACNA1G,ADRA1D,OXT,DRD2,SCN4B,SCN2B,SCN3B,CALCA,ADM,KCNE3,MYL3,GATA4,HCN2,HBEGF,FGF13,KCNIP2
ossification	0.00977479	341	1223	36	0.0294358	0.105572	GO:0006936	GO:BP	muscle contraction	21110	2632	KCNE1,KCNE2,TRPV1,P2RX1,CHRNE,CHRNB1,RANGRF,MYH13,MYH8,MYH1,MYH2,ADORA2B,MAP2K3,KCNJ12,CACNA1G,SGCA,OXT,CRYAB,DRD2,SCN4B,SCN2B,SCN3B,PIK3C2A,CALCA,APBB1,KCNE3,TNNC1,RHOA,MYL3,GATA4,GAMT,FGF13,MYOF,PLCE1,ANKRD2,KCNIP2
regulation of cellular ketone metabolic process	0.00977479	40	1223	9	0.00735895	0.225	GO:0090207	GO:BP	regulation of triglyceride metabolic process	21110	19119	CTDNEP1,SREBF1,PANK2,APOA5,APOA4,APOC3,APOA1,SORL1,DGAT2
negative regulation of cellular component organization	0.00977479	971	1223	82	0.0670482	0.084449	GO:0044087	GO:BP	regulation of cellular component biogenesis	21110	11543	HRG,CLRN1,PFN2,HMGB1,SACS,KLF5,MYO1C,INPP5K,SERPINF2,DHX33,PFN1,ALOX15,PHF23,CLDN7,NLGN2,FXR2,TP53,EFNB3,CNTROB,RANGRF,ARHGEF15,NDEL1,NTN1,SMCR8,FLII,ABI3,SNF8,FERMT1,MAVS,OXT,PTPRA,VPS16,ATM,RDX,CRYAB,APOA1,PHLDB1,THY1,NECTIN1,SORL1,HSPA8,SWAP70,RHOG,NUMA1,ARAP1,FCHSD2,RPS3,WNT11,SIN3A,TWF2,ZMYND10,HYAL1,AMIGO3,DAG1,RHOA,MAP4,KIF9,HRAS,LDLRAD4,NPHP1,MTLN,BCL2L11,NAV3,RAP1B,MDM1,IFNG,CDC34,PALM,F…
regulation of protein kinase activity	0.00977479	206	1223	25	0.0204415	0.121359	GO:0006469	GO:BP	negative regulation of protein kinase activity	21110	2259	ADIPOQ,WWTR1,LATS2,INPP5K,INCA1,SMCR8,BMP2,CBL,THY1,SORL1,UBASH3B,IPO7,SMPD1,SNX6,DUSP7,HYAL2,QARS1,PRKAR2A,GNAQ,IFNG,SH3BP5L,TAF7,SPRY4,ZFYVE28,DUSP22
DNA biosynthetic process	0.00982921	606	1223	56	0.045789	0.0924092	GO:0055086	GO:BP	nucleobase-containing small molecule metabolic process	21110	15068	SHPK,CTNS,TP53,GUCY2D,PFAS,MYH8,ADORA2B,PRPSAP2,SHMT1,NT5M,FLCN,ACSF2,PDK2,B4GALNT2,ATP5MC1,PANK2,ITPA,IDH3B,GUCY1A2,ACAT1,DLAT,SDHD,NNMT,REXO2,ATP5MG,DPAGT1,HSPA8,FAR1,PTH,AMPD3,RRM1,PDE2A,DGAT2,ABHD14B,GMPPB,RHOA,IMPDH2,NME6,NEIL2,NUDT4,SLC5A8,ATP5F1D,NDUFS7,GNPDA1,ENTPD5,ALDH6A1,PRPS2,TMSB4X,APOBEC2,OARD1,TREM2,GNMT,GMDS,PGAM1,ENTPD7,ELOVL3
somatodendritic compartment	0.00989272	425	1256	42	0.0334395	0.0988235	GO:0031252	GO:CC	cell leading edge	22122	1077	CLRN1,MTMR6,MYO1C,INPP5K,PAFAH1B1,TRPV1,NDEL1,MYH10,SHISA6,PPP1R9B,ABI3,IGF2BP1,FERMT1,SPEF1,RDX,LAYN,THY1,KCNC1,PARVA,SWAP70,ILK,ARFIP2,APBB1,INPPL1,RPS3,TWF2,DAG1,RHOA,KITLG,ABCA7,ARHGAP45,APC2,DIAPH1,ARAP3,SPRY4,ARHGEF6,DUSP22,PLCE1,LDB1,GBF1,PSD,SH2B2
stereocilium	0.00989272	221	1256	26	0.0207006	0.117647	GO:0098858	GO:CC	actin-based cell projection	22122	3299	CLRN1,MYO1C,PAFAH1B1,FXR2,MYO15A,PPP1R9B,ITGA3,IGF2BP1,SPEF1,TMC2,RDX,USH1C,INPPL1,STARD10,FCHSD2,MYO7A,TWF2,HYAL2,DAG1,CDHR5,KITLG,PALM,PDGFRA,FGF13,MORN4,PDZD7
cellular response to growth factor stimulus	0.00996483	703	1223	63	0.0515127	0.0896159	GO:1901699	GO:BP	cellular response to nitrogen compound	21110	22660	KCNE1,ADIPOQ,AHSG,P2RY1,AGTR1,KL,CRK,MYO1C,INPP5K,TRPV1,ARRB2,SLC2A4,TP53,VAMP2,NDEL1,GLP2R,SHMT1,SREBF1,COL1A1,PPP1R9B,PDK2,NGFR,MAVS,PTPRA,SESN3,FDX1,SIK2,DRD2,HTR3B,HTR3A,BACE1,SORL1,PIK3C2A,PDE3B,LAMTOR1,FOLR1,FOLR2,PDE2A,P2RY2,P2RY6,UCP2,SRD5A1,SIN3A,SNX6,TLR9,GNAI2,SLC26A6,SMARCC1,GNAQ,HRAS,BCL2L11,SOCS2,RAP1B,HCN2,PALM,DIAPH1,PDGFRA,GLRA2,LDOC1,TREM2,SORBS1,GOT1,SH2B2
myeloid leukocyte differentiation	0.0100026	419	1223	42	0.0343418	0.100239	GO:0030099	GO:BP	myeloid cell differentiation	21110	7040	BCL6,ADIPOQ,GPR171,RUNX1,PAFAH1B1,GP1BA,DHRS7B,KAT7,BMP2,ZBTB16,UBASH3B,CALCA,CTR9,CLPB,PDE2A,UCP2,SRP54,NFKBIA,RCOR1,BAP1,ALAS1,TCTA,P4HTM,NBEAL2,LTF,IRF7,KITLG,IFNG,FSTL3,PRTN3,SBNO2,EFNA2,NDFIP1,CAMK4,MAEA,PIR,TSPO2,TREM2,ADGRF5,IRF4,NKX2-3,LDB1
myeloid leukocyte differentiation	0.0101037	944	1223	80	0.0654129	0.0847458	GO:0030097	GO:BP	hemopoiesis	21110	7038	BCL6,ADIPOQ,GPR171,RUNX1,N4BP2L2,BRCA2,HMGB1,FLT1,PAFAH1B1,GP1BA,GPS2,TP53,CTC1,PIK3R6,FLCN,TNFRSF13B,DHRS7B,KAT7,BMP2,ATM,POU2AF1,IL18,ZBTB16,CD3E,CD3D,CD3G,KMT2A,SLC37A4,UBASH3B,CRTAM,CALCA,CTR9,CLPB,PDE2A,UCP2,SIN3A,SRP54,PPP2R3C,NFKBIA,RCOR1,BAP1,TLR9,ALAS1,DCAF1,TUSC2,HYAL2,TCTA,RHOA,P4HTM,ARIH2,SMARCC1,NBEAL2,LTF,BLK,IRF7,MERTK,KITLG,IFNG,FSTL3,PRTN3,CNN2,SBNO2,STK11,EFNA2,NDFIP1,CAMK4,PDGF…
protein ubiquitination	0.0101037	830	1223	72	0.0588716	0.086747	GO:0016567	GO:BP	protein ubiquitination	21110	5381	SENP2,SIAH2,RNF13,WWTR1,HLTF,BRCA2,NXN,UBE2G1,MED31,RNF167,MED11,ARRB2,PHF23,GPS2,NEURL4,KCTD11,RNF227,UBB,RNF112,GID4,USP22,UBE2Z,RNF24,UBOX5,CUL5,ZBTB16,RNF214,UBE4A,TTC36,CBL,RNF26,CTR9,RNF141,TRIM3,TRIM34,TRIM6,TRIM68,TRIM21,RNF121,RNF169,ARRB1,RPS3,ANKRD9,DCAF1,CISH,RASSF1,UBA7,RNF123,USP4,ARIH2,KLHL18,TRIM32,ANAPC1,UBE2N,SOCS2,CDC34,RNF126,RPS15,HDAC3,RNF14,NDFIP1,ANAPC4,TMEM129,UVSSA,MAEA,…
protein ubiquitination	0.0102697	117	1223	17	0.0139002	0.145299	GO:0006476	GO:BP	protein deacetylation	21110	2264	BCL6,FRY,TP53,CHD3,PER1,SREBF1,PHB,NNMT,RRP8,SIN3A,BRMS1L,RCOR1,IFNG,MIER2,HDAC3,CTBP1,MSL3
alcohol biosynthetic process	0.0102827	25	1223	7	0.00572363	0.28	GO:1902932	GO:BP	positive regulation of alcohol biosynthetic process	21110	23686	P2RY1,SREBF1,ABCG4,PTH,P2RY6,PTH1R,FGF1
regulation of metal ion transport	0.0102962	594	1223	55	0.0449714	0.0925926	GO:0043269	GO:BP	regulation of monoatomic ion transport	21110	11181	KCNE1,KCNE2,P2RY1,KCNJ6,KCNJ15,YWHAE,INPP5K,TRPV3,P2RX5,P2RX1,ARRB2,FGF11,ATP1B2,KCNAB3,PER1,VAMP2,RANGRF,DHRS7C,RCVRN,PIRT,TRPV2,KCNJ12,CACNA1G,LRRC38,TMC2,SLN,DRD2,FXYD2,FXYD6,SCN4B,SCN2B,THY1,UBASH3B,SCN3B,KCNC1,ABCC8,KCNJ11,CALCA,STIM1,P2RY6,KCNE3,TLR9,CACNA2D2,GNAI2,RHOA,IFNG,SLC26A5,RELN,HCN2,GRIN3B,DIAPH1,TMSB4X,FGF13,TREM2,KCNIP2
regulation of kinase activity	0.0103507	407	1223	41	0.0335241	0.100737	GO:0045936	GO:BP	negative regulation of phosphate metabolic process	21110	12432	ADIPOQ,WWTR1,LATS2,PIBF1,YWHAE,INPP5K,INCA1,ARRB2,TP53,SMCR8,FLCN,SPAG9,PPP1R9B,BMP2,DRD2,CADM1,TTC36,CBL,THY1,SORL1,UBASH3B,SWAP70,IPO7,SMPD1,SNX6,DUSP7,NPRL2,HYAL2,GNAI2,QARS1,PRKAR2A,GNAQ,LDLRAD4,IFNG,SH3BP5L,MIDN,TAF7,SPRY4,ZFYVE28,DGKQ,DUSP22
inorganic ion transmembrane transport	0.0105275	49	1223	10	0.00817661	0.204082	GO:1990573	GO:BP	potassium ion import across plasma membrane	21110	26463	KCNE2,KCNJ6,KCNJ15,ATP1B2,KCNJ12,FXYD2,ABCC8,KCNJ11,SLC12A7,HCN2
regulation of kinase activity	0.0108151	408	1223	41	0.0335241	0.10049	GO:0010563	GO:BP	negative regulation of phosphorus metabolic process	21110	4311	ADIPOQ,WWTR1,LATS2,PIBF1,YWHAE,INPP5K,INCA1,ARRB2,TP53,SMCR8,FLCN,SPAG9,PPP1R9B,BMP2,DRD2,CADM1,TTC36,CBL,THY1,SORL1,UBASH3B,SWAP70,IPO7,SMPD1,SNX6,DUSP7,NPRL2,HYAL2,GNAI2,QARS1,PRKAR2A,GNAQ,LDLRAD4,IFNG,SH3BP5L,MIDN,TAF7,SPRY4,ZFYVE28,DGKQ,DUSP22
organelle localization	0.0112958	583	1223	54	0.0441537	0.0926244	GO:0051640	GO:BP	organelle localization	21110	14641	TBCCD1,RNF13,PIBF1,MYO1C,PAFAH1B1,CLUH,MIS12,NUP88,KIF1C,RNF167,SLC2A4,NLGN2,TRAPPC1,BORCS6,AURKB,NDEL1,NTN1,STX8,UBB,ADORA2B,LLGL1,MYO15A,FLCN,SPAG9,SNF8,TMEM230,ATM,ZW10,ARCN1,TRAPPC4,CBL,INSC,NUMA1,LAMTOR1,INPPL1,RAB6A,MAP6,UVRAG,MYO7A,BSN,MAP4,BLK,SYT1,IFNG,TPGS1,STK11,RPS15,CTBP1,TRAPPC2,SLIT1,BLOC1S2,HPS6,GBF1,BORCS7
microtubule-based process	0.0112958	129	1223	18	0.0147179	0.139535	GO:0030048	GO:BP	actin filament-based movement	21110	7030	KCNE1,KCNE2,MYO1C,RANGRF,MYH10,MYH8,MYH2,MYO15A,CACNA1G,SCN4B,SCN2B,SCN3B,PARVA,KCNE3,MYO7A,TNNC1,GATA4,FGF13
regulation of blood circulation	0.0112958	41	1223	9	0.00735895	0.219512	GO:0086091	GO:BP	regulation of heart rate by cardiac conduction	21110	18924	KCNE1,KCNE2,YWHAE,CACNA1G,SCN4B,SCN2B,SCN3B,KCNE3,HCN2
DNA biosynthetic process	0.0112958	41	1223	9	0.00735895	0.219512	GO:0000731	GO:BP	DNA synthesis involved in DNA repair	21110	217	RFC3,SPATA22,USP43,PCNA,TEX12,RRM1,POLD3,POLN,WRNIP1
transcription repressor complex	0.0114252	78	1256	13	0.0103503	0.166667	GO:0017053	GO:CC	transcription repressor complex	22122	782	N4BP2L2,HMGB1,GPS2,TP53,NCOR1,ZBTB16,SIN3A,INSM2,RCOR1,ELANE,HDAC3,CTBP1,LIN52
MAPK cascade	0.0114944	245	1223	28	0.0228945	0.114286	GO:0031098	GO:BP	stress-activated protein kinase signaling cascade	21110	7407	RNF13,HMGB1,TNFRSF19,CRK,SERPINF2,PAFAH1B1,NLRP1,MINK1,GPS2,PER1,NCOR1,MAP2K3,KAT7,BMP2,CRYAB,DIXDC1,TLR9,RHOA,QARS1,HRAS,IL26,HDAC3,RELL2,MID1,TLR7,ARHGEF6,TREM2,DUSP22
biological process involved in symbiotic interaction	0.0118877	186	1223	23	0.0188062	0.123656	GO:0044000	GO:BP	movement in host	21110	11505	AGTR1,HMGB1,SLC7A1,RNASEK,EFNB3,PHB,SIGLEC1,AVP,NCAM1,TMPRSS4,CBL,NECTIN1,SMPD1,TRIM34,TRIM6,TRIM68,TRIM21,UVRAG,HYAL2,DAG1,CCR5,BSG,TRIM8
positive regulation of intracellular signal transduction	0.0121188	50	1223	10	0.00817661	0.2	GO:1903432	GO:BP	regulation of TORC1 signaling	21110	24099	CTNS,RNF167,SMCR8,FLCN,SESN3,ATM,SIK3,NPRL2,STK11,DGKQ
biological process involved in symbiotic interaction	0.0122145	210	1223	25	0.0204415	0.119048	GO:0051701	GO:BP	biological process involved in interaction with host	21110	14689	AGTR1,HMGB1,SLC7A1,RNASEK,EFNB3,PHB,SIGLEC1,AVP,NCAM1,TMPRSS4,CBL,NECTIN1,SMPD1,TRIM34,TRIM6,TRIM68,TRIM21,UVRAG,HYAL2,DAG1,LTF,CCR5,BCL2L11,BSG,TRIM8
regulation of ion transmembrane transporter activity	0.0125678	19	1223	6	0.00490597	0.315789	GO:1903818	GO:BP	positive regulation of voltage-gated potassium channel activity	21110	24434	KCNE1,LRRC38,KCNC1,ABCC8,TREM2,KCNIP2
positive regulation of cholesterol efflux	0.0127137	26	1223	7	0.00572363	0.269231	GO:0010875	GO:BP	positive regulation of cholesterol efflux	21110	4570	ADIPOQ,GPS2,APOA1,ABCG4,NFKBIA,ABCA7,TREM2
regulation of plasma membrane bounded cell projection organization	0.0127836	642	1223	58	0.0474244	0.0903427	GO:0120035	GO:BP	regulation of plasma membrane bounded cell projection organization	21110	20548	HRG,DGKG,CLRN1,PFN2,KLF5,CRK,SCARF1,SERPINF1,RTN4RL1,PAFAH1B1,PFN1,DLG4,FXR2,ATP1B2,EFNB3,CNTROB,NDEL1,NTN1,PMP22,TRPV2,ULK2,ITGA3,ABI3,LZTS3,RDX,DIXDC1,THY1,USH1C,DENND5A,RHOG,ARAP1,MAP6,TSKU,PTPN9,SEMA3G,TWF2,ZMYND10,SEMA3B,SEMA3F,AMIGO3,RHOA,NCKIPSD,PLXNB1,MAP4,CDHR5,HRAS,RELN,PALM,STK11,GAK,MCF2,FGF13,TREM2,PLCE1,SLIT1,ZFYVE27,SEMA4G,CUX1
regulation of plasma membrane bounded cell projection organization	0.0128147	656	1223	59	0.048242	0.089939	GO:0031344	GO:BP	regulation of cell projection organization	21110	7530	HRG,DGKG,CLRN1,PFN2,KLF5,CRK,SCARF1,SERPINF1,RTN4RL1,PAFAH1B1,PFN1,DLG4,DVL2,FXR2,ATP1B2,EFNB3,CNTROB,NDEL1,NTN1,PMP22,TRPV2,ULK2,ITGA3,ABI3,LZTS3,RDX,DIXDC1,THY1,USH1C,DENND5A,RHOG,ARAP1,MAP6,TSKU,PTPN9,SEMA3G,TWF2,ZMYND10,SEMA3B,SEMA3F,AMIGO3,RHOA,NCKIPSD,PLXNB1,MAP4,CDHR5,HRAS,RELN,PALM,STK11,GAK,MCF2,FGF13,TREM2,PLCE1,SLIT1,ZFYVE27,SEMA4G,CUX1
response to light stimulus	0.0129241	153	1223	20	0.0163532	0.130719	GO:0009411	GO:BP	response to UV	21110	3552	BRCA2,NLRP1,RPAIN,TP53,AURKB,RPL26,MFAP4,PCNA,USP28,USP47,SMPD1,POLD3,HYAL2,HYAL1,GPX1,CDC25A,TRIM32,ELANE,STK11,UVSSA
ossification	0.0130476	426	1223	42	0.0343418	0.0985915	GO:0003012	GO:BP	muscle system process	21110	1482	KCNE1,KCNE2,P2RY1,TRPV1,P2RX1,CAMTA2,CHRNE,CHRNB1,RANGRF,MYH13,MYH8,MYH1,MYH2,ADORA2B,MAP2K3,KCNJ12,CACNA1G,SGCA,OXT,SLN,CRYAB,DRD2,SCN4B,SCN2B,SCN3B,MYOD1,ABCC8,PIK3C2A,CALCA,APBB1,KCNE3,TNNC1,DAG1,RHOA,MYL3,GATA4,GAMT,FGF13,MYOF,PLCE1,ANKRD2,KCNIP2
regulation of blood circulation	0.0130486	574	1223	53	0.0433361	0.0923345	GO:0044057	GO:BP	regulation of system process	21110	11519	KCNE1,KCNE2,ADIPOQ,GPR171,AGTR1,YWHAE,INPP5K,TRPV1,P2RX1,ATP2A3,SMTNL2,DLG4,NLGN2,ATP1B2,RANGRF,SHISA6,ADORA2B,SREBF1,KCNJ12,CACNA1G,SGCA,TAC4,ADRA1D,AVP,OXT,MTMR2,SLN,DRD2,APOA5,APOA4,APOA1,SCN4B,SCN2B,TMEM25,SCN3B,ABCC8,CALCA,ADM,KCNE3,TNNC1,GNAI2,DAG1,RHOA,MYL3,GATA4,SCT,RELN,HCN2,HBEGF,GSX2,FGF13,PLCE1,KCNIP2
positive regulation of lipase activity	0.013086	42	1223	9	0.00735895	0.214286	GO:1900274	GO:BP	regulation of phospholipase C activity	21110	21467	FLT1,PHB,PTH,P2RY6,GNAQ,HRAS,PDGFRA,ESR1,ARHGAP6
animal organ maturation	0.013086	13	1223	5	0.00408831	0.384615	GO:0035630	GO:BP	bone mineralization involved in bone maturation	21110	9634	RFLNB,PHOSPHO1,BMP2,PTH,LTF
MAPK cascade	0.0135726	60	1223	11	0.00899428	0.183333	GO:0038202	GO:BP	TORC1 signaling	21110	10318	CTNS,RNF167,SMCR8,FLCN,SESN3,ATM,SIK3,LAMTOR1,NPRL2,STK11,DGKQ
histone H4 acetylation	0.0135726	60	1223	11	0.00899428	0.183333	GO:0043967	GO:BP	histone H4 acetylation	21110	11489	BRCA2,PER1,TRIM16,MBTD1,KAT7,APBB1,ARRB1,TAF7,CTBP1,MSL3,IRF4
alcohol biosynthetic process	0.013909	576	1223	53	0.0433361	0.0920139	GO:0044283	GO:BP	small molecule biosynthetic process	21110	11591	ADIPOQ,P2RY1,PIBF1,SRR,GGT6,SLC25A11,ALOX15,ALOX12,ACADVL,ALOX12B,ALOXE3,SHMT1,SREBF1,PDK2,BMP2,HAO1,AVP,PTS,NNMT,APOA5,APOA4,APOC3,APOA1,SLC37A4,ABCG4,SC5D,PTH,DKK3,ADM,P2RY6,DGAT2,ACER3,SPTSSA,IP6K1,IP6K2,PTH1R,FDFT1,IFNG,AKR1D1,ZNF692,GPX4,STK11,GAMT,FGF1,DGKQ,GNMT,RBP4,ALDH18A1,HOGA1,GOT1,ERLIN1,SCD,ELOVL3
positive regulation of intracellular signal transduction	0.0144066	213	1223	25	0.0204415	0.117371	GO:0070374	GO:BP	positive regulation of ERK1 and ERK2 cascade	21110	17013	P2RY1,HMGB1,SERPINF2,ARRB2,ALOX15,PHB,BMP2,DRD2,DENND2B,CAVIN3,P2RY6,ARRB1,GNAI2,GATA4,HRAS,RAP1B,IL26,ABCA7,FGF1,PDGFRA,FGFR3,AKAP12,TREM2,FFAR4,FGF8
regulation of growth	0.0147673	250	1223	28	0.0228945	0.112	GO:0045926	GO:BP	negative regulation of growth	21110	12422	BCL6,HRG,TP53,NTN1,ULK2,FLCN,SPAG9,PPP1R9B,PHB,CRYAB,TMPRSS4,WNT11,SEMA3G,HYAL2,HYAL1,SEMA3B,SEMA3F,IP6K2,NME6,SOCS2,STK11,FGFR3,WWC3,FGF13,RBP4,TLL2,SLIT1,SEMA4G
glycerolipid biosynthetic process	0.0151452	133	1223	18	0.0147179	0.135338	GO:0006661	GO:BP	phosphatidylinositol biosynthetic process	21110	2424	MTMR6,INPP5K,PITPNM3,PIK3R6,PIGL,MTMR2,ATM,PIK3C2A,PGAP2,INPPL1,UVRAG,CISH,IP6K1,IP6K2,SOCS2,PI4K2B,PIGA,PI4K2A
anchoring junction	0.0152979	902	1256	75	0.0597134	0.0831486	GO:0070161	GO:CC	anchoring junction	22122	2447	CLDN14,FLT1,PCDH9,YWHAE,PFN1,DLG4,CLDN7,RANGRF,MYH1,MYH2,PMP22,FLII,LLGL1,FLCN,SGCA,PPP1R9B,ITGA3,NGFR,FERMT1,UBOX5,PTPRA,AMOTL1,RDX,LAYN,DIXDC1,CLDN25,REXO2,CADM1,SCN4B,JAML,CD3E,HYOU1,PDZD3,CBL,MCAM,C1QTNF5,THY1,NECTIN1,TRIM29,HSPA8,RPS13,PLEKHA7,RRAS2,PARVA,EIF4G2,DCHS1,ILK,RHOG,STARD10,FCHSD2,RPS3,CAPN5,DAG1,RHOA,PRKAR2A,NPHP1,PPP1R12A,RAP1B,BSG,CNN2,RPS15,PCDH1,PCDH12,SPRY4,ARHGAP26,FGFR3,FG…
regulation of protein kinase activity	0.0155822	251	1223	28	0.0228945	0.111554	GO:0050730	GO:BP	regulation of peptidyl-tyrosine phosphorylation	21110	13973	ADIPOQ,HRG,PIBF1,ARRB2,DLG4,DVL2,TMEM102,TP53,IL18,CD3E,CBL,THY1,HPX,SNX6,DOCK3,HYAL2,TDGF1,KITLG,IFNG,RELN,SH3BP5L,HBEGF,ZFYVE28,FGFR3,DGKQ,TREM2,DUSP22,FGF8
cell surface receptor signaling pathway involved in cell-cell signaling	0.0155822	301	1223	32	0.0261652	0.106312	GO:0060070	GO:BP	canonical Wnt signaling pathway	21110	15163	SIAH2,WWTR1,AMER2,FGF9,LATS2,DVL2,CTDNEP1,TMEM88,SHISA6,COL1A1,FERMT1,BMP2,DIXDC1,BCL9L,ARNTL,DKK3,USP47,ILK,FOLR1,TPBGL,WNT11,NKD2,GNAQ,STK11,APC2,EXT1,FRAT1,FRAT2,SFRP5,WNT8B,LZTS2,BTRC
MAPK cascade	0.0158075	314	1223	33	0.0269828	0.105096	GO:0019932	GO:BP	second-messenger-mediated signaling	21110	6416	RCAN1,AGTR1,P2RX5,GUCY2D,ADORA2B,MAPK7,RASD1,PPP1R9B,SAMD14,PDK2,GUCY1A2,CD3E,CXCR5,PDZD3,PDE3B,IRAG1,ADM,PDE2A,GPR62,CCRL2,CCR5,CCR3,SCT,NUDT4,CDC34,PTBP1,AZU1,DGKQ,TREML1,TREM2,RCAN2,FFAR4,PLCE1
G1 to G0 transition	0.015852	20	1223	6	0.00490597	0.3	GO:0070314	GO:BP	G1 to G0 transition	21110	16981	MYBBP1A,TP53,RNF112,RRP8,WDR6,STK11
regulation of cholesterol metabolic process	0.015852	35	1223	8	0.00654129	0.228571	GO:0090181	GO:BP	regulation of cholesterol metabolic process	21110	19099	ACADVL,SREBF1,APOA1,ABCG4,DGAT2,FGF1,DGKQ,ERLIN1
negative regulation of fibroblast proliferation	0.015852	35	1223	8	0.00654129	0.228571	GO:0048147	GO:BP	negative regulation of fibroblast proliferation	21110	13284	MORC3,MED31,INCA1,TP53,KMT2A,TRIM32,PAWR,LZTS2
centrosome	0.0158588	645	1256	57	0.0453822	0.0883721	GO:0005813	GO:CC	centrosome	22122	366	TBCCD1,BRCA2,KATNAL1,MTUS2,SKA3,LATS2,MZT1,PIBF1,PAFAH1B1,RAP1GAP2,KIAA0753,TP53,CHD3,CNTROB,AURKB,NDEL1,PIK3R5,TTC19,B9D1,FLII,FLCN,SPAG9,PCNA,CDC25B,CEP57,ATM,TTC12,CEP164,IFT46,CENATAC,USP2,PLEKHA7,PSMA1,NUMA1,C2CD3,UVRAG,CEP72,PPP2R3C,POC1A,ZMYND10,GNAI2,PRKAR2A,RASSF7,PPP1R12A,MDM1,TPGS1,TACC3,MID1,OFD1,CEP55,SORBS1,CCNJ,BLOC1S2,PAX2,LZTS2,ACTR1A,ARL3
protein ubiquitination	0.0158888	905	1223	76	0.0621423	0.0839779	GO:0032446	GO:BP	protein modification by small protein conjugation	21110	7988	SENP2,SIAH2,RNF13,WWTR1,HLTF,BRCA2,NXN,UBE2G1,MED31,RNF167,MED11,ARRB2,PHF23,GPS2,NEURL4,KCTD11,RNF227,UBB,RNF112,GID4,COPS3,USP22,UBE2Z,RNF24,DDRGK1,UBOX5,CUL5,ZBTB16,RNF214,UBE4A,TTC36,CBL,RNF26,CTR9,RNF141,TRIM3,TRIM34,TRIM6,TRIM68,TRIM21,RNF121,RNF169,ARRB1,RPS3,ANKRD9,DCAF1,CISH,RASSF1,UBA7,RNF123,USP4,ARIH2,KLHL18,TRIM32,ANAPC1,UBE2N,SOCS2,CDC34,RNF126,RPS15,HDAC3,RNF14,NDFIP1,ANAPC4,TMEM12…
anatomical structure maturation	0.01608	848	1223	72	0.0588716	0.0849057	GO:0060322	GO:BP	head development	21110	15367	LHX8,KCNE1,TRA2B,ZIC1,BRCA2,FGF9,YWHAE,CRK,RTN4RL1,SRR,PAFAH1B1,CTNS,ENO3,MINK1,ARRB2,DLG4,NLGN2,ATP1B2,TP53,PFAS,NDEL1,UBB,COL1A1,PPP1R9B,IGF2BP1,BMP2,ATRN,SNRPB,ACAT1,ATM,DDX10,DIXDC1,DRD2,CADM1,PAFAH1B2,DSCAML1,CD3E,ARCN1,FOXR1,JHY,KCNC1,SOX6,PHOX2A,C2CD3,TSKU,SRD5A1,SIN3A,NKX2-1,SLC38A3,AMIGO3,RHOA,QARS1,SETD2,SCT,BCL2L11,SYT1,RELN,EFNA2,GSX2,PDGFRA,TACC3,EXT1,SOX3,FGF13,ZIC3,SLIT1,ZDHHC16,PA…
microtubule cytoskeleton organization	0.0162412	4	1223	3	0.00245298	0.75	GO:0030576	GO:BP	Cajal body organization	21110	7213	USPL1,WRAP53,ZPR1
G1 to G0 transition	0.0162412	4	1223	3	0.00245298	0.75	GO:1903450	GO:BP	regulation of G1 to G0 transition	21110	24115	MYBBP1A,TP53,RRP8
somatodendritic compartment	0.0164452	63	1256	11	0.00875796	0.174603	GO:0032421	GO:CC	stereocilium bundle	22122	1300	CLRN1,MYO1C,PAFAH1B1,MYO15A,TMC2,USH1C,FCHSD2,MYO7A,TWF2,MORN4,PDZD7
centrosome	0.0164452	510	1256	47	0.0374204	0.0921569	GO:0015629	GO:CC	actin cytoskeleton	22122	709	FLT1,RFLNB,CRK,MYO1C,TAX1BP3,SMTNL2,MYH10,NTN1,GAS7,MYH13,MYH8,MYH1,MYH2,SPECC1,FLII,LLGL1,MYO15A,PPP1R9B,SAMD14,RDX,CRYAB,VPS11,PARVA,SWAP70,ILK,MYO7A,CFL2,TNNC1,TWF2,MST1R,KIF9,MYL3,PAWR,PPP1R12A,CNN2,APC2,DIAPH1,FCHSD1,MAEA,ARHGAP6,DUSP22,PDLIM1,SORBS1,PKD2L1,NPM3,ACTR1A,SH2B2
centrosome	0.0164452	852	1256	71	0.0565287	0.0833333	GO:0005815	GO:CC	microtubule organizing center	22122	368	TBCCD1,BRCA2,FRY,KATNAL1,MTUS2,SKA3,LATS2,MZT1,PIBF1,PAFAH1B1,RAP1GAP2,SMTNL2,KIAA0753,NEURL4,TP53,CHD3,CNTROB,AURKB,NDEL1,PIK3R5,TTC19,SPECC1,B9D1,FLII,FLCN,SPAG9,TTLL6,PCNA,CDC25B,CEP57,ATM,TTC12,CEP164,IFT46,CENATAC,USP2,PLEKHA7,PSMA1,RASSF10,NUMA1,C2CD3,UVRAG,CEP72,PPP2R3C,POC1A,PARP3,ZMYND10,RASSF1,GNAI2,PRKAR2A,MAP4,PTPN23,RASSF7,PPP1R12A,MDM1,TPGS1,DIAPH1,TACC3,BBOF1,CCDC170,MID1,OFD1,CEP5…
basal plasma membrane	0.0164452	270	1256	29	0.0230892	0.107407	GO:0009925	GO:CC	basal plasma membrane	22122	660	SLC5A3,P2RY1,SLC7A1,MYO1C,SLC43A2,ARRB2,CLDN7,SLC47A1,ABCC3,ITGA3,SPEF1,SLC4A11,CADM1,FOLR1,INPPL1,P2RY6,SLCO2B1,NKD2,TLR9,SLC38A3,MST1R,DAG1,SLC26A6,PTH1R,SLC26A5,BSG,PALM,SLC4A9,SLC26A1
G1 to G0 transition	0.0169793	922	1223	77	0.0629599	0.0835141	GO:0000278	GO:BP	mitotic cell cycle	21110	80	BCL6,SENP2,BRCA2,SKA3,LATS2,MZT1,BORA,PIBF1,YWHAE,PAFAH1B1,MIS12,NUP88,TM4SF5,CTDNEP1,TP53,CNTROB,AURKB,CTC1,RPL26,NDEL1,MYH10,TTC19,TOM1L2,USP22,EME1,PPP1R9B,PCNA,CDC25B,CUL5,ATM,RDX,BTG4,ZW10,ZPR1,USP2,USH1C,INSC,USP47,WEE1,STK33,TAF10,RRM1,NUMA1,ANAPC15,INPPL1,PPME1,TRIP13,SIN3A,BAP1,PARP3,HYAL1,RHOA,KLHDC8B,NME6,CDC25A,MAP4,SMARCC1,KLHL18,SETD2,BUB1,ANAPC1,E2F7,PPP1R12A,CRADD,CDC34,HDAC3,ANAP…
detection of external stimulus	0.0170517	146	1223	19	0.0155356	0.130137	GO:0009581	GO:BP	detection of external stimulus	21110	3593	TRPV1,AIPL1,ARRB2,GUCY2D,RCVRN,TAC4,NGFR,GNGT2,TMC2,BACE1,CALCA,PLEKHB1,ANO3,GNAT1,GNAQ,REEP6,PDE6C,PKD2L1,PDZD7
lipid biosynthetic process	0.017354	342	1223	35	0.0286182	0.102339	GO:0019216	GO:BP	regulation of lipid metabolic process	21110	5894	ADIPOQ,FLT1,PIBF1,ACADVL,CTDNEP1,GPS2,NCOR1,SREBF1,PDK2,BMP2,PANK2,AVP,MTMR2,APOA5,APOA4,APOC3,APOA1,ABCG4,SORL1,PDE3B,DKK3,ADM,DGAT2,SCT,MTLN,IFNG,ABCA7,FGF1,PDGFRA,FGFR3,DGKQ,TREM2,ADGRF5,SORBS1,ERLIN1
cellular response to environmental stimulus	0.0174053	92	1223	14	0.0114473	0.152174	GO:0034644	GO:BP	cellular response to UV	21110	9167	NLRP1,TP53,AURKB,RPL26,MFAP4,PCNA,USP28,USP47,SMPD1,POLD3,HYAL2,HYAL1,CDC25A,STK11
regulation of protein localization	0.0174683	181	1223	22	0.0179886	0.121547	GO:1905475	GO:BP	regulation of protein localization to membrane	21110	25870	KCNE1,SLC5A3,MYO1C,INPP5K,DLG4,NLGN2,RANGRF,STX8,SHISA6,MIEF2,PPP1R9B,ITGA3,ABI3,RHOG,NKD2,PTPN9,DAG1,HRAS,IFNG,CPLX1,TREM2,SORBS1
hexose metabolic process	0.0175078	229	1223	26	0.0212592	0.113537	GO:0019318	GO:BP	hexose metabolic process	21110	5983	ADIPOQ,SERP1,B3GLCT,ENO3,SLC25A11,TP53,PDK2,FUT4,DLAT,NNMT,SLC37A4,KCNJ11,PTH,INPPL1,PGM2L1,DGAT2,GLYCTK,PFKFB4,ZNF692,STK11,MIDN,DGKQ,GNMT,RBP4,SORBS1,GOT1
centrosome	0.0175374	116	1256	16	0.0127389	0.137931	GO:0034451	GO:CC	centriolar satellite	22122	1489	LATS2,PIBF1,KIAA0753,CHD3,PIK3R5,FLII,SPAG9,C2CD3,CEP72,ZMYND10,RASSF7,MDM1,TACC3,MID1,OFD1,PAX2
cation channel complex	0.0175374	311	1256	32	0.0254777	0.102894	GO:0034702	GO:CC	monoatomic ion channel complex	22122	1540	KCNE1,KCNE2,SLC5A3,KCNJ6,MICU2,CHRNE,DLG4,CHRNB1,KCNAB3,VAMP2,SHISA6,CACNA1G,LRRC38,HTR3B,HTR3A,SCN4B,SCN2B,GRIK4,SCN3B,KCNC1,ABCC8,KCNJ11,CNGA4,KCNE3,CACNA2D2,SLC26A6,CCDC51,HCN2,GRIN3B,GLRA2,PKD2L1,KCNIP2
regulation of cellular ketone metabolic process	0.017777	14	1223	5	0.00408831	0.357143	GO:0010896	GO:BP	regulation of triglyceride catabolic process	21110	4591	APOA5,APOA4,APOC3,APOA1,SORL1
cholesterol efflux	0.017777	14	1223	5	0.00408831	0.357143	GO:0033700	GO:BP	phospholipid efflux	21110	8797	APOA5,APOA4,APOC3,APOA1,ABCA7
negative regulation of cellular component organization	0.0177802	543	1223	50	0.0408831	0.092081	GO:0051493	GO:BP	regulation of cytoskeleton organization	21110	14528	HRG,PFN2,SKA3,BORA,CRK,INPP5K,SERPINF2,PAFAH1B1,PFN1,ALOX15,RANGRF,ARHGEF15,FLII,ABI3,SPEF1,RDX,DIXDC1,APOA1,PHLDB1,CENATAC,SWAP70,ARFIP2,RHOG,NUMA1,INPPL1,ARAP1,FCHSD2,RPS3,MAP6,WNT11,CFL2,TWF2,PARP3,RASSF1,RHOA,PLXNB1,RASSF7,HRAS,NAV3,MDM1,APC2,DIAPH1,FCHSD1,PDGFRA,TACC3,MID1,ARHGAP6,TMSB4X,GPM6B,FGF13
early endosome	0.0178601	418	1256	40	0.0318471	0.0956938	GO:0005769	GO:CC	early endosome	22122	337	SIAH2,HPS3,DOP1B,WDR81,ANKFY1,DERL2,RABEP1,STX8,LLGL1,PHB,TMEM230,SIGLEC1,VPS16,MTMR2,APOA5,APOA4,APOC3,APOA1,BACE1,VPS11,SORL1,TMEM9B,TRIM3,NEU3,UVRAG,SNX6,PTPN23,LTF,ASTN2,LDLRAD4,NAPEPLD,PLPP2,ABCA7,PI4K2B,ZFYVE28,CLCN4,ATP11C,SERPINB1,PI4K2A,HPS6
multicellular organismal homeostasis	0.0181594	147	1223	19	0.0155356	0.129252	GO:0120161	GO:BP	regulation of cold-induced thermogenesis	21110	20609	ADIPOQ,YBX2,KDM6B,TRPV2,PEMT,FLCN,DHRS7B,OXT,SLN,IL18,ARNTL,UCP2,IP6K1,STK11,HDAC3,IRF4,FFAR4,SCD,ELOVL3
protein ubiquitination	0.0182982	969	1223	80	0.0654129	0.0825593	GO:0031401	GO:BP	positive regulation of protein modification process	21110	7554	BCL6,ADIPOQ,SENP2,P2RY1,PFN2,FLT1,FGF9,BORA,PIBF1,MYO1C,CAMKK1,MYBBP1A,ARRB2,DLG4,DVL2,PHF23,FXR2,TP53,AURKB,PIK3R6,PIK3R5,UBB,SREBF1,FLCN,MAP2K3,PHB,BMP2,MAVS,CDC25B,DDRGK1,AVP,IL18,DRD2,NNMT,CD3E,CALCA,ARNTL,CTR9,ILK,RRP8,HPX,SMPD1,TRIM6,ARRB1,RPS3,PPP2R3C,TLR9,DOCK3,RASSF1,MST1R,DAG1,RHOA,TDGF1,LTF,HRAS,PPP1R12A,KITLG,UBE2N,IFNG,TBK1,RELN,FGF22,PTBP1,AZU1,ELANE,STK11,HBEGF,HDAC3,NDFIP1,FGF1,NE…
membrane organization	0.0185047	897	1223	75	0.0613246	0.083612	GO:0061024	GO:BP	membrane organization	21110	16012	RTP2,RTP4,RTP1,SERP1,DOC2B,PITPNA,TLCD2,PAFAH1B1,EMC6,ANKFY1,PITPNM3,RABEP1,GLTPD2,ALOX15,DLG4,CTDNEP1,SLC2A4,TMEM95,PLSCR3,NLGN2,TMEM102,CHRNB1,TP53,TRAPPC1,VAMP2,AURKB,STX8,SHISA6,MIEF2,TMEM11,SNF8,VPS16,RAB39A,TIMM8B,APOA4,APOA1,TRAPPC4,C2CD2L,HSPA8,GRAMD1B,PIK3C2A,TMEM41B,SYT9,SMPD1,RHOG,FOLR3,FOLR1,FOLR2,FCHSD2,UVRAG,ANO3,NKD2,HYAL2,RHOA,RTP3,BCL2L11,SYT1,ANO4,RELN,GRIN3B,ABCA7,HDAC3,FCHSD1,…
biological process involved in symbiotic interaction	0.0188187	423	1223	41	0.0335241	0.0969267	GO:0016032	GO:BP	viral process	21110	5194	ST6GAL1,AGTR1,HMGB1,SLC7A1,ZDHHC20,INPP5K,RNASEK,TP53,EFNB3,PHB,SNF8,CALCOCO2,MAVS,SIGLEC1,AVP,NCAM1,TMPRSS4,DDX6,NECTIN1,POU2F3,HSPA8,TMEM41B,EIF3F,SMPD1,TRIM34,TRIM6,TRIM68,TRIM21,ATG16L2,UVRAG,HYAL2,DAG1,LTF,CCR5,TRIM32,IRF7,BCL2L11,BSG,PTBP1,CTBP1,TRIM8
regulation of nervous system development	0.0193453	798	1223	68	0.055601	0.085213	GO:0007420	GO:BP	brain development	21110	2986	LHX8,KCNE1,TRA2B,ZIC1,BRCA2,FGF9,YWHAE,CRK,RTN4RL1,SRR,PAFAH1B1,CTNS,ENO3,MINK1,ARRB2,DLG4,NLGN2,ATP1B2,TP53,NDEL1,UBB,PPP1R9B,IGF2BP1,BMP2,ATRN,SNRPB,ACAT1,ATM,DIXDC1,DRD2,CADM1,PAFAH1B2,DSCAML1,CD3E,ARCN1,FOXR1,JHY,KCNC1,SOX6,PHOX2A,C2CD3,TSKU,SRD5A1,SIN3A,NKX2-1,SLC38A3,AMIGO3,RHOA,QARS1,SETD2,SCT,BCL2L11,SYT1,RELN,EFNA2,GSX2,TACC3,EXT1,SOX3,FGF13,ZIC3,SLIT1,ZDHHC16,PAX2,DPCD,FGF8,LDB1,PITX3
regulation of cellular localization	0.0194716	532	1223	49	0.0400654	0.0921053	GO:0060627	GO:BP	regulation of vesicle-mediated transport	21110	15648	ADIPOQ,AHSG,P2RY1,PFN2,HMGB1,RPH3AL,DOC2B,P2RX1,ANKFY1,PLD2,ARRB2,ALOX15,DLG4,VAMP2,ADORA2B,SMCR8,CACNA1G,SNF8,MTMR2,EXPH5,RDX,DRD2,APOA5,APOC3,APOA1,CBL,SORL1,TUB,SYT9,SMPD1,NEU3,ARRB1,GNAI2,BSN,CSPG5,PTPN23,BLK,MERTK,SYT1,RAP1B,IFNG,AZU1,PRTN3,CNN2,ABCA7,DGKQ,CPLX1,RAB9A,TREM2
membrane depolarization during cardiac muscle cell action potential	0.0197107	21	1223	6	0.00490597	0.285714	GO:0086012	GO:BP	membrane depolarization during cardiac muscle cell action potential	21110	18880	RANGRF,CACNA1G,SCN4B,SCN2B,SCN3B,HCN2
lipoxygenase pathway	0.0197107	21	1223	6	0.00490597	0.285714	GO:0043651	GO:BP	linoleic acid metabolic process	21110	11432	ALOX15,ALOX12,ALOX12B,ALOXE3,CYP2C18,ELOVL3
regulation of urine volume	0.0197107	21	1223	6	0.00490597	0.285714	GO:0035809	GO:BP	regulation of urine volume	21110	9765	INPP5K,OXT,DRD2,ADM,HYAL2,GNAI2
plasma membrane bounded cell projection assembly	0.0197107	45	1223	9	0.00735895	0.2	GO:0097178	GO:BP	ruffle assembly	21110	19563	PFN2,INPP5K,PFN1,NDEL1,ABI3,RDX,RHOG,INPPL1,HRAS
response to light stimulus	0.0208191	149	1223	19	0.0155356	0.127517	GO:0009582	GO:BP	detection of abiotic stimulus	21110	3594	TRPV1,AIPL1,ARRB2,GUCY2D,RCVRN,TAC4,NGFR,GNGT2,TMC2,BACE1,CALCA,PLEKHB1,ANO3,GNAT1,GNAQ,REEP6,PDE6C,PKD2L1,PDZD7
centrosome	0.0210984	15	1256	5	0.00398089	0.333333	GO:0005859	GO:CC	muscle myosin complex	22122	403	MYH13,MYH8,MYH1,MYH2,MYL3
positive regulation of cholesterol efflux	0.0211529	64	1223	11	0.00899428	0.171875	GO:0032374	GO:BP	regulation of cholesterol transport	21110	7948	ADIPOQ,GPS2,APOA5,APOA4,APOC3,APOA1,ABCG4,LAMTOR1,NFKBIA,ABCA7,TREM2
positive regulation of cholesterol efflux	0.0211529	64	1223	11	0.00899428	0.171875	GO:0032371	GO:BP	regulation of sterol transport	21110	7945	ADIPOQ,GPS2,APOA5,APOA4,APOC3,APOA1,ABCG4,LAMTOR1,NFKBIA,ABCA7,TREM2
regulation of protein localization	0.0214131	105	1223	15	0.0122649	0.142857	GO:1905477	GO:BP	positive regulation of protein localization to membrane	21110	25872	SLC5A3,MYO1C,DLG4,NLGN2,RANGRF,MIEF2,PPP1R9B,ITGA3,RHOG,NKD2,PTPN9,HRAS,IFNG,TREM2,SORBS1
regulation of cellular localization	0.0214903	127	1223	17	0.0139002	0.133858	GO:0032411	GO:BP	positive regulation of transporter activity	21110	7969	KCNE1,KCNE2,ADIPOQ,ATP1B2,PIRT,LRRC38,FXYD2,KMT2A,KCNC1,ABCC8,STIM1,P2RY6,IFNG,RELN,TMSB4X,TREM2,KCNIP2
positive regulation of cholesterol efflux	0.0214903	37	1223	8	0.00654129	0.216216	GO:0010874	GO:BP	regulation of cholesterol efflux	21110	4569	ADIPOQ,GPS2,APOA1,ABCG4,LAMTOR1,NFKBIA,ABCA7,TREM2
membrane depolarization during cardiac muscle cell action potential	0.0214903	74	1223	12	0.00981194	0.162162	GO:0086001	GO:BP	cardiac muscle cell action potential	21110	18872	KCNE1,KCNE2,YWHAE,RANGRF,CACNA1G,SCN4B,SCN2B,SCN3B,KCNE3,HCN2,FGF13,KCNIP2
regulation of ion transmembrane transporter activity	0.0214903	467	1223	44	0.0359771	0.0942184	GO:0034765	GO:BP	regulation of monoatomic ion transmembrane transport	21110	9201	KCNE1,KCNE2,KCNJ6,KCNJ15,YWHAE,P2RX5,P2RX1,FGF11,ATP1B2,KCNAB3,VAMP2,RANGRF,DHRS7C,PIRT,KCNJ12,CACNA1G,LRRC38,TMC2,SLN,DRD2,FXYD2,SCN4B,SCN2B,THY1,UBASH3B,SCN3B,KCNC1,ABCC8,KCNJ11,CALCA,STIM1,P2RY6,KCNE3,TLR9,CACNA2D2,IFNG,SLC26A5,RELN,HCN2,DIAPH1,TMSB4X,FGF13,TREM2,KCNIP2
hexose metabolic process	0.0215427	258	1223	28	0.0228945	0.108527	GO:0005996	GO:BP	monosaccharide metabolic process	21110	1908	ADIPOQ,SERP1,B3GLCT,ENO3,SLC25A11,TP53,PDK2,FUT4,DLAT,NNMT,SLC37A4,OTOG,KCNJ11,PTH,INPPL1,PGM2L1,DGAT2,GLYCTK,PFKFB4,ZNF692,STK11,MIDN,IDUA,DGKQ,GNMT,RBP4,SORBS1,GOT1
regulation of protein kinase activity	0.0217599	322	1223	33	0.0269828	0.102484	GO:0001933	GO:BP	negative regulation of protein phosphorylation	21110	562	ADIPOQ,WWTR1,LATS2,PIBF1,INPP5K,INCA1,ARRB2,SMCR8,SPAG9,BMP2,DRD2,CADM1,TTC36,CBL,THY1,SORL1,UBASH3B,IPO7,SMPD1,SNX6,DUSP7,HYAL2,QARS1,PRKAR2A,GNAQ,LDLRAD4,IFNG,SH3BP5L,TAF7,SPRY4,ZFYVE28,DGKQ,DUSP22
regulation of blood circulation	0.0217599	29	1223	7	0.00572363	0.241379	GO:0042634	GO:BP	regulation of hair cycle	21110	10843	TRPV3,PER1,NGFR,FERMT1,ARNTL,NUMA1,TSKU
regulation of cellular localization	0.0217599	322	1223	33	0.0269828	0.102484	GO:0051047	GO:BP	positive regulation of secretion	21110	14217	P2RY1,SELENOT,SERP1,RPH3AL,DOC2B,TRPV1,NLGN2,ALOX12B,MYH10,ADORA2B,CACNA1G,SNF8,BMP2,AVP,OXT,EXPH5,DRD2,C2CD2L,ABCC8,SYT9,APBB1,P2RY2,GNAI2,PTPN23,BLK,SCT,SYT1,IFNG,BSG,RAB9A,TREM2,FFAR4,RBP4
positive regulation of intracellular signal transduction	0.0217599	309	1223	32	0.0261652	0.10356	GO:0051056	GO:BP	regulation of small GTPase mediated signal transduction	21110	14226	BCL6,STARD13,CRK,RAP1GAP2,ARHGEF15,FLCN,LRRC59,ITGA3,RDX,ARHGAP20,APOC3,APOA1,CBL,ARHGEF12,SWAP70,ARAP1,ARHGEF17,ARRB1,RALGAPA1,DOCK3,KITLG,RELN,ARHGAP45,SPRY4,ARHGAP26,ARHGAP6,MCF2,PLCE1,ARHGAP19,GBF1,PSD,SH2B2
response to purine-containing compound	0.021781	271	1223	29	0.0237122	0.107011	GO:0032868	GO:BP	response to insulin	21110	8292	ADIPOQ,AHSG,KL,MYO1C,INPP5K,SLC2A4,VAMP2,NDEL1,SREBF1,COL1A1,PDK2,PTPRA,SESN3,SIK2,SORL1,ABCC8,PIK3C2A,PDE3B,ADM,INPPL1,UCP2,UCP3,SRD5A1,GNAI2,SMARCC1,HRAS,SORBS1,GOT1,SH2B2
MAPK cascade	0.0217874	246	1223	27	0.0220769	0.109756	GO:0007188	GO:BP	adenylate cyclase-modulating G protein-coupled receptor signaling pathway	21110	2811	P2RY1,GPR171,RXFP2,GLP2R,ADORA2B,ADRA1D,DRD2,CALCA,CALCB,PTH,ADM,PDE2A,GPR62,GRM2,GNAI2,GNAT1,UCN2,PTH1R,CCR3,GNAQ,MC5R,MC2R,PALM,AKAP12,GPR101,ADGRF5,ADGRF1
response to organophosphorus	0.0219063	919	1223	76	0.0621423	0.0826986	GO:0034097	GO:BP	response to cytokine	21110	8849	ADIPOQ,EIF4A2,TNFRSF19,KLF5,MYO1C,INPP5K,PRPF8,PAFAH1B1,TRPV1,SHPK,XAF1,TXNDC17,CXCL16,ALOX15,SLC2A4,EIF5A,GPS2,TMEM102,TP53,STX8,MAPK7,SHMT1,COL1A1,PHB,CALCOCO2,MAVS,IL18,APOA1,IL10RA,CXCR5,ABCG4,CBL,MYOD1,CALCA,CTR9,ILK,HPX,SMPD1,TRIM6,TRIM21,PDE2A,RPS3,NFKBIA,MAPKAPK3,HYAL2,HYAL1,MST1R,MST1,RHOA,IMPDH2,SLC26A6,SETD2,TDGF1,CCRL2,CCR5,CCR3,TRIM32,IRF7,RNMT,IFNG,TBK1,CDC34,SBNO2,SPRY4,ABCD4,AKAP1…
lipoxygenase pathway	0.0219634	9	1223	4	0.00327065	0.444444	GO:0051122	GO:BP	hepoxilin biosynthetic process	21110	14268	ALOX15,ALOX12,ALOX12B,ALOXE3
negative regulation of cellular component organization	0.0219634	509	1223	47	0.0384301	0.0923379	GO:0044089	GO:BP	positive regulation of cellular component biogenesis	21110	11545	HRG,CLRN1,PFN2,SERPINF2,DHX33,PFN1,ALOX15,NLGN2,TP53,ARHGEF15,NDEL1,SNF8,FERMT1,MAVS,OXT,ATM,APOA1,PHLDB1,THY1,SWAP70,NUMA1,ARAP1,FCHSD2,RPS3,WNT11,SIN3A,TWF2,ZMYND10,HYAL1,AMIGO3,DAG1,RHOA,HRAS,NPHP1,MTLN,BCL2L11,NAV3,RAP1B,IFNG,CDC34,PALM,FCHSD1,ESR1,SLITRK2,SLITRK4,PLCE1,SLF2
lipoxygenase pathway	0.0219634	9	1223	4	0.00327065	0.444444	GO:0051121	GO:BP	hepoxilin metabolic process	21110	14267	ALOX15,ALOX12,ALOX12B,ALOXE3
rhythmic process	0.0224212	310	1223	32	0.0261652	0.103226	GO:0048511	GO:BP	rhythmic process	21110	13534	ADIPOQ,SIAH2,SERPINF1,MYBBP1A,ARRB2,TP53,HES7,PER1,NCOR1,SREBF1,NGFR,PCNA,PROKR2,DRD2,KMT2A,USP2,TPH1,ARNTL,CAVIN3,SRD5A1,SIN3A,NKX2-1,IMPDH2,SLC26A6,GNAQ,TPH2,HDAC3,PDGFRA,ESR1,NFYA,BTRC,NFKB2
cytosolic transport	0.022467	198	1223	23	0.0188062	0.116162	GO:0098739	GO:BP	import across plasma membrane	21110	19917	KCNE2,SLC5A3,KCNJ6,KCNJ15,SLC7A1,SLC43A2,TRPV3,TRPV1,P2RX1,ATP1B2,TRPV2,SLC47A1,KCNJ12,FXYD2,ABCC8,KCNJ11,FOLR1,FOLR2,SLC12A7,SLC38A3,IFNG,HCN2,TSPO2
protein ubiquitination	0.022467	128	1223	17	0.0139002	0.132812	GO:0035601	GO:BP	protein deacylation	21110	9614	BCL6,FRY,TP53,CHD3,PER1,SREBF1,PHB,NNMT,RRP8,SIN3A,BRMS1L,RCOR1,IFNG,MIER2,HDAC3,CTBP1,MSL3
response to organophosphorus	0.022467	247	1223	27	0.0220769	0.109312	GO:0034612	GO:BP	response to tumor necrosis factor	21110	9150	ADIPOQ,TNFRSF19,INPP5K,PRPF8,TRPV1,TXNDC17,CXCL16,SLC2A4,EIF5A,GPS2,TP53,COL1A1,APOA1,MYOD1,CALCA,ILK,SMPD1,RPS3,NFKBIA,HYAL2,HYAL1,TDGF1,TRIM32,AKAP12,EXT1,TMSB4X,CHUK
hexose metabolic process	0.022467	186	1223	22	0.0179886	0.11828	GO:0006006	GO:BP	glucose metabolic process	21110	1918	ADIPOQ,SERP1,ENO3,SLC25A11,TP53,PDK2,DLAT,NNMT,SLC37A4,KCNJ11,PTH,INPPL1,PGM2L1,DGAT2,ZNF692,STK11,MIDN,DGKQ,GNMT,RBP4,SORBS1,GOT1
cellular response to organonitrogen compound	0.022467	210	1223	24	0.0196239	0.114286	GO:0032869	GO:BP	cellular response to insulin stimulus	21110	8293	ADIPOQ,AHSG,KL,MYO1C,INPP5K,SLC2A4,VAMP2,NDEL1,SREBF1,PDK2,PTPRA,SESN3,SIK2,SORL1,PIK3C2A,PDE3B,UCP2,SRD5A1,GNAI2,SMARCC1,HRAS,SORBS1,GOT1,SH2B2
cellular response to growth factor stimulus	0.022467	106	1223	15	0.0122649	0.141509	GO:0044344	GO:BP	cellular response to fibroblast growth factor stimulus	21110	11614	KL,FGF9,COL1A1,NGFR,CEP57,HYAL2,HYAL1,TDGF1,FGF22,SPRY4,FGF1,FGFR3,FGFRL1,EXT1,FGF8
regulation of urine volume	0.022467	128	1223	17	0.0139002	0.132812	GO:0003014	GO:BP	renal system process	21110	1484	ADIPOQ,AGTR1,INPP5K,SERPINF2,TRPV1,ITGA3,AVP,OXT,DRD2,MCAM,ADM,HBB,FOLR1,HYAL2,GNAI2,RHOA,ADGRF5
developmental growth	0.022467	323	1223	33	0.0269828	0.102167	GO:0048638	GO:BP	regulation of developmental growth	21110	13636	SERP1,RUNX1,FGF9,LATS2,PAFAH1B1,SOX15,NTN1,TRPV2,ULK2,SPAG9,ATRN,DRD2,MYOD1,SIN3A,SEMA3G,TWF2,SEMA3B,SEMA3F,BCL2L11,SYT1,SOCS2,GAMT,HDAC3,WDR36,FGFR3,WWC3,FGF13,RBP4,TLL2,SLIT1,ZFYVE27,SEMA4G,FGF8
lipid biosynthetic process	0.022467	85	1223	13	0.0106296	0.152941	GO:0046889	GO:BP	positive regulation of lipid biosynthetic process	21110	13143	CTDNEP1,SREBF1,AVP,APOA5,APOA4,APOA1,ABCG4,ADM,DGAT2,IFNG,FGF1,ADGRF5,SORBS1
positive regulation by symbiont of entry into host	0.0227498	15	1223	5	0.00408831	0.333333	GO:0075294	GO:BP	positive regulation by symbiont of entry into host	21110	18694	HMGB1,TMPRSS4,SMPD1,TRIM21,BSG
positive regulation by symbiont of entry into host	0.0227498	15	1223	5	0.00408831	0.333333	GO:0046598	GO:BP	positive regulation of viral entry into host cell	21110	12958	HMGB1,TMPRSS4,SMPD1,TRIM21,BSG
modification-dependent protein catabolic process	0.0227498	706	1223	61	0.0498774	0.0864023	GO:0019941	GO:BP	modification-dependent protein catabolic process	21110	6421	SIAH2,RNF13,WWTR1,WDR81,UBE2G1,FBXO39,DERL2,RNF167,PSMB6,ARRB2,USP43,UBB,GID4,COPS3,USP22,SNF8,UBE2Z,DDRGK1,CUL5,USP28,UBE4A,TTC36,CBL,RNF26,USP2,PSMA1,ARNTL,USP47,TRIM3,UBQLNL,UBQLN3,RNF121,ANAPC15,ARRB1,NKD2,PSMA6,ANKRD9,BAP1,UBA7,USP4,USP19,ARIH2,SMARCC1,PTPN23,TRIM32,ANAPC1,UBE2N,PSMC2,CDC34,RNF126,APC2,RNF14,NDFIP1,ANAPC4,TMEM129,MAEA,ERLIN1,BTRC,FBXW4,FBXL15,SUFU
protein localization to nucleus	0.022971	350	1223	35	0.0286182	0.1	GO:1990778	GO:BP	protein localization to cell periphery	21110	26530	ADIPOQ,P2RY1,INPP5K,RABEP1,DLG4,TMEM88,VAMP2,RANGRF,STX8,PPP1R9B,ITGA3,ABI3,RDX,PDZD3,SORL1,SCN3B,TUB,DCHS1,RHOG,NUMA1,NKD2,PTPN9,DAG1,HRAS,IFNG,BSG,PALM,GAK,CPLX1,FGF13,TREM2,LGI1,SORBS1,ZFYVE27,ARL3
membrane depolarization during cardiac muscle cell action potential	0.0236413	22	1223	6	0.00490597	0.272727	GO:0086013	GO:BP	membrane repolarization during cardiac muscle cell action potential	21110	18881	KCNE1,KCNE2,YWHAE,SCN2B,KCNE3,KCNIP2
regulation of kinase activity	0.0239669	351	1223	35	0.0286182	0.0997151	GO:0042326	GO:BP	negative regulation of phosphorylation	21110	10667	ADIPOQ,WWTR1,LATS2,PIBF1,INPP5K,INCA1,ARRB2,SMCR8,SPAG9,BMP2,DRD2,CADM1,TTC36,CBL,THY1,SORL1,UBASH3B,IPO7,SMPD1,SNX6,DUSP7,NPRL2,HYAL2,QARS1,PRKAR2A,GNAQ,LDLRAD4,IFNG,SH3BP5L,MIDN,TAF7,SPRY4,ZFYVE28,DGKQ,DUSP22
lipid biosynthetic process	0.0241616	152	1223	19	0.0155356	0.125	GO:0045834	GO:BP	positive regulation of lipid metabolic process	21110	12352	ADIPOQ,FLT1,CTDNEP1,SREBF1,AVP,APOA5,APOA4,APOA1,ABCG4,ADM,DGAT2,SCT,MTLN,IFNG,FGF1,PDGFRA,FGFR3,ADGRF5,SORBS1
transcription repressor complex	0.0242394	523	1256	47	0.0374204	0.0898662	GO:0005667	GO:CC	transcription regulator complex	22122	262	WWTR1,HLTF,RUNX1,N4BP2L2,HMGB1,KLF5,MED31,MED11,GPS2,SOX15,TP53,CHD3,NCOR1,MED9,USP22,DHRS7B,SNF8,HOXB13,POU2AF1,ZBTB16,BCL9L,BSX,MYOD1,ARNTL,TEAD1,ASCL3,TAF10,SIN3A,INSM2,NKX2-1,RCOR1,HYAL2,RFX3,GATA4,E2F7,ELANE,MED16,TAF7,HDAC3,CTBP1,LIN52,ESR1,NFYA,PDLIM1,MMS19,LBX1,LDB1
myeloid leukocyte differentiation	0.0244491	610	1223	54	0.0441537	0.0885246	GO:0002521	GO:BP	leukocyte differentiation	21110	1061	BCL6,ADIPOQ,RUNX1,HMGB1,PAFAH1B1,GPS2,TP53,PIK3R6,DHRS7B,KAT7,BMP2,ATM,POU2AF1,IL18,ZBTB16,CD3E,CD3D,CD3G,KMT2A,UBASH3B,CRTAM,CALCA,CLPB,PDE2A,UCP2,SRP54,PPP2R3C,BAP1,TLR9,DCAF1,TUSC2,TCTA,RHOA,SMARCC1,LTF,BLK,IRF7,MERTK,KITLG,IFNG,FSTL3,PRTN3,SBNO2,STK11,EFNA2,NDFIP1,CAMK4,PIR,ATP11C,TREM2,IRF4,BLNK,NKX2-3,ENTPD7
G1 to G0 transition	0.0245676	766	1223	65	0.053148	0.0848564	GO:1903047	GO:BP	mitotic cell cycle process	21110	23794	BCL6,SENP2,BRCA2,LATS2,MZT1,BORA,PIBF1,PAFAH1B1,MIS12,TM4SF5,CTDNEP1,TP53,CNTROB,AURKB,CTC1,RPL26,NDEL1,MYH10,TTC19,TOM1L2,EME1,PPP1R9B,PCNA,CDC25B,CUL5,ATM,RDX,ZW10,ZPR1,USH1C,INSC,USP47,WEE1,STK33,TAF10,RRM1,NUMA1,ANAPC15,INPPL1,PPME1,TRIP13,SIN3A,PARP3,HYAL1,RHOA,KLHDC8B,NME6,CDC25A,MAP4,SMARCC1,KLHL18,SETD2,BUB1,ANAPC1,E2F7,CRADD,CDC34,ANAPC4,TACC3,CEP55,CCNJ,LZTS2,FGF8,FBXL15,ARL3
regulation of plasma membrane bounded cell projection organization	0.0250277	30	1223	7	0.00572363	0.233333	GO:1900027	GO:BP	regulation of ruffle assembly	21110	21245	PFN2,PFN1,NDEL1,ABI3,RDX,RHOG,HRAS
carbohydrate metabolic process	0.0250277	569	1223	51	0.0417007	0.0896309	GO:0005975	GO:BP	carbohydrate metabolic process	21110	1887	ADIPOQ,P2RY1,SERP1,GYG1,KL,B3GLCT,INPP5K,SHPK,ENO3,SLC25A11,SLC2A4,MPDU1,TP53,NCOR1,FLCN,SPATA20,PDK2,B4GALNT2,FUT4,DLAT,NNMT,TREH,SLC37A4,OTOG,KCNJ11,PTH,INPPL1,P2RY6,UCP2,PGM2L1,NEU3,DGAT2,GLYCTK,HYAL2,HYAL1,PFKFB4,PTH1R,IFNG,ZNF692,STK11,MIDN,PCDH12,GNPDA1,IDUA,DGKQ,EXT1,GNMT,RBP4,SORBS1,PGAM1,GOT1
fat cell differentiation	0.0250277	237	1223	26	0.0212592	0.109705	GO:0045444	GO:BP	fat cell differentiation	21110	12076	ADIPOQ,SENP2,WWTR1,MEDAG,KLF5,SLC2A4,GPS2,ALOXE3,SREBF1,FLCN,DHRS7B,BMP2,ZBTB16,TPH1,ARNTL,GPX1,TRIM32,WIF1,NAPEPLD,PDGFRA,CTBP1,ALDH6A1,ADGRF5,FFAR4,NOC3L,SH2B2
carbohydrate metabolic process	0.0252919	97	1223	14	0.0114473	0.14433	GO:0043255	GO:BP	regulation of carbohydrate biosynthetic process	21110	11177	ADIPOQ,P2RY1,INPP5K,PDK2,NNMT,PTH,P2RY6,DGAT2,PTH1R,ZNF692,STK11,DGKQ,GNMT,SORBS1
protein ubiquitination	0.0252919	97	1223	14	0.0114473	0.14433	GO:0016575	GO:BP	histone deacetylation	21110	5386	BCL6,TP53,CHD3,PER1,SREBF1,PHB,RRP8,SIN3A,BRMS1L,RCOR1,MIER2,HDAC3,CTBP1,MSL3
cellular response to growth factor stimulus	0.025472	225	1223	25	0.0204415	0.111111	GO:0071356	GO:BP	cellular response to tumor necrosis factor	21110	17554	ADIPOQ,TNFRSF19,INPP5K,PRPF8,TRPV1,TXNDC17,SLC2A4,EIF5A,GPS2,TP53,COL1A1,APOA1,MYOD1,CALCA,ILK,RPS3,NFKBIA,HYAL2,HYAL1,TDGF1,TRIM32,AKAP12,EXT1,TMSB4X,CHUK
cytosolic transport	0.0255672	250	1223	27	0.0220769	0.108	GO:0098657	GO:BP	import into cell	21110	19863	KCNE2,SLC5A3,KCNJ6,KCNJ15,SLC7A1,SLC43A2,TRPV3,TRPV1,P2RX1,ATP1B2,TRPV2,SLC47A1,KCNJ12,DRD2,FXYD2,IL10RA,ABCC8,KCNJ11,FOLR1,FOLR2,SLC12A7,SLC38A3,IFNG,HCN2,GPM6B,TSPO2,TREM2
early endosome	0.0256075	23	1256	6	0.00477707	0.26087	GO:0071682	GO:CC	endocytic vesicle lumen	22122	2758	HSPH1,APOA1,HYOU1,HPX,HBB,LTF
positive regulation of intracellular signal transduction	0.0256553	108	1223	15	0.0122649	0.138889	GO:0032006	GO:BP	regulation of TOR signaling	21110	7718	CTNS,RNF167,SMCR8,FLCN,SESN3,ATM,SIK3,ARNTL,LAMTOR1,NPRL2,RELN,STK11,HDAC3,DGKQ,TREM2
cytosolic transport	0.0260835	884	1223	73	0.0596893	0.0825792	GO:0140352	GO:BP	export from cell	21110	20837	KCNE1,KCNE2,ADIPOQ,P2RY1,SELENOT,SERP1,PFN2,AGTR1,RPH3AL,DOC2B,YWHAE,PAFAH1B1,TRPV1,P2RX1,NLGN2,ATP1B2,VAMP2,MYH10,ADORA2B,SLC47A2,SLC47A1,SMCR8,LLGL1,SREBF1,CACNA1G,SNF8,BMP2,AVP,OXT,EXPH5,SDHD,DRD2,SIDT2,FXYD2,C2CD2L,CBL,C1QTNF5,TVP23B,TPH1,SERGEF,ABCC8,KCNJ11,PIK3C2A,ARNTL,ADM,SYT9,APBB1,UCP2,KCNE3,NKD2,GRM2,GNAI2,SLC38A3,MON1A,CSPG5,PTPN23,RFX3,BLK,SCT,MERTK,SYT1,RAP1B,IFNG,BSG,MIDN,CPLX1,RAB…
regulation of protein localization	0.0260835	201	1223	23	0.0188062	0.114428	GO:1903828	GO:BP	negative regulation of protein localization	21110	24439	KCNE1,ADIPOQ,LATS2,INPP5K,TAX1BP3,DERL2,SREBF1,FLCN,ABI3,FERMT1,DRD2,TRIM29,SERGEF,ABCC8,KCNJ11,UCP2,SIN3A,ASTN2,MIDN,NDFIP1,GPM6B,LZTS2,SUFU
regulation of inflammatory response	0.0262652	726	1223	62	0.050695	0.0853994	GO:0031347	GO:BP	regulation of defense response	21110	7533	BCL6,ADIPOQ,AHSG,AGTR1,SETD4,HMGB1,CRK,SERPINF1,SHPK,NLRP1,ARRB2,ALOX15,BCL6B,GPS2,PIK3R6,ADORA2B,MAPK7,PHB,MAVS,ATM,IL18,DRD2,CADM1,APOA1,NLRX1,RNF26,CRTAM,PSMA1,NLRP10,NLRP14,HPX,TRIM6,TRIM21,CLPB,PDE2A,SIN3A,PPP2R3C,PSMA6,NFKBIA,BAP1,TLR9,MAPKAPK3,HYAL2,GPX1,LTF,IRF7,IFNG,TBK1,NAPEPLD,ELANE,GPX4,SBNO2,NDFIP1,ESR1,TLR8,TLR7,TMSB4X,TREM2,PLA2G7,IRF4,FFAR4,PIK3AP1
cholesterol homeostasis	0.0263503	87	1223	13	0.0106296	0.149425	GO:0042632	GO:BP	cholesterol homeostasis	21110	10841	PLSCR3,IL18,APOA5,APOA4,APOC3,APOA1,SLC37A4,ABCG4,GRAMD1B,LAMTOR1,DGAT2,TSKU,MALL
membrane organization	0.0264998	57	1223	10	0.00817661	0.175439	GO:0031529	GO:BP	ruffle organization	21110	7597	PFN2,INPP5K,PFN1,NDEL1,ABI3,RDX,ARFIP2,RHOG,INPPL1,HRAS
somatodendritic compartment	0.0272227	5	1256	3	0.00238854	0.6	GO:0097574	GO:CC	lateral part of cell	22122	3087	NUMA1,KCNE3,SLC26A5
centrosome	0.0272227	5	1256	3	0.00238854	0.6	GO:0036156	GO:CC	inner dynein arm	22122	1692	DNAH2,DNHD1,DNAH1
multicellular organismal homeostasis	0.02731	98	1223	14	0.0114473	0.142857	GO:0120162	GO:BP	positive regulation of cold-induced thermogenesis	21110	20610	ADIPOQ,YBX2,KDM6B,TRPV2,PEMT,OXT,SLN,IL18,UCP2,HDAC3,IRF4,FFAR4,SCD,ELOVL3
neuron projection development	0.02731	67	1223	11	0.00899428	0.164179	GO:0050771	GO:BP	negative regulation of axonogenesis	21110	13991	EFNB3,NTN1,ULK2,THY1,SEMA3G,SEMA3B,SEMA3F,MCF2,FGF13,SLIT1,SEMA4G
regulation of ion transmembrane transporter activity	0.02731	67	1223	11	0.00899428	0.164179	GO:2001259	GO:BP	positive regulation of cation channel activity	21110	27735	KCNE1,KCNE2,PIRT,LRRC38,KCNC1,ABCC8,STIM1,P2RY6,TMSB4X,TREM2,KCNIP2
positive regulation by symbiont of entry into host	0.027642	48	1223	9	0.00735895	0.1875	GO:0046596	GO:BP	regulation of viral entry into host cell	21110	12956	HMGB1,TMPRSS4,SMPD1,TRIM34,TRIM6,TRIM68,TRIM21,BSG,TRIM8
G protein-coupled receptor binding	0.0278586	293	1257	35	0.0278441	0.119454	GO:0001664	GO:MF	G protein-coupled receptor binding	20195	232	RTP2,RTP4,RTP1,P2RY1,AGTR1,CXCL16,ARRB2,DLG4,DVL2,PPP1R9B,TAC4,PHB,AVP,OXT,ARHGEF12,HSPA8,CALCA,CALCB,PTH,ADM,TUB,CCKBR,P2RY2,ARRB1,WNT11,GNAI2,GNAT1,USP4,UCN2,RTP3,CCRL2,GNAQ,SCT,PALM,WNT8B
cellular response to growth factor stimulus	0.0279191	316	1223	32	0.0261652	0.101266	GO:0090287	GO:BP	regulation of cellular response to growth factor stimulus	21110	19192	HRG,FGF9,LATS2,MYO1C,TP53,EPN2,FLCN,TOB1,WFIKKN2,ITGA3,NGFR,FERMT1,BMP2,BCL9L,SORL1,DKK3,ILK,NUMA1,FOLR1,CHRDL2,SIN3A,SNX6,BRMS1L,NKX2-1,GATA4,LDLRAD4,FSTL3,STK11,SPRY4,FGF1,SFRP5,FBXL15
blood vessel diameter maintenance	0.0279275	143	1223	18	0.0147179	0.125874	GO:0097746	GO:BP	blood vessel diameter maintenance	21110	19807	KNG1,P2RY1,AGTR1,SERPINF2,P2RX1,SMTNL2,ADORA2B,ADRA1D,AVP,PIK3C2A,CALCA,ADM,HBB,P2RY2,RHOA,GPX1,SOD3,EXT1
regulation of anatomical structure size	0.0279275	143	1223	18	0.0147179	0.125874	GO:0035296	GO:BP	regulation of tube diameter	21110	9436	KNG1,P2RY1,AGTR1,SERPINF2,P2RX1,SMTNL2,ADORA2B,ADRA1D,AVP,PIK3C2A,CALCA,ADM,HBB,P2RY2,RHOA,GPX1,SOD3,EXT1
regulation of cellular ketone metabolic process	0.0283996	23	1223	6	0.00490597	0.26087	GO:0090208	GO:BP	positive regulation of triglyceride metabolic process	21110	19120	CTDNEP1,SREBF1,APOA5,APOA4,APOA1,DGAT2
cholesterol homeostasis	0.0284328	88	1223	13	0.0106296	0.147727	GO:0055092	GO:BP	sterol homeostasis	21110	15073	PLSCR3,IL18,APOA5,APOA4,APOC3,APOA1,SLC37A4,ABCG4,GRAMD1B,LAMTOR1,DGAT2,TSKU,MALL
organelle localization	0.0284328	88	1223	13	0.0106296	0.147727	GO:0032418	GO:BP	lysosome localization	21110	7976	RNF167,BORCS6,NDEL1,ADORA2B,FLCN,SPAG9,CBL,LAMTOR1,MAP6,BLK,BLOC1S2,HPS6,BORCS7
organelle localization	0.0284328	88	1223	13	0.0106296	0.147727	GO:1990849	GO:BP	vacuolar localization	21110	26559	RNF167,BORCS6,NDEL1,ADORA2B,FLCN,SPAG9,CBL,LAMTOR1,MAP6,BLK,BLOC1S2,HPS6,BORCS7
leukocyte migration	0.0284536	396	1223	38	0.0310711	0.0959596	GO:0050900	GO:BP	leukocyte migration	21110	14095	HMGB1,FLT1,CRK,PAFAH1B1,SPNS2,GP1BA,CXCL16,TMEM102,ITGA3,FUT4,JAML,CXCR5,SLC37A4,THY1,CRTAM,CALCA,LYVE1,SWAP70,RHOG,SRP54,MST1,RHOA,CCR5,KITLG,MADCAM1,BSG,AZU1,PRTN3,ELANE,CNN2,EXT1,MOSPD2,VEGFD,TREM2,TREM1,PLA2G7,NKX2-3,GBF1
adaptive thermogenesis	0.0285057	132	1223	17	0.0139002	0.128788	GO:0098732	GO:BP	macromolecule deacylation	21110	19912	BCL6,FRY,TP53,CHD3,PER1,SREBF1,PHB,NNMT,RRP8,SIN3A,BRMS1L,RCOR1,IFNG,MIER2,HDAC3,CTBP1,MSL3
cellular response to environmental stimulus	0.0286147	191	1223	22	0.0179886	0.115183	GO:0071478	GO:BP	cellular response to radiation	21110	17658	KCNE1,BRCA2,AIPL1,NLRP1,TP53,GUCY2D,AURKB,RPL26,MFAP4,PCNA,ATM,CRYAB,USP28,USP47,SMPD1,POLD3,HYAL2,HYAL1,GNAT1,CDC25A,HRAS,STK11
G protein-coupled receptor internalization	0.0286147	16	1223	5	0.00408831	0.3125	GO:0002031	GO:BP	G protein-coupled receptor internalization	21110	649	ARRB2,DRD2,CALCA,ADM,ARRB1
positive regulation of autophagy	0.0286147	860	1223	71	0.058054	0.0825581	GO:0045937	GO:BP	positive regulation of phosphate metabolic process	21110	12433	ADIPOQ,P2RY1,PFN2,FLT1,FGF9,BORA,PIBF1,CAMKK1,ARRB2,DLG4,DVL2,FXR2,TP53,AURKB,PIK3R6,PIK3R5,ADORA2B,FLCN,MAP2K3,PHB,BMP2,MAVS,CDC25B,DDRGK1,AVP,IL18,DRD2,CD3E,CALCA,PTH,BTBD10,ILK,HPX,SMPD1,TRIM6,P2RY6,ARRB1,RPS3,PPP2R3C,TLR9,DOCK3,MST1R,DAG1,RHOA,PTH1R,TDGF1,LTF,HRAS,MERTK,PPP1R12A,KITLG,IFNG,TBK1,RELN,FGF22,PTBP1,AZU1,ELANE,STK11,HBEGF,HDAC3,FGF1,PDGFRA,FGFR3,DGKQ,TMSB4X,VEGFD,TREM2,PPP2R5D,ADG…
anatomical structure maturation	0.0286147	191	1223	22	0.0179886	0.115183	GO:0031099	GO:BP	regeneration	21110	7408	TM4SF4,RUNX1,KLF5,SCARF1,RTN4RL1,SOX15,SGCA,PCNA,NNMT,APOA5,APOA4,THY1,MYOD1,ADM,FOLR1,UCP2,DAG1,GPX1,CSPG5,GATA4,RPS15,PRPS2
positive regulation of autophagy	0.0286147	860	1223	71	0.058054	0.0825581	GO:0010562	GO:BP	positive regulation of phosphorus metabolic process	21110	4310	ADIPOQ,P2RY1,PFN2,FLT1,FGF9,BORA,PIBF1,CAMKK1,ARRB2,DLG4,DVL2,FXR2,TP53,AURKB,PIK3R6,PIK3R5,ADORA2B,FLCN,MAP2K3,PHB,BMP2,MAVS,CDC25B,DDRGK1,AVP,IL18,DRD2,CD3E,CALCA,PTH,BTBD10,ILK,HPX,SMPD1,TRIM6,P2RY6,ARRB1,RPS3,PPP2R3C,TLR9,DOCK3,MST1R,DAG1,RHOA,PTH1R,TDGF1,LTF,HRAS,MERTK,PPP1R12A,KITLG,IFNG,TBK1,RELN,FGF22,PTBP1,AZU1,ELANE,STK11,HBEGF,HDAC3,FGF1,PDGFRA,FGFR3,DGKQ,TMSB4X,VEGFD,TREM2,PPP2R5D,ADG…
regulation of protein kinase activity	0.0286147	31	1223	7	0.00572363	0.225806	GO:0061099	GO:BP	negative regulation of protein tyrosine kinase activity	21110	16086	CBL,THY1,SNX6,HYAL2,SH3BP5L,ZFYVE28,DUSP22
cellular response to organonitrogen compound	0.0286852	370	1223	36	0.0294358	0.0972973	GO:1901653	GO:BP	cellular response to peptide	21110	22627	ADIPOQ,AHSG,AGTR1,KL,CRK,MYO1C,INPP5K,SLC2A4,TP53,VAMP2,NDEL1,GLP2R,SREBF1,PPP1R9B,PDK2,NGFR,PTPRA,SESN3,SIK2,BACE1,SORL1,PIK3C2A,PDE3B,UCP2,SRD5A1,SNX6,GNAI2,SMARCC1,HRAS,BCL2L11,SOCS2,LDOC1,TREM2,SORBS1,GOT1,SH2B2
chemotaxis	0.0286852	631	1223	55	0.0449714	0.0871632	GO:0006935	GO:BP	chemotaxis	21110	2631	ST6GAL1,HRG,AGTR1,HMGB1,FLT1,CRK,CXCL16,ARRB2,TMEM102,EFNB3,NTN1,NGFR,NCAM1,APOA1,DSCAML1,JAML,CXCR5,SLC37A4,NECTIN1,CALCA,PARVA,SWAP70,RHOG,SRP54,NKX2-1,SEMA3G,SEMA3B,SEMA3F,MST1,DAG1,RHOA,PLXNB1,CCRL2,CCR5,CCR3,HRAS,RELN,BSG,AZU1,ELANE,EFNA2,HBEGF,FGF1,PDGFRA,EXT1,TMSB4X,MOSPD2,VEGFD,TREM2,TREM1,PLA2G7,LGI1,SLIT1,SEMA4G,GBF1
somatodendritic compartment	0.0287717	449	1256	41	0.0326433	0.091314	GO:0045177	GO:CC	apical part of cell	22122	2143	KCNE1,SLC5A3,P2RY1,KL,SLC7A1,SRR,DVL2,ATP1B2,SPECC1,SLC47A2,SLC47A1,SPEF1,SLC4A11,RDX,UPK2,C2CD2L,PDZD3,C1QTNF5,THY1,OTOG,USH1C,INSC,DCHS1,FOLR1,P2RY6,SLCO2B1,MYO7A,SLC5A12,TLR9,ZMYND10,HYAL2,SLC38A3,GNAT1,SLC26A6,PTH1R,TDGF1,CDHR5,SLC5A8,SLC4A9,ADGRF5,ABCC2
vacuole	0.0287717	422	1256	39	0.031051	0.0924171	GO:0098852	GO:CC	lytic vacuole membrane	22122	3294	RNF13,CP,SLC46A3,WDR81,CTNS,ANKFY1,RNF167,TM4SF5,CD68,BORCS6,STX8,FLCN,SPAG9,AP5S1,VPS16,SIDT2,VPS11,HSPA8,TMEM9B,LAMTOR1,NEU3,ARRB1,MYO7A,TLR9,NPRL2,GNAQ,RAP1B,AZU1,TMEM175,ABCD4,CLCN4,TLR8,TLR7,ATP11C,FFAR4,PI4K2A,BLOC1S2,HPS6,BORCS7
myosin filament	0.0287717	24	1256	6	0.00477707	0.25	GO:0032982	GO:CC	myosin filament	22122	1341	MYH10,MYH13,MYH8,MYH1,MYH2,TRIM32
vacuole	0.0287717	422	1256	39	0.031051	0.0924171	GO:0005765	GO:CC	lysosomal membrane	22122	333	RNF13,CP,SLC46A3,WDR81,CTNS,ANKFY1,RNF167,TM4SF5,CD68,BORCS6,STX8,FLCN,SPAG9,AP5S1,VPS16,SIDT2,VPS11,HSPA8,TMEM9B,LAMTOR1,NEU3,ARRB1,MYO7A,TLR9,NPRL2,GNAQ,RAP1B,AZU1,TMEM175,ABCD4,CLCN4,TLR8,TLR7,ATP11C,FFAR4,PI4K2A,BLOC1S2,HPS6,BORCS7
alcohol metabolic process	0.0288698	110	1223	15	0.0122649	0.136364	GO:0019751	GO:BP	polyol metabolic process	21110	6365	SLC5A3,P2RY1,SHPK,PTS,PTH,P2RY6,DGAT2,ACER3,SPTSSA,IP6K1,IP6K2,PTH1R,NUDT4,PLPP2,GOT1
regulation of anatomical structure size	0.0289952	144	1223	18	0.0147179	0.125	GO:0035150	GO:BP	regulation of tube size	21110	9327	KNG1,P2RY1,AGTR1,SERPINF2,P2RX1,SMTNL2,ADORA2B,ADRA1D,AVP,PIK3C2A,CALCA,ADM,HBB,P2RY2,RHOA,GPX1,SOD3,EXT1
microtubule cytoskeleton organization	0.0289969	731	1223	62	0.050695	0.0848153	GO:0030036	GO:BP	actin cytoskeleton organization	21110	7022	BCL6,HRG,CLRN1,PFN2,STARD13,RFLNB,CRK,MYO1C,INPP5K,SERPINF2,PAFAH1B1,SMTNL2,PFN1,MINK1,ALOX15,ARHGEF15,MYH10,GAS7,SPECC1,FLII,LLGL1,MYO15A,PPP1R9B,SAMD14,ABI3,AMOTL1,RDX,DIXDC1,APOA1,USH1C,PARVA,MICAL2,SWAP70,ARFIP2,CAVIN3,RHOG,INPPL1,ARAP1,FCHSD2,ARHGEF17,ARRB1,WNT11,MYO7A,CFL2,TWF2,RHOA,TRIM32,HRAS,NPHP1,PAWR,CNN2,DIAPH1,FCHSD1,ARHGAP26,PDGFRA,ARHGAP6,FRMPD4,TMSB4X,GPM6B,PDLIM1,SORBS1,SH2B2
regulation of urine volume	0.0295373	5	1223	3	0.00245298	0.6	GO:0003072	GO:BP	renal control of peripheral vascular resistance involved in regulation of systemic arterial blood pressure	21110	1542	AGTR1,SERPINF2,RHOA
blood vessel diameter maintenance	0.0295373	5	1223	3	0.00245298	0.6	GO:0002034	GO:BP	maintenance of blood vessel diameter homeostasis by renin-angiotensin	21110	652	AGTR1,SERPINF2,RHOA
negative regulation of cellular component organization	0.0295373	192	1223	22	0.0179886	0.114583	GO:0030308	GO:BP	negative regulation of cell growth	21110	7126	BCL6,HRG,TP53,NTN1,ULK2,FLCN,SPAG9,PPP1R9B,PHB,CRYAB,WNT11,SEMA3G,HYAL2,HYAL1,SEMA3B,SEMA3F,IP6K2,NME6,STK11,FGF13,SLIT1,SEMA4G
neural plate development	0.0295373	10	1223	4	0.00327065	0.4	GO:0001840	GO:BP	neural plate development	21110	511	DVL2,C2CD3,ZIC3,FGF8
carbohydrate metabolic process	0.0295373	204	1223	23	0.0188062	0.112745	GO:0016051	GO:BP	carbohydrate biosynthetic process	21110	5206	ADIPOQ,P2RY1,GYG1,INPP5K,SLC25A11,MPDU1,PDK2,B4GALNT2,FUT4,NNMT,SLC37A4,PTH,P2RY6,DGAT2,PTH1R,ZNF692,STK11,DGKQ,EXT1,GNMT,RBP4,SORBS1,GOT1
fibroblast proliferation	0.0295373	950	1223	77	0.0629599	0.0810526	GO:0098609	GO:BP	cell-cell adhesion	21110	19855	BCL6,ADIPOQ,RUNX1,CLDN14,HSPH1,HMGB1,SLC7A1,PCDH9,SERPINF2,ITGAE,GP1BA,MINK1,ALOX12,DLG4,CLDN7,NLGN2,ATP1B2,EFNB3,PIK3R6,NTN1,MAPK7,ITGA3,B4GALNT2,BMP2,SIGLEC1,FUT4,RDX,IL18,ZBTB16,CADM1,APOA4,APOA1,DSCAML1,JAML,MPZL2,CD3E,THY1,NECTIN1,TRIM29,UBASH3B,CRTAM,PLEKHA7,CALCA,PARVA,SWAP70,DCHS1,ILK,HBB,RPS3,LRRC32,CDHR4,AMIGO3,RHOA,CELSR3,SMARCC1,PTPN23,ASTN2,BLK,CDHR5,NPHP1,PAWR,KITLG,IFNG,MADCAM1,BSG…
negative regulation of isotype switching	0.0295373	5	1223	3	0.00245298	0.6	GO:0045829	GO:BP	negative regulation of isotype switching	21110	12347	BCL6,PARP3,NDFIP1
modification-dependent protein catabolic process	0.0295373	718	1223	61	0.0498774	0.0849582	GO:0043632	GO:BP	modification-dependent macromolecule catabolic process	21110	11413	SIAH2,RNF13,WWTR1,WDR81,UBE2G1,FBXO39,DERL2,RNF167,PSMB6,ARRB2,USP43,UBB,GID4,COPS3,USP22,SNF8,UBE2Z,DDRGK1,CUL5,USP28,UBE4A,TTC36,CBL,RNF26,USP2,PSMA1,ARNTL,USP47,TRIM3,UBQLNL,UBQLN3,RNF121,ANAPC15,ARRB1,NKD2,PSMA6,ANKRD9,BAP1,UBA7,USP4,USP19,ARIH2,SMARCC1,PTPN23,TRIM32,ANAPC1,UBE2N,PSMC2,CDC34,RNF126,APC2,RNF14,NDFIP1,ANAPC4,TMEM129,MAEA,ERLIN1,BTRC,FBXW4,FBXL15,SUFU
DNA-templated DNA replication	0.0295373	5	1223	3	0.00245298	0.6	GO:0042023	GO:BP	DNA endoreduplication	21110	10496	SENP2,ZPR1,E2F7
inflammatory response	0.0295373	576	1223	51	0.0417007	0.0885417	GO:0009611	GO:BP	response to wounding	21110	3616	KNG1,HRG,DGKG,P2RY1,CRK,SCARF1,SERPINF2,RTN4RL1,P2RX1,GP1BA,ALOX15,ALOX12,COL1A1,HOXB13,FERMT1,DRD2,APOA4,TMPRSS4,JAML,MCAM,THY1,UBASH3B,ABCC8,LYVE1,ADM,ILK,SMPD1,HBB,FOLR1,TSKU,DAG1,RHOA,GPX1,CSPG5,GNAQ,BLK,GATA4,HRAS,MERTK,CNN2,HBEGF,FGF1,PDGFRA,DGKQ,EXT1,F9,TREML1,TREM2,MYOF,MORN4,HPS6
regulation of transferase activity	0.0297149	535	1223	48	0.0392478	0.0897196	GO:0051347	GO:BP	positive regulation of transferase activity	21110	14443	ADIPOQ,RFC4,AGTR1,RFC3,FLT1,BORA,PIBF1,CAMKK1,DLG4,DVL2,WRAP53,AURKB,PIK3R6,PIK3R5,MAP2K3,PHB,PCNA,CDC25B,IL18,DRD2,APOA4,APOA1,SORL1,CALCA,RPS3,PPP2R3C,TLR9,DOCK3,MST1R,DAG1,RHOA,TDGF1,LTF,HRAS,MERTK,KITLG,UBE2N,IFNG,RELN,AZU1,ELANE,STK11,HBEGF,FGF1,PDGFRA,FGFR3,TREM2,BTRC
chemotaxis	0.0297149	633	1223	55	0.0449714	0.0868878	GO:0042330	GO:BP	taxis	21110	10669	ST6GAL1,HRG,AGTR1,HMGB1,FLT1,CRK,CXCL16,ARRB2,TMEM102,EFNB3,NTN1,NGFR,NCAM1,APOA1,DSCAML1,JAML,CXCR5,SLC37A4,NECTIN1,CALCA,PARVA,SWAP70,RHOG,SRP54,NKX2-1,SEMA3G,SEMA3B,SEMA3F,MST1,DAG1,RHOA,PLXNB1,CCRL2,CCR5,CCR3,HRAS,RELN,BSG,AZU1,ELANE,EFNA2,HBEGF,FGF1,PDGFRA,EXT1,TMSB4X,MOSPD2,VEGFD,TREM2,TREM1,PLA2G7,LGI1,SLIT1,SEMA4G,GBF1
negative regulation of fibroblast proliferation	0.0297149	89	1223	13	0.0106296	0.146067	GO:0048145	GO:BP	regulation of fibroblast proliferation	21110	13282	MORC3,MED31,INCA1,TP53,CTC1,NGFR,KMT2A,TRIM32,HRAS,PAWR,PDGFRA,ESR1,LZTS2
DNA repair	0.0298346	591	1223	52	0.0425184	0.0879865	GO:0006281	GO:BP	DNA repair	21110	2140	RFC4,HLTF,CHAF1B,RFC3,BRCA2,HMGB1,RPA1,SPATA22,TP53,WRAP53,USP43,ZSWIM7,TOP3A,USP22,MBTD1,EME1,KAT7,PCNA,SHLD1,MCM8,AP5S1,ATM,TEX12,USP28,CEP164,USP47,TAF10,RRM1,FAM168A,POLD3,RNF169,RPS3,UVRAG,EMSY,TRIP13,PARP3,TEX264,SMARCC1,SETD2,NEIL2,UBE2N,PWWP3A,TAF7,POLN,NSD2,UVSSA,FANCB,WRNIP1,DNTT,MMS19,SLF2,POLL
protein ubiquitination	0.0301864	372	1223	36	0.0294358	0.0967742	GO:0018108	GO:BP	peptidyl-tyrosine phosphorylation	21110	5495	ADIPOQ,HRG,FLT1,PIBF1,ARRB2,DLG4,DVL2,TNK1,TMEM102,TP53,MAP2K3,IL18,CD3E,CBL,THY1,WEE1,HPX,SNX6,DOCK3,HYAL2,MST1R,TDGF1,BLK,MERTK,KITLG,IFNG,RELN,SH3BP5L,HBEGF,PDGFRA,ZFYVE28,FGFR3,DGKQ,TREM2,DUSP22,FGF8
basal plasma membrane	0.0302226	71	1256	11	0.00875796	0.15493	GO:0016328	GO:CC	lateral plasma membrane	22122	736	MYO1C,DVL2,CLDN7,ATP1B2,DRD2,C1QTNF5,NUMA1,NKD2,SLC26A5,BSG,FGF13
microtubule-based process	0.0302846	100	1223	14	0.0114473	0.14	GO:0070252	GO:BP	actin-mediated cell contraction	21110	16945	KCNE1,KCNE2,RANGRF,MYH8,MYH2,CACNA1G,SCN4B,SCN2B,SCN3B,PARVA,KCNE3,TNNC1,GATA4,FGF13
basal plasma membrane	0.0307518	237	1256	25	0.0199045	0.105485	GO:0016323	GO:CC	basolateral plasma membrane	22122	733	SLC5A3,P2RY1,SLC7A1,SLC43A2,ARRB2,CLDN7,SLC47A1,ABCC3,ITGA3,SPEF1,SLC4A11,CADM1,FOLR1,P2RY6,NKD2,TLR9,SLC38A3,DAG1,SLC26A6,PTH1R,SLC26A5,BSG,PALM,SLC4A9,SLC26A1
regulation of cellular localization	0.0307595	564	1223	50	0.0408831	0.0886525	GO:1903530	GO:BP	regulation of secretion by cell	21110	24181	ADIPOQ,P2RY1,SELENOT,SERP1,PFN2,AGTR1,RPH3AL,DOC2B,P2RX1,NLGN2,VAMP2,MYH10,ADORA2B,SMCR8,LLGL1,SREBF1,CACNA1G,SNF8,BMP2,AVP,OXT,EXPH5,SDHD,DRD2,SIDT2,C2CD2L,SERGEF,ABCC8,KCNJ11,ARNTL,SYT9,APBB1,UCP2,GRM2,GNAI2,CSPG5,PTPN23,RFX3,BLK,SCT,SYT1,RAP1B,IFNG,BSG,MIDN,CPLX1,RAB9A,TREM2,FFAR4,RBP4
PML body	0.0308257	104	1256	14	0.0111465	0.134615	GO:0016605	GO:CC	PML body	22122	769	SENP2,MORC3,RPA1,RPAIN,TP53,CHD3,TRIM16,MAPK7,TOP3A,CALCOCO2,ZBTB16,ARNTL,ANKRD2,TRIM8
early endosome	0.0308257	343	1256	33	0.0262739	0.0962099	GO:0030139	GO:CC	endocytic vesicle	22122	917	HSPH1,MYO1C,SCARF1,RABEP1,ARRB2,DLG4,DVL2,VAMP2,STX8,UBB,EPN2,AVP,RAB39A,DRD2,APOA1,CD3D,CD3G,HYOU1,SYT9,HPX,HBB,UVRAG,TLR9,HYAL2,LTF,SYT1,ELANE,HBEGF,AMELX,TLR7,RAB9A,FFAR4,ENTPD7
regulation of nervous system development	0.030883	481	1223	44	0.0359771	0.0914761	GO:0007389	GO:BP	pattern specification process	21110	2960	TP63,TRA2B,ZIC1,DOP1B,DVL2,TP53,HES7,TMEM107,CFAP52,PLD6,BMP2,ATM,ZBTB16,DSCAML1,KMT2A,MICAL2,DCHS1,TAF10,FOLR1,C2CD3,WNT11,NKX2-1,SEMA3F,TDGF1,RFX3,GATA4,RELN,APC2,FGF1,GSX2,EXT1,MID1,OFD1,ZIC3,TDRD6,TLL2,WNT8B,PAX2,LBX1,DPCD,FGF8,LDB1,FBXL15,SUFU
G protein-coupled receptor binding	0.0311189	134	1257	20	0.0159109	0.149254	GO:0044325	GO:MF	transmembrane transporter binding	20195	6038	KCNE1,KCNE2,SLC5A3,YWHAE,ATP2A3,KCNAB3,RANGRF,PIRT,PPP1R9B,LRRC38,SCN4B,SCN3B,KCNC1,ABCC8,KCNJ11,KCNE3,DIAPH1,TRAPPC2,FGF13,KCNIP2
cation channel activity	0.0311189	333	1257	38	0.0302307	0.114114	GO:0005261	GO:MF	monoatomic cation channel activity	20195	1388	KCNE1,KCNE2,KCNJ6,KCNJ15,TRPV3,TRPV1,P2RX5,P2RX1,CHRNE,CHRNB1,KCNAB3,TRPV2,KCNJ12,CACNA1G,LRRC38,SLC4A11,TMC2,CUL5,HTR3B,HTR3A,SCN4B,SCN2B,ATP5MG,GRIK4,SCN3B,KCNC1,ABCC8,KCNJ11,CNGA4,KCNE3,CACNA2D2,CCDC51,HCN2,GRIN3B,ATP5F1D,TMEM175,PKD2L1,KCNIP2
G protein-coupled receptor binding	0.0311189	6	1257	4	0.00318218	0.666667	GO:0031849	GO:MF	olfactory receptor binding	20195	4338	RTP2,RTP4,RTP1,RTP3
fibroblast proliferation	0.0314576	243	1223	26	0.0212592	0.106996	GO:0007163	GO:BP	establishment or maintenance of cell polarity	21110	2790	CRK,PAFAH1B1,DLG4,NDEL1,LLGL1,FERMT1,AMOTL1,ZW10,CD3G,CRTAM,INSC,PARVA,WEE1,ILK,RHOG,NUMA1,INPPL1,WNT11,RHOA,MAP4,RAP1B,STK11,FGF13,PDLIM1,SFRP5,GBF1
RNA methylation	0.0323495	90	1223	13	0.0106296	0.144444	GO:0001510	GO:BP	RNA methylation	21110	338	TYW3,MRM3,METTL16,TRMT6,SNRPB,ALKBH8,FDXACB1,NSUN2,RBM15B,DALRD3,WDR6,RNMT,ZCCHC4
regulation of ion transmembrane transporter activity	0.0323495	90	1223	13	0.0106296	0.144444	GO:1901379	GO:BP	regulation of potassium ion transmembrane transport	21110	22401	KCNE1,KCNE2,YWHAE,ATP1B2,KCNAB3,VAMP2,LRRC38,FXYD2,KCNC1,ABCC8,KCNE3,TREM2,KCNIP2
response to reactive oxygen species	0.0325607	194	1223	22	0.0179886	0.113402	GO:0000302	GO:BP	response to reactive oxygen species	21110	93	CRK,KDM6B,RNF112,MAPK7,COL1A1,PDK2,PCNA,SESN3,CRYAB,APOA4,HBB,UCP2,UCP3,RPS3,HYAL2,HYAL1,GPX1,PAWR,SOD3,PDGFRA,CHUK,PAX2
protein ubiquitination	0.0325607	374	1223	36	0.0294358	0.0962567	GO:0018212	GO:BP	peptidyl-tyrosine modification	21110	5575	ADIPOQ,HRG,FLT1,PIBF1,ARRB2,DLG4,DVL2,TNK1,TMEM102,TP53,MAP2K3,IL18,CD3E,CBL,THY1,WEE1,HPX,SNX6,DOCK3,HYAL2,MST1R,TDGF1,BLK,MERTK,KITLG,IFNG,RELN,SH3BP5L,HBEGF,PDGFRA,ZFYVE28,FGFR3,DGKQ,TREM2,DUSP22,FGF8
protein ubiquitination	0.032588	32	1223	7	0.00572363	0.21875	GO:0090312	GO:BP	positive regulation of protein deacetylation	21110	19216	BCL6,TP53,SREBF1,NNMT,RRP8,IFNG,CTBP1
negative regulation of cellular component organization	0.0326263	158	1223	19	0.0155356	0.120253	GO:0070507	GO:BP	regulation of microtubule cytoskeleton organization	21110	17092	SKA3,BORA,PAFAH1B1,RANGRF,SPEF1,DIXDC1,PHLDB1,NUMA1,RPS3,MAP6,PARP3,RASSF1,RHOA,RASSF7,NAV3,APC2,TACC3,MID1,FGF13
positive regulation of intracellular signal transduction	0.0327965	170	1223	20	0.0163532	0.117647	GO:0043409	GO:BP	negative regulation of MAPK cascade	21110	11267	ADIPOQ,INPP5K,PAFAH1B1,GPS2,PER1,NCOR1,FLCN,PHB,BMP2,SORL1,SMPD1,TLR9,DUSP7,HYAL2,DAG1,QARS1,ABCA7,HDAC3,SPRY4,TREM2
vacuole	0.0330005	655	1256	55	0.0437898	0.0839695	GO:0000139	GO:CC	Golgi membrane	22122	18	ST6GAL1,DOP1B,ZDHHC20,LLGL1,SREBF1,XYLT2,SLC35B1,B4GALNT2,RNF24,FUT4,RAB39A,NCAM1,DRD2,PCSK7,ARCN1,TRAPPC4,SORL1,TVP23B,COPB1,RRAS2,GALNT18,DENND5A,RIC3,PGAP2,RNF121,NUMA1,FOLR1,RAB6A,ARRB1,ACER3,TLR9,TMEM115,HYAL2,CSPG5,HRAS,LDLRAD4,MALL,ARL1,NAPEPLD,BSG,ABCA7,PCSK4,NDFIP1,PI4K2B,EXT1,TLR8,TLR7,RAB9A,PLCE1,PI4K2A,GOLGA7B,ARMH3,GBF1,ARL3,CUX1
negative regulation of fibroblast proliferation	0.0338878	709	1223	60	0.0490597	0.0846262	GO:0008285	GO:BP	negative regulation of cell population proliferation	21110	3225	BCL6,SST,ADIPOQ,HRG,MORC3,PDS5B,BRCA2,FLT1,SERPINF1,TAX1BP3,MED31,INCA1,TP53,PMP22,FLCN,TNFRSF13B,TOB1,NGFR,PHB,FERMT1,BMP2,ATM,BTG4,DRD2,ZBTB16,KMT2A,CRTAM,MYOD1,ABCC8,ADM,ILK,INPPL1,WNT11,THAP12,LRRC32,BAP1,TMEM115,RBM5,RHOA,WDR6,PLXNB1,PTH1R,TRIM32,BLK,HRAS,E2F7,PAWR,IL26,IFNG,UTP20,STK11,NDFIP1,CTBP1,FGFRL1,LDOC1,TREM2,RBP4,SFRP5,LZTS2,LBX1
memory	0.0346028	124	1223	16	0.0130826	0.129032	GO:0007613	GO:BP	memory	21110	3142	RCAN1,SERPINF1,CTNS,SLC2A4,ITGA3,LRRN4,OXT,DRD2,TTC36,ABCC8,RELN,ABCA7,CAMK4,FGF13,TREM2,ADGRF1
neuron projection development	0.0346836	159	1223	19	0.0155356	0.119497	GO:0050770	GO:BP	regulation of axonogenesis	21110	13990	PAFAH1B1,EFNB3,NTN1,TRPV2,ULK2,DIXDC1,THY1,MAP6,SEMA3G,TWF2,SEMA3B,SEMA3F,PLXNB1,STK11,MCF2,FGF13,SLIT1,ZFYVE27,SEMA4G
cholesterol homeostasis	0.0346836	159	1223	19	0.0155356	0.119497	GO:0055088	GO:BP	lipid homeostasis	21110	15069	TLCD2,ASGR2,PLSCR3,IL18,APOA5,APOA4,APOC3,APOA1,SLC37A4,ABCG4,GRAMD1B,LAMTOR1,DGAT2,TSKU,MALL,MTLN,ACOXL,TREM2,GOT1
MAPK cascade	0.0346836	349	1223	34	0.0278005	0.0974212	GO:0007265	GO:BP	Ras protein signal transduction	21110	2862	BCL6,AGTR1,STARD13,CRK,TAX1BP3,TP53,RANGRF,NTN1,FLCN,LRRC59,ITGA3,NGFR,RAB39A,RDX,APOC3,APOA1,CBL,ARHGEF12,RRAS2,PTH,RHOG,ARRB1,RASSF1,RHOA,HRAS,KITLG,RAP1B,SPRY4,ARHGAP6,RAB9A,PLCE1,GBF1,PSD,SH2B2
regulation of microtubule-based process	0.0349351	258	1223	27	0.0220769	0.104651	GO:0032886	GO:BP	regulation of microtubule-based process	21110	8310	SKA3,BORA,PAFAH1B1,RANGRF,TAC4,TTLL6,SPEF1,DIXDC1,PHLDB1,CENATAC,NUMA1,RPS3,MAP6,PARP3,IQCF1,RASSF1,RHOA,KIF9,RASSF7,NAV3,MDM1,STK11,APC2,DIAPH1,TACC3,MID1,FGF13
modification-dependent protein catabolic process	0.0349547	696	1223	59	0.048242	0.0847701	GO:0006511	GO:BP	ubiquitin-dependent protein catabolic process	21110	2288	SIAH2,RNF13,WWTR1,WDR81,UBE2G1,FBXO39,DERL2,RNF167,PSMB6,ARRB2,USP43,GID4,COPS3,USP22,SNF8,UBE2Z,DDRGK1,CUL5,USP28,UBE4A,TTC36,CBL,RNF26,USP2,PSMA1,ARNTL,USP47,TRIM3,UBQLNL,UBQLN3,RNF121,ANAPC15,ARRB1,NKD2,PSMA6,ANKRD9,BAP1,USP4,USP19,ARIH2,SMARCC1,PTPN23,TRIM32,ANAPC1,UBE2N,PSMC2,CDC34,RNF126,APC2,RNF14,NDFIP1,ANAPC4,TMEM129,MAEA,ERLIN1,BTRC,FBXW4,FBXL15,SUFU
detection of external stimulus	0.0350412	485	1223	44	0.0359771	0.0907216	GO:0031667	GO:BP	response to nutrient levels	21110	7675	SST,ADIPOQ,EIF2A,KL,TRPV1,MYBBP1A,RNF167,CD68,TP53,MYH13,ULK2,SREBF1,FLCN,COL1A1,PDK2,OXT,SESN3,ACAT1,SIK2,SLC37A4,CBL,SORL1,HSPA8,MYOD1,NUCB2,PTH,ADM,RRP8,FOLR1,FOLR2,UCP2,UCP3,WNT11,SRD5A1,NPRL2,GNAI2,SLC38A3,GPX1,UCN2,GATA4,SCT,TPH2,AMELX,PAX2
sulfate transmembrane transport	0.0351412	17	1223	5	0.00408831	0.294118	GO:1902358	GO:BP	sulfate transmembrane transport	21110	23261	SLC25A11,UCP2,SLC26A6,SLC26A5,SLC26A1
DNA-templated DNA replication	0.0351412	284	1223	29	0.0237122	0.102113	GO:0006260	GO:BP	DNA replication	21110	2122	BCL6,RFC4,SENP2,CHAF1B,RFC3,BRCA2,RPA1,TP53,CTC1,NT5M,EME1,KAT7,PCNA,MCM8,ZPR1,RRM1,POLD3,SIN3A,BAZ1A,E2F7,DNAJC2,CDC34,POLRMT,WDR18,POLN,WRNIP1,NOC3L,TWNK,POLL
cytosolic transport	0.0356807	798	1223	66	0.0539657	0.0827068	GO:0006897	GO:BP	endocytosis	21110	2607	ADIPOQ,AHSG,HMGB1,MTMR6,SCARF1,ANKFY1,RABEP1,PLD2,CXCL16,ARRB2,ALOX15,RNASEK,ASGR2,DLG4,SLC2A4,NLGN2,VAMP2,EPN2,EPN3,SIGLEC1,MTMR2,RAB39A,DRD2,TMPRSS5,APOA5,APOC3,APOA1,TMPRSS13,IL10RA,TMPRSS4,CBL,SORL1,PIK3C2A,CALCA,LYVE1,ADM,TUB,SMPD1,RHOG,FOLR1,INPPL1,FCHSD2,P2RY6,NEU3,ARRB1,MYO7A,MAPKAPK3,TUSC2,MST1R,NCKIPSD,HRAS,MERTK,SYT1,IFNG,AZU1,PRTN3,ELANE,CNN2,ABCA7,CTBP1,SPON2,DGKQ,TMEM175,GAK,TREM2,L…
MAPK cascade	0.0357162	196	1223	22	0.0179886	0.112245	GO:0043491	GO:BP	protein kinase B signaling	21110	11326	INPP5K,ARRB2,PIK3R5,FLCN,PHB,SESN3,IL18,DRD2,ILK,CAVIN3,GRM2,HYAL2,MST1R,DAG1,GPX1,GATA4,MERTK,IL26,STK11,HBEGF,SFRP5,PAX2
alcohol metabolic process	0.0359867	148	1223	18	0.0147179	0.121622	GO:1902652	GO:BP	secondary alcohol metabolic process	21110	23465	SCARF1,ACADVL,SREBF1,IDH3B,FDX1,APOA5,APOA4,APOA1,ABCG4,SC5D,SMPD1,DGAT2,TSKU,FDFT1,AKR1D1,FGF1,DGKQ,ERLIN1
DNA biosynthetic process	0.0362565	528	1223	47	0.0384301	0.0890152	GO:0009117	GO:BP	nucleotide metabolic process	21110	3362	SHPK,CTNS,TP53,GUCY2D,PFAS,MYH8,ADORA2B,PRPSAP2,SHMT1,NT5M,FLCN,ACSF2,PDK2,ATP5MC1,PANK2,ITPA,IDH3B,GUCY1A2,ACAT1,DLAT,SDHD,NNMT,REXO2,ATP5MG,HSPA8,FAR1,PTH,AMPD3,RRM1,PDE2A,DGAT2,ABHD14B,RHOA,IMPDH2,NME6,NEIL2,NUDT4,SLC5A8,ATP5F1D,NDUFS7,ENTPD5,PRPS2,TMSB4X,TREM2,PGAM1,ENTPD7,ELOVL3
regulation of protein kinase activity	0.0364634	81	1223	12	0.00981194	0.148148	GO:0061097	GO:BP	regulation of protein tyrosine kinase activity	21110	16084	DLG4,DVL2,CBL,THY1,SNX6,DOCK3,HYAL2,RELN,SH3BP5L,HBEGF,ZFYVE28,DUSP22
detection of external stimulus	0.0373719	515	1223	46	0.0376124	0.0893204	GO:0009991	GO:BP	response to extracellular stimulus	21110	3893	SST,ADIPOQ,EIF2A,KL,TRPV1,MYBBP1A,RNF167,CD68,TP53,MYH13,ADORA2B,ULK2,SREBF1,FLCN,COL1A1,PPP1R9B,PDK2,OXT,SESN3,ACAT1,SIK2,SLC37A4,CBL,SORL1,HSPA8,MYOD1,NUCB2,PTH,ADM,RRP8,FOLR1,FOLR2,UCP2,UCP3,WNT11,SRD5A1,NPRL2,GNAI2,SLC38A3,GPX1,UCN2,GATA4,SCT,TPH2,AMELX,PAX2
response to purine-containing compound	0.0373719	33	1223	7	0.00572363	0.212121	GO:0033198	GO:BP	response to ATP	21110	8506	P2RY1,TRPV1,P2RX5,P2RX1,KCNJ11,P2RY2,DGKQ
cytosolic transport	0.0373719	33	1223	7	0.00572363	0.212121	GO:0042044	GO:BP	fluid transport	21110	10503	INPP5K,SLC4A11,AVP,PDZD3,HYAL2,SLC26A6,EXT1
regulation of nervous system development	0.0373719	137	1223	17	0.0139002	0.124088	GO:0042476	GO:BP	odontogenesis	21110	10784	LHX8,TP63,COL1A1,DLX3,NGFR,BMP2,NECTIN1,ADM,STIM1,RELT,RHOA,BCL2L11,BSG,PDGFRA,AMELX,NKX2-3,FGF8
myeloid leukocyte differentiation	0.0373719	33	1223	7	0.00572363	0.212121	GO:0071425	GO:BP	hematopoietic stem cell proliferation	21110	17622	RUNX1,N4BP2L2,BRCA2,CTC1,KAT7,ARIH2,KITLG
cholesterol homeostasis	0.0373719	247	1223	26	0.0212592	0.105263	GO:0042593	GO:BP	glucose homeostasis	21110	10829	ADIPOQ,TRA2B,SELENOT,RPH3AL,INPP5K,SERPINF1,SLC2A4,PLSCR3,PDK2,NGFR,SESN3,SIDT2,SLC37A4,C2CD2L,ABCC8,UCP2,SLC12A7,SIN3A,GPX1,GATA4,STK11,TREM2,ADGRF5,RBP4,PAX2,TWNK
regulation of growth	0.0375805	71	1223	11	0.00899428	0.15493	GO:0097006	GO:BP	regulation of plasma lipoprotein particle levels	21110	19473	ADIPOQ,AGTR1,APOA5,APOA4,APOC3,APOA1,ABCC8,DGAT2,ABCA7,TREM2,PLA2G7
regulation of protein transport	0.0379535	61	1223	10	0.00817661	0.163934	GO:0042306	GO:BP	regulation of protein import into nucleus	21110	10652	ZIC1,NUP58,FERMT1,MAVS,ZPR1,HYAL2,IFNG,HDAC3,NOLC1,SUFU
positive regulation of intracellular signal transduction	0.0381228	42	1223	8	0.00654129	0.190476	GO:0051898	GO:BP	negative regulation of protein kinase B signaling	21110	14771	INPP5K,ARRB2,FLCN,DRD2,CAVIN3,HYAL2,DAG1,SFRP5
regulation of cellular ketone metabolic process	0.0381228	42	1223	8	0.00654129	0.190476	GO:0042304	GO:BP	regulation of fatty acid biosynthetic process	21110	10650	PIBF1,ACADVL,AVP,APOA5,APOA4,APOC3,APOA1,ERLIN1
lipid biosynthetic process	0.0381228	173	1223	20	0.0163532	0.115607	GO:0046890	GO:BP	regulation of lipid biosynthetic process	21110	13144	PIBF1,ACADVL,CTDNEP1,SREBF1,BMP2,AVP,APOA5,APOA4,APOC3,APOA1,ABCG4,DKK3,ADM,DGAT2,IFNG,FGF1,DGKQ,ADGRF5,SORBS1,ERLIN1
regulation of nervous system development	0.0382221	447	1223	41	0.0335241	0.0917226	GO:0048732	GO:BP	gland development	21110	13729	TP63,BRCA2,SERPINF1,CTC1,NTN1,HOXB13,PCNA,BMP2,ACAT1,ATM,DRD2,CADM1,APOA1,BSX,TPH1,DKK3,TAF10,CCKBR,UCP2,WNT11,SRD5A1,SRP54,NKX2-1,MST1,DAG1,GPX1,TDGF1,BCL2L11,E2F7,SOCS2,STK11,RPS15,FGF1,PDGFRA,ESR1,EXT1,SOX3,ZIC3,NKX2-3,BTRC,FGF8
cellular response to organonitrogen compound	0.0385499	126	1223	16	0.0130826	0.126984	GO:0008286	GO:BP	insulin receptor signaling pathway	21110	3226	AHSG,KL,INPP5K,NDEL1,SREBF1,PDK2,PTPRA,SESN3,SIK2,SORL1,PIK3C2A,GNAI2,SMARCC1,HRAS,SORBS1,SH2B2
cholesterol homeostasis	0.0386062	248	1223	26	0.0212592	0.104839	GO:0033500	GO:BP	carbohydrate homeostasis	21110	8678	ADIPOQ,TRA2B,SELENOT,RPH3AL,INPP5K,SERPINF1,SLC2A4,PLSCR3,PDK2,NGFR,SESN3,SIDT2,SLC37A4,C2CD2L,ABCC8,UCP2,SLC12A7,SIN3A,GPX1,GATA4,STK11,TREM2,ADGRF5,RBP4,PAX2,TWNK
anatomical structure maturation	0.0386062	978	1223	78	0.0637776	0.0797546	GO:0000902	GO:BP	cell morphogenesis	21110	249	BCL6,TBCCD1,P2RY1,CLRN1,FRY,LATS2,CRK,PAFAH1B1,GP1BA,MINK1,DLG4,DVL2,EFNB3,NDEL1,MYH10,NTN1,GAS7,TRPV2,UBB,ULK2,LLGL1,SPAG9,NGFR,ABI3,IGF2BP1,LZTS3,RDX,DIXDC1,NCAM1,DRD2,SIDT2,DSCAML1,BCL9L,THY1,NECTIN1,PARVA,WEE1,DCHS1,ILK,APBB1,RHOG,ARAP1,MAP6,TSKU,MYO7A,SIN3A,NKX2-1,SEMA3G,BAP1,TWF2,SEMA3B,SEMA3F,DAG1,RHOA,PLXNB1,CSPG5,NBEAL2,SYT1,SLC26A5,RELN,BSG,PALM,STK11,EFNA2,DIAPH1,WDR36,EXT1,SLITRK2,SLI…
cation channel activity	0.038896	109	1257	17	0.0135243	0.155963	GO:0099094	GO:MF	ligand-gated monoatomic cation channel activity	20195	9294	KCNE2,KCNJ6,KCNJ15,TRPV1,P2RX5,P2RX1,CHRNE,CHRNB1,KCNJ12,HTR3B,HTR3A,GRIK4,ABCC8,KCNJ11,CNGA4,CCDC51,HCN2
cholesterol homeostasis	0.0389138	701	1223	59	0.048242	0.0841655	GO:0055082	GO:BP	intracellular chemical homeostasis	21110	15066	TRA2B,P2RY1,SELENOT,CP,MICU2,YWHAE,SERPINF1,TRPV1,P2RX1,ATP2A3,GP1BA,RNASEK,ATP1B2,DHRS7C,NGFR,SLC4A11,AVP,RAB39A,DRD2,SIDT2,FXYD2,SLC37A4,C2CD2L,THY1,UBASH3B,ABCC8,CALCA,CALCB,PTH,HPX,STIM1,P2RY2,P2RY6,UCP2,KCNE3,DGAT2,SLC12A7,SIN3A,ANKRD9,GRM2,SLC38A3,GPX1,SLC26A6,PTH1R,CCR5,GATA4,SCT,MTLN,IFNG,ELANE,SLC4A9,DIAPH1,NDFIP1,LETM1,TMEM175,TREM2,SLC35G1,PAX2,TWNK
regulation of cholesterol metabolic process	0.0395661	138	1223	17	0.0139002	0.123188	GO:0008203	GO:BP	cholesterol metabolic process	21110	3202	SCARF1,ACADVL,SREBF1,FDX1,APOA5,APOA4,APOA1,ABCG4,SC5D,SMPD1,DGAT2,TSKU,FDFT1,AKR1D1,FGF1,DGKQ,ERLIN1
cholesterol homeostasis	0.0398729	602	1223	52	0.0425184	0.0863787	GO:0050801	GO:BP	monoatomic ion homeostasis	21110	14013	P2RY1,CP,AGTR1,KL,MICU2,YWHAE,TRPV1,P2RX1,ATP2A3,GP1BA,RNASEK,ATP1B2,DHRS7C,PDK2,SLC4A11,AVP,OXT,RAB39A,DRD2,FXYD2,SLC37A4,THY1,UBASH3B,CALCA,CALCB,PTH,ADM,HPX,CCKBR,STIM1,P2RY2,P2RY6,KCNE3,SLC12A7,ANKRD9,HYAL2,GNAI2,SLC26A6,PTH1R,CCR5,MTLN,IFNG,ELANE,SLC4A9,DIAPH1,NDFIP1,LETM1,TMEM175,EXT1,SLC35G1,CNNM1,CUTC
neutrophil-mediated killing of bacterium	0.0398729	11	1223	4	0.00327065	0.363636	GO:0070944	GO:BP	neutrophil-mediated killing of bacterium	21110	17324	TUSC2,AZU1,ELANE,TREM1
negative regulation of cellular component organization	0.0400829	367	1223	35	0.0286182	0.0953678	GO:0010639	GO:BP	negative regulation of organelle organization	21110	4381	PFN2,INPP5K,SMG6,PFN1,ARRB2,PHF23,TP53,AURKB,CTC1,SMCR8,FLII,TOM1L2,FLCN,SPEF1,AVP,ATM,RDX,ZW10,CENATAC,SWAP70,ANAPC15,ARAP1,TRIP13,TWF2,GPX1,NME6,MAP4,BUB1,NAV3,MDM1,APC2,MID1,ARHGAP6,TMSB4X,FGF13
cell surface receptor signaling pathway involved in cell-cell signaling	0.0403534	249	1223	26	0.0212592	0.104418	GO:0060828	GO:BP	regulation of canonical Wnt signaling pathway	21110	15839	SIAH2,WWTR1,AMER2,FGF9,LATS2,CTDNEP1,TMEM88,SHISA6,COL1A1,FERMT1,BMP2,ARNTL,DKK3,USP47,ILK,FOLR1,TPBGL,WNT11,NKD2,GNAQ,STK11,APC2,FRAT1,SFRP5,LZTS2,BTRC
modification-dependent protein catabolic process	0.0405461	804	1223	66	0.0539657	0.0820896	GO:0051603	GO:BP	proteolysis involved in protein catabolic process	21110	14608	KCNE2,SIAH2,RNF13,WWTR1,WDR81,UBE2G1,FBXO39,DERL2,RNF167,PSMB6,ARRB2,USP43,UBB,GID4,COPS3,USP22,SNF8,UBE2Z,DDRGK1,CUL5,USP28,UBE4A,TTC36,CBL,RNF26,USP2,PSMA1,ARNTL,USP47,TRIM3,UBQLNL,UBQLN3,RNF121,ANAPC15,ARRB1,NKD2,PSMA6,ANKRD9,BAP1,UBA7,RNF123,GPX1,USP4,USP19,ARIH2,SMARCC1,PTPN23,TRIM32,ANAPC1,UBE2N,PSMC2,CDC34,RNF126,TMEM259,APC2,RNF14,NDFIP1,ANAPC4,TMEM129,MAEA,TREM2,ERLIN1,BTRC,FBXW4,FBXL15,…
positive regulation of lipase activity	0.0408644	72	1223	11	0.00899428	0.152778	GO:0043462	GO:BP	regulation of ATP-dependent activity	21110	11300	DNAJB11,PFN2,PFN1,ATP1B2,TP53,SLN,FXYD2,TNNC1,TLR9,MYL3,LTF
positive regulation by symbiont of entry into host	0.0415729	62	1223	10	0.00817661	0.16129	GO:0043903	GO:BP	regulation of biological process involved in symbiotic interaction	21110	11457	HMGB1,TMPRSS4,SMPD1,TRIM34,TRIM6,TRIM68,TRIM21,LTF,BSG,TRIM8
regulation of neurogenesis	0.0415793	849	1223	69	0.0564186	0.0812721	GO:0045597	GO:BP	positive regulation of cell differentiation	21110	12148	TP63,BCL6,ADIPOQ,WWTR1,AGTR1,RUNX1,MEDAG,HMGB1,KLF5,SERPINF2,SERPINF1,PAFAH1B1,ASPA,ARRB2,DLG4,KCTD11,PIK3R6,NTN1,TRIM16,TRPV2,RNF112,SPAG9,COL1A1,KAT7,BMP2,DIXDC1,IL18,DRD2,ZBTB16,BCL9L,TPH1,MYOD1,SOX6,CALCA,ARNTL,RASSF10,ADM,SCUBE2,ILK,NUMA1,GDPD5,MAP6,SIN3A,PPP2R3C,RCOR1,TWF2,DAG1,RHOA,PLXNB1,SMARCC1,LTF,TRIM32,RFX3,KITLG,SOCS2,IFNG,WIF1,NAPEPLD,RELN,STK11,GSX2,ATP11C,TREM2,FFAR4,ZFYVE27,HIF1A…
regulation of ion transmembrane transporter activity	0.0421226	116	1223	15	0.0122649	0.12931	GO:0032414	GO:BP	positive regulation of ion transmembrane transporter activity	21110	7972	KCNE1,KCNE2,ATP1B2,PIRT,LRRC38,FXYD2,KCNC1,ABCC8,STIM1,P2RY6,IFNG,RELN,TMSB4X,TREM2,KCNIP2
regulation of nervous system development	0.0421226	116	1223	15	0.0122649	0.12931	GO:0021761	GO:BP	limbic system development	21110	6690	ZIC1,YWHAE,CRK,PAFAH1B1,UBB,PPP1R9B,DRD2,TSKU,SRD5A1,NKX2-1,SCT,RELN,SOX3,FGF13,ZIC3
regulation of cytokine production	0.0425315	94	1223	13	0.0106296	0.138298	GO:0032642	GO:BP	regulation of chemokine production	21110	8113	ADIPOQ,HMGB1,ADORA2B,MAVS,IL18,SLC37A4,TLR9,TRIM32,IFNG,AZU1,ELANE,TLR7,TREM2
regulation of blood circulation	0.0425315	34	1223	7	0.00572363	0.205882	GO:0098801	GO:BP	regulation of renal system process	21110	19954	ADIPOQ,AGTR1,INPP5K,AVP,OXT,DRD2,GNAI2
modification of postsynaptic structure	0.0425315	18	1223	5	0.00408831	0.277778	GO:0099010	GO:BP	modification of postsynaptic structure	21110	20065	PFN2,PFN1,CAMKV,RHOA,RAP1B
regulation of metal ion transport	0.0425315	105	1223	14	0.0114473	0.133333	GO:0043266	GO:BP	regulation of potassium ion transport	21110	11178	KCNE1,KCNE2,YWHAE,ATP1B2,KCNAB3,VAMP2,LRRC38,DRD2,FXYD2,KCNC1,ABCC8,KCNE3,TREM2,KCNIP2
lipid biosynthetic process	0.0425315	94	1223	13	0.0106296	0.138298	GO:0019218	GO:BP	regulation of steroid metabolic process	21110	5896	ACADVL,SREBF1,BMP2,PANK2,APOA1,ABCG4,DKK3,ADM,DGAT2,IFNG,FGF1,DGKQ,ERLIN1
sulfate transmembrane transport	0.0425315	18	1223	5	0.00408831	0.277778	GO:0008272	GO:BP	sulfate transport	21110	3221	SLC25A11,UCP2,SLC26A6,SLC26A5,SLC26A1
dicarboxylic acid transport	0.0425315	94	1223	13	0.0106296	0.138298	GO:0006835	GO:BP	dicarboxylic acid transport	21110	2561	TRPV1,SLC13A5,SLC25A11,AVP,FOLR3,FOLR1,FOLR2,UCP2,GRM2,SLC26A6,SLC26A5,SLC26A1,ABCC2
establishment of spindle orientation	0.0425315	43	1223	8	0.00654129	0.186047	GO:0051294	GO:BP	establishment of spindle orientation	21110	14395	PAFAH1B1,NDEL1,LLGL1,ZW10,INSC,NUMA1,INPPL1,MAP4
regulation of cytokine production	0.0425315	94	1223	13	0.0106296	0.138298	GO:0032602	GO:BP	chemokine production	21110	8074	ADIPOQ,HMGB1,ADORA2B,MAVS,IL18,SLC37A4,TLR9,TRIM32,IFNG,AZU1,ELANE,TLR7,TREM2
cholesterol efflux	0.0425315	105	1223	14	0.0114473	0.133333	GO:0015914	GO:BP	phospholipid transport	21110	5133	PITPNA,PITPNM3,GLTPD2,PLSCR3,APOA5,APOA4,APOC3,APOA1,C2CD2L,TMEM41B,ANO3,ANO4,ABCA7,ATP11C
cytosolic transport	0.0425315	43	1223	8	0.00654129	0.186047	GO:0098927	GO:BP	vesicle-mediated transport between endosomal compartments	21110	20018	WDR81,STX8,SNF8,MTMR2,RDX,SORL1,FHIP1B,PTPN23
biological process involved in symbiotic interaction	0.0428917	316	1223	31	0.0253475	0.0981013	GO:0019058	GO:BP	viral life cycle	21110	5848	AGTR1,HMGB1,SLC7A1,INPP5K,RNASEK,EFNB3,PHB,SNF8,MAVS,SIGLEC1,AVP,NCAM1,TMPRSS4,DDX6,NECTIN1,HSPA8,TMEM41B,SMPD1,TRIM34,TRIM6,TRIM68,TRIM21,ATG16L2,UVRAG,HYAL2,DAG1,LTF,CCR5,BSG,CTBP1,TRIM8
regulation of microtubule-based process	0.0428917	778	1223	64	0.0523303	0.0822622	GO:0030155	GO:BP	regulation of cell adhesion	21110	7051	BCL6,ST6GAL1,ADIPOQ,KNG1,HRG,RUNX1,HSPH1,HMGB1,SLC7A1,CRK,SERPINF2,GP1BA,MINK1,ALOX15,ALOX12,CLDN7,TMEM102,EFNB3,PIK3R6,MAPK7,FLCN,COL1A1,ITGA3,B4GALNT2,FERMT1,BMP2,PTPRA,FUT4,ATM,RDX,IL18,ZBTB16,APOA1,CD3E,THY1,UBASH3B,CRTAM,PDE3B,SWAP70,ILK,RPS3,LRRC32,HYAL1,DAG1,RHOA,PLXNB1,SMARCC1,CSPG5,PTPN23,BLK,PAWR,PPP1R12A,KITLG,IFNG,FSTL3,AZU1,ELANE,RELL2,NDFIP1,SPRY4,ARHGAP6,GPM6B,DUSP22,LDB1
regulation of anatomical structure size	0.0432232	188	1223	21	0.0171709	0.111702	GO:0008361	GO:BP	regulation of cell size	21110	3254	PAFAH1B1,RAP1GAP2,NTN1,TRPV2,ULK2,RDX,SLC12A7,SIN3A,SEMA3G,TWF2,SEMA3B,SEMA3F,RHOA,CCDC51,SCT,SLC26A5,WDR36,FGF13,SLIT1,ZFYVE27,SEMA4G
regulation of neurogenesis	0.0435231	277	1223	28	0.0228945	0.101083	GO:0010721	GO:BP	negative regulation of cell development	21110	4446	BCL6,ADIPOQ,DNAJB11,RUNX1,HMGB1,RFLNB,TRPV1,TP53,EFNB3,NTN1,ULK2,THY1,SORL1,UBASH3B,ABCC8,CALCA,SEMA3G,SEMA3B,SEMA3F,TCTA,LTF,FSTL3,MCF2,FGF13,TREM2,SLIT1,SEMA4G,PITX3
response to hormone	0.0435957	606	1223	52	0.0425184	0.0858086	GO:0032870	GO:BP	cellular response to hormone stimulus	21110	8294	TP63,SST,ADIPOQ,AHSG,AGTR1,KL,RXFP2,LATS2,CRK,MYO1C,INPP5K,SERPINF1,PELP1,SLC2A4,PER1,VAMP2,NDEL1,GLP2R,NCOR1,SREBF1,PDK2,PHB,DDRGK1,PTPRA,SESN3,RDX,SIK2,SORL1,HSPA8,MYOD1,PIK3C2A,PDE3B,PTH,ARNTL,TRIM68,P2RY6,UCP2,UCP3,SRD5A1,GNAI2,RHOA,UCN2,SMARCC1,HRAS,BCL2L11,SOCS2,TAF7,RNF14,ESR1,SORBS1,GOT1,SH2B2
myeloid leukocyte differentiation	0.044651	201	1223	22	0.0179886	0.109453	GO:0002520	GO:BP	immune system development	21110	1060	BCL6,HMGB1,SPNS2,TNFSF13,TP53,CTC1,SHLD1,ATM,CD3E,KMT2A,CXCR5,SWAP70,PPP2R3C,PARP3,DCAF1,BLK,BCL2L11,NDFIP1,NSD2,NKX2-3,POLL,NFKB2
lipid biosynthetic process	0.0449588	26	1223	6	0.00490597	0.230769	GO:0045940	GO:BP	positive regulation of steroid metabolic process	21110	12436	SREBF1,APOA1,ABCG4,ADM,IFNG,FGF1
alcohol biosynthetic process	0.0450991	63	1223	10	0.00817661	0.15873	GO:0046173	GO:BP	polyol biosynthetic process	21110	12646	P2RY1,PTS,PTH,P2RY6,ACER3,SPTSSA,IP6K1,IP6K2,PTH1R,GOT1
organophosphate metabolic process	0.0451871	344	1223	33	0.0269828	0.0959302	GO:0016311	GO:BP	dephosphorylation	21110	5325	RCAN1,MTMR6,YWHAE,INPP5K,SMG6,CTDNEP1,PPP1R9B,BMP2,CDC25B,PTPRA,MTMR2,PPP2R1B,DRD2,UBASH3B,SWAP70,SMPD1,INPPL1,PTPN9,PPP2R3C,PPM1M,DUSP7,GNAI2,CDC25A,PTPN23,PPP1R12A,IFNG,PLPP2,PTBP1,PLPPR3,STK11,PPP2R5D,DUSP22,BTRC
hexose metabolic process	0.0453336	84	1223	12	0.00981194	0.142857	GO:0006094	GO:BP	gluconeogenesis	21110	1999	ADIPOQ,SLC25A11,PDK2,NNMT,SLC37A4,DGAT2,ZNF692,STK11,DGKQ,GNMT,RBP4,GOT1
MAPK cascade	0.0453336	84	1223	12	0.00981194	0.142857	GO:0072332	GO:BP	intrinsic apoptotic signaling pathway by p53 class mediator	21110	18326	TP63,BRCA2,MYBBP1A,EIF5A,TP53,RPL26,UBB,PDK2,USP28,RRP8,SHISA5,STK11
rhythmic process	0.0454623	214	1223	23	0.0188062	0.107477	GO:0007623	GO:BP	circadian rhythm	21110	3152	ADIPOQ,SIAH2,MYBBP1A,TP53,PER1,NCOR1,SREBF1,NGFR,PROKR2,DRD2,KMT2A,USP2,TPH1,ARNTL,CAVIN3,SRD5A1,SIN3A,NKX2-1,IMPDH2,GNAQ,TPH2,HDAC3,BTRC
centrosome	0.0457638	27	1256	6	0.00477707	0.222222	GO:0016460	GO:CC	myosin II complex	22122	742	MYH10,MYH13,MYH8,MYH1,MYH2,MYL3
protein localization to nucleus	0.0461253	2	1223	2	0.00163532	1	GO:0033566	GO:BP	gamma-tubulin complex localization	21110	8730	MZT1,CEP72
atrial septum secundum morphogenesis	0.0461253	2	1223	2	0.00163532	1	GO:0003290	GO:BP	atrial septum secundum morphogenesis	21110	1740	GATA4,NSD2
inorganic ion transmembrane transport	0.0461253	2	1223	2	0.00163532	1	GO:1903810	GO:BP	L-histidine import across plasma membrane	21110	24427	SLC7A1,SLC38A3
regulation of engulfment of apoptotic cell	0.0461253	2	1223	2	0.00163532	1	GO:1901076	GO:BP	positive regulation of engulfment of apoptotic cell	21110	22143	ABCA7,TREM2
regulation of somatostatin secretion	0.0461253	2	1223	2	0.00163532	1	GO:0090273	GO:BP	regulation of somatostatin secretion	21110	19182	SCT,FFAR4
DNA repair	0.0461253	2	1223	2	0.00163532	1	GO:1905053	GO:BP	positive regulation of base-excision repair	21110	25508	FAM168A,RPS3
regulation of very-low-density lipoprotein particle remodeling	0.0461253	6	1223	3	0.00245298	0.5	GO:0010901	GO:BP	regulation of very-low-density lipoprotein particle remodeling	21110	4596	APOA5,APOC3,APOA1
cellular response to growth factor stimulus	0.0461253	826	1223	67	0.0547833	0.0811138	GO:0071345	GO:BP	cellular response to cytokine stimulus	21110	17543	ADIPOQ,EIF4A2,TNFRSF19,KLF5,MYO1C,INPP5K,PRPF8,PAFAH1B1,TRPV1,SHPK,TXNDC17,ALOX15,SLC2A4,EIF5A,GPS2,TP53,STX8,SHMT1,COL1A1,PHB,MAVS,IL18,APOA1,IL10RA,CXCR5,ABCG4,CBL,MYOD1,CALCA,CTR9,ILK,HPX,TRIM6,PDE2A,RPS3,NFKBIA,HYAL2,HYAL1,MST1R,MST1,RHOA,IMPDH2,SLC26A6,TDGF1,CCRL2,CCR5,CCR3,TRIM32,IRF7,RNMT,IFNG,TBK1,CDC34,SBNO2,SPRY4,ABCD4,AKAP12,EXT1,TMSB4X,PIGA,MCF2,RBMX,TREM2,HELLS,CHUK,WBP1L,SH2B2
cellular response to organonitrogen compound	0.0461253	2	1223	2	0.00163532	1	GO:0071231	GO:BP	cellular response to folic acid	21110	17436	FOLR1,FOLR2
histone H4 acetylation	0.0461253	2	1223	2	0.00163532	1	GO:0090241	GO:BP	negative regulation of histone H4 acetylation	21110	19151	TAF7,CTBP1
G protein-coupled receptor internalization	0.0461253	6	1223	3	0.00245298	0.5	GO:2000323	GO:BP	negative regulation of glucocorticoid receptor signaling pathway	21110	26918	PER1,PHB,ARNTL
neutrophil-mediated killing of bacterium	0.0461253	6	1223	3	0.00245298	0.5	GO:0070945	GO:BP	neutrophil-mediated killing of gram-negative bacterium	21110	17325	TUSC2,ELANE,TREM1
regulation of ion transmembrane transporter activity	0.0461253	44	1223	8	0.00654129	0.181818	GO:1901381	GO:BP	positive regulation of potassium ion transmembrane transport	21110	22403	KCNE1,ATP1B2,LRRC38,FXYD2,KCNC1,ABCC8,TREM2,KCNIP2
regulation of cellular localization	0.0461253	623	1223	53	0.0433361	0.0850722	GO:0051046	GO:BP	regulation of secretion	21110	14216	ADIPOQ,P2RY1,SELENOT,SERP1,PFN2,AGTR1,RPH3AL,DOC2B,TRPV1,P2RX1,NLGN2,ALOX12B,VAMP2,MYH10,ADORA2B,SMCR8,LLGL1,SREBF1,CACNA1G,SNF8,BMP2,AVP,OXT,EXPH5,SDHD,DRD2,SIDT2,C2CD2L,SERGEF,ABCC8,KCNJ11,ARNTL,SYT9,APBB1,P2RY2,UCP2,GRM2,GNAI2,CSPG5,PTPN23,RFX3,BLK,SCT,SYT1,RAP1B,IFNG,BSG,MIDN,CPLX1,RAB9A,TREM2,FFAR4,RBP4
positive regulation of synaptic vesicle fusion to presynaptic active zone membrane	0.0461253	6	1223	3	0.00245298	0.5	GO:0099502	GO:BP	calcium-dependent activation of synaptic vesicle fusion	21110	20161	DOC2B,SYT9,SYT1
microtubule-based process	0.0461253	2	1223	2	0.00163532	1	GO:0051012	GO:BP	microtubule sliding	21110	14195	PAFAH1B1,MAP4
DNA repair	0.0461253	2	1223	2	0.00163532	1	GO:1905051	GO:BP	regulation of base-excision repair	21110	25506	FAM168A,RPS3
chemotaxis	0.0461253	318	1223	31	0.0253475	0.0974843	GO:0060326	GO:BP	cell chemotaxis	21110	15371	HRG,AGTR1,HMGB1,FLT1,CRK,CXCL16,ARRB2,TMEM102,JAML,CXCR5,SLC37A4,CALCA,PARVA,SWAP70,RHOG,SRP54,MST1,CCRL2,CCR5,CCR3,BSG,AZU1,HBEGF,FGF1,PDGFRA,TMSB4X,MOSPD2,VEGFD,TREM1,PLA2G7,GBF1
response to purine-containing compound	0.0461253	427	1223	39	0.0318888	0.0913349	GO:0043434	GO:BP	response to peptide hormone	21110	11281	ADIPOQ,AHSG,AGTR1,KL,CRK,MYO1C,INPP5K,TRPV1,SLC2A4,VAMP2,NDEL1,GLP2R,TRIM16,SREBF1,COL1A1,PDK2,OXT,PTPRA,SESN3,SIK2,SORL1,ABCC8,PIK3C2A,PDE3B,ADM,INPPL1,UCP2,UCP3,SRD5A1,GNAI2,DAG1,SMARCC1,HRAS,SOCS2,BSG,STK11,SORBS1,GOT1,SH2B2
DNA biosynthetic process	0.0461253	2	1223	2	0.00163532	1	GO:0009203	GO:BP	ribonucleoside triphosphate catabolic process	21110	3445	ITPA,ENTPD7
neural plate development	0.0461253	2	1223	2	0.00163532	1	GO:0097498	GO:BP	endothelial tube lumen extension	21110	19726	STARD13,RHOA
negative regulation of cellular component organization	0.0461253	6	1223	3	0.00245298	0.5	GO:1901634	GO:BP	positive regulation of synaptic vesicle membrane organization	21110	22618	DOC2B,SYT9,SYT1
positive regulation of synaptic vesicle fusion to presynaptic active zone membrane	0.0461253	6	1223	3	0.00245298	0.5	GO:0031632	GO:BP	positive regulation of synaptic vesicle fusion to presynaptic active zone membrane	21110	7649	DOC2B,SYT9,SYT1
dicarboxylic acid transport	0.0461253	6	1223	3	0.00245298	0.5	GO:0015729	GO:BP	oxaloacetate transport	21110	4970	SLC13A5,SLC25A11,UCP2
leukocyte migration	0.046343	74	1223	11	0.00899428	0.148649	GO:0045123	GO:BP	cellular extravasation	21110	11979	CRK,GP1BA,FUT4,JAML,THY1,LYVE1,MADCAM1,AZU1,PRTN3,ELANE,EXT1
negative regulation of isotype switching	0.0467528	35	1223	7	0.00572363	0.2	GO:0050869	GO:BP	negative regulation of B cell activation	21110	14070	BCL6,TNFRSF13B,ATM,PARP3,BLK,PAWR,NDFIP1
MAPK cascade	0.0467528	35	1223	7	0.00572363	0.2	GO:0070528	GO:BP	protein kinase C signaling	21110	17098	DGKG,AVP,WNT11,FIBIN,AZU1,DGKQ,AKAP12
DNA biosynthetic process	0.0468087	539	1223	47	0.0384301	0.0871985	GO:0006753	GO:BP	nucleoside phosphate metabolic process	21110	2505	SHPK,CTNS,TP53,GUCY2D,PFAS,MYH8,ADORA2B,PRPSAP2,SHMT1,NT5M,FLCN,ACSF2,PDK2,ATP5MC1,PANK2,ITPA,IDH3B,GUCY1A2,ACAT1,DLAT,SDHD,NNMT,REXO2,ATP5MG,HSPA8,FAR1,PTH,AMPD3,RRM1,PDE2A,DGAT2,ABHD14B,RHOA,IMPDH2,NME6,NEIL2,NUDT4,SLC5A8,ATP5F1D,NDUFS7,ENTPD5,PRPS2,TMSB4X,TREM2,PGAM1,ENTPD7,ELOVL3
regulation of anatomical structure size	0.0468874	373	1223	35	0.0286182	0.0938338	GO:0032535	GO:BP	regulation of cellular component size	21110	8053	PFN2,PAFAH1B1,RAP1GAP2,PFN1,ALOX15,BORCS6,NTN1,TRPV2,ULK2,FLII,RDX,USH1C,SWAP70,FCHSD2,SLC12A7,SIN3A,CFL2,SEMA3G,TWF2,SEMA3B,SEMA3F,RHOA,CCDC51,SCT,CDHR5,SLC26A5,FCHSD1,WDR36,TMSB4X,FGF13,SLIT1,ZFYVE27,BLOC1S2,SEMA4G,BORCS7
MAPK cascade	0.0468956	178	1223	20	0.0163532	0.11236	GO:0072331	GO:BP	signal transduction by p53 class mediator	21110	18325	TP63,BRCA2,HIC1,MYBBP1A,EIF5A,TP53,AURKB,RPL26,UBB,COPS3,PDK2,ATM,USP28,USP2,RRP8,SHISA5,E2F7,CRADD,STK11,RPS15
regulation of cellular localization	0.0470845	293	1223	29	0.0237122	0.0989761	GO:1903532	GO:BP	positive regulation of secretion by cell	21110	24183	P2RY1,SELENOT,SERP1,RPH3AL,DOC2B,NLGN2,MYH10,ADORA2B,CACNA1G,SNF8,BMP2,AVP,OXT,EXPH5,DRD2,C2CD2L,ABCC8,SYT9,APBB1,PTPN23,BLK,SCT,SYT1,IFNG,BSG,RAB9A,TREM2,FFAR4,RBP4
membrane organization	0.0470845	740	1223	61	0.0498774	0.0824324	GO:0034330	GO:BP	cell junction organization	21110	9021	HRG,PFN2,CLDN14,CRK,MYO1C,PAFAH1B1,PFN1,DLG4,CLDN7,NLGN2,CHRNB1,EFNB3,ARHGEF15,NTN1,SHISA6,FLCN,ITGA3,ABI3,LZTS3,OXT,PTPRA,MTMR2,RDX,DRD2,CLDN25,IL10RA,THY1,NECTIN1,HSPA8,ABCC8,PLEKHA7,PPFIBP2,DCHS1,WNT11,SEMA3F,CAMKV,AMIGO3,BSN,DAG1,RHOA,PLXNB1,PTPN23,NPHP1,RAP1B,RELN,PALM,PRTN3,LGI2,EXT1,ARHGAP6,FRMPD4,GPM6B,SLITRK2,SLITRK4,FGF13,TREM2,ADGRF1,DUSP22,SORBS1,SLIT1,LDB1
positive regulation of intracellular signal transduction	0.0470845	166	1223	19	0.0155356	0.114458	GO:0051896	GO:BP	regulation of protein kinase B signaling	21110	14769	INPP5K,ARRB2,PIK3R5,FLCN,PHB,SESN3,IL18,DRD2,CAVIN3,GRM2,HYAL2,MST1R,DAG1,GPX1,GATA4,IL26,STK11,HBEGF,SFRP5
cytosolic transport	0.0470845	333	1223	32	0.0261652	0.0960961	GO:0006913	GO:BP	nucleocytoplasmic transport	21110	2618	ZIC1,NUP58,FGF9,XPO4,YWHAE,SMG6,NCBP3,RPAIN,NUP88,TP53,RANGRF,ALKBH5,FERMT1,MAVS,ZPR1,IPO7,NUP98,NSUN2,NFKBIA,RBM15B,HYAL2,SETD2,PPP1R12A,IFNG,XPOT,RPS15,HDAC3,FRAT1,FRAT2,LZTS2,NOLC1,SUFU
regulation of cytokine production	0.0470845	85	1223	12	0.00981194	0.141176	GO:0032677	GO:BP	regulation of interleukin-8 production	21110	8147	ADIPOQ,HMGB1,MAVS,CALCA,NLRP10,ARRB1,TLR9,HYAL2,ELANE,TLR8,TLR7,TMSB4X
regulation of cytokine production	0.0470845	85	1223	12	0.00981194	0.141176	GO:0032637	GO:BP	interleukin-8 production	21110	8108	ADIPOQ,HMGB1,MAVS,CALCA,NLRP10,ARRB1,TLR9,HYAL2,ELANE,TLR8,TLR7,TMSB4X
cytosolic transport	0.0470845	333	1223	32	0.0261652	0.0960961	GO:0051169	GO:BP	nuclear transport	21110	14314	ZIC1,NUP58,FGF9,XPO4,YWHAE,SMG6,NCBP3,RPAIN,NUP88,TP53,RANGRF,ALKBH5,FERMT1,MAVS,ZPR1,IPO7,NUP98,NSUN2,NFKBIA,RBM15B,HYAL2,SETD2,PPP1R12A,IFNG,XPOT,RPS15,HDAC3,FRAT1,FRAT2,LZTS2,NOLC1,SUFU
regulation of cytokine production	0.0472165	64	1223	10	0.00817661	0.15625	GO:0032757	GO:BP	positive regulation of interleukin-8 production	21110	8225	ADIPOQ,HMGB1,MAVS,CALCA,NLRP10,TLR9,HYAL2,ELANE,TLR8,TLR7
histone H4 acetylation	0.0472165	154	1223	18	0.0147179	0.116883	GO:0016573	GO:BP	histone acetylation	21110	5384	BRCA2,MYO1C,MYBBP1A,PER1,TRIM16,FLCN,USP22,MBTD1,KAT7,TAF10,APBB1,ARRB1,TAF7,CTBP1,MSL3,NFYA,IRF4,LDB1
alcohol biosynthetic process	0.0472288	54	1223	9	0.00735895	0.166667	GO:1902653	GO:BP	secondary alcohol biosynthetic process	21110	23466	SREBF1,APOA5,APOA4,APOA1,ABCG4,SC5D,FDFT1,FGF1,ERLIN1
regulation of cholesterol metabolic process	0.0472288	54	1223	9	0.00735895	0.166667	GO:0006695	GO:BP	cholesterol biosynthetic process	21110	2457	SREBF1,APOA5,APOA4,APOA1,ABCG4,SC5D,FDFT1,FGF1,ERLIN1
G1 to G0 transition	0.0472288	726	1223	60	0.0490597	0.0826446	GO:0010564	GO:BP	regulation of cell cycle process	21110	4312	TP63,BCL6,SENP2,BRCA2,BORA,MYBBP1A,TM4SF5,SOX15,TP53,AURKB,CTC1,RPL26,CENPV,TOM1L2,FLCN,EME1,PPP1R9B,CDC25B,DDRGK1,ATM,RDX,ANKK1,DRD2,ZW10,USP28,CXCR5,CENATAC,USP47,WEE1,STK33,RRP8,APBB1,RRM1,NUMA1,ANAPC15,UVRAG,NSUN2,TRIP13,SIN3A,INSM2,PARP3,RASSF1,HYAL1,RHOA,IHO1,USP19,NME6,CDC25A,SMARCC1,KLHL18,SETD2,BUB1,ANAPC1,E2F7,CRADD,MDM1,ANAPC4,TACC3,SLF2,FGF8
positive regulation of autophagy	0.0474685	526	1223	46	0.0376124	0.0874525	GO:0009896	GO:BP	positive regulation of catabolic process	21110	3834	KCNE2,HMGB1,DIS3,METTL16,ULK2,SMCR8,FLCN,TOB1,IGF2BP1,SNF8,CALCOCO2,DDRGK1,SESN3,ATM,RDX,APOA5,APOA4,APOA1,PAFAH1B2,SORL1,PIK3C2A,TRIM34,TRIM6,TRIM68,TRIM21,UVRAG,NKD2,TLR9,NPRL2,ARIH2,TRIM32,SCT,MTLN,BCL2L11,IFNG,TBK1,PSMC2,TMEM259,STK11,APC2,RNF14,NDFIP1,ASB9,ASB11,TREM2,TRIM8
regulation of microtubule-based process	0.0474716	216	1223	23	0.0188062	0.106481	GO:0010810	GO:BP	regulation of cell-substrate adhesion	21110	4526	BCL6,ST6GAL1,HRG,CRK,MINK1,ALOX15,COL1A1,ITGA3,FERMT1,PTPRA,APOA1,CD3E,THY1,ILK,DAG1,RHOA,CSPG5,RELL2,SPRY4,ARHGAP6,GPM6B,DUSP22,LDB1
plasma membrane bounded cell projection assembly	0.047684	374	1223	35	0.0286182	0.0935829	GO:0060271	GO:BP	cilium assembly	21110	15321	WWTR1,PIBF1,TEKT1,KIAA0753,DNAH2,CNTROB,TMEM107,CFAP52,TEKT3,B9D1,SPEF1,HOATZ,TTC12,CEP164,TTC36,IFT46,JHY,PARVA,DNHD1,DNAJB13,C2CD3,DNAH1,POC1A,ZMYND10,MAP4,PTPN23,RFX3,TPGS1,BBOF1,CLCN4,OFD1,TCTN3,CC2D2B,GBF1,ARL3
biological process involved in symbiotic interaction	0.0479907	119	1223	15	0.0122649	0.12605	GO:0051702	GO:BP	biological process involved in interaction with symbiont	21110	14690	HRG,ZDHHC20,INPP5K,PHB,POU2F3,HSPA8,TMEM41B,TUSC2,GPX1,LTF,NAPEPLD,AZU1,ELANE,RAB9A,TREM1
RNA methylation	0.0480328	229	1223	24	0.0196239	0.104803	GO:0006364	GO:BP	rRNA processing	21110	2188	DIS3,MRM3,TSR1,METTL16,PELP1,RPL26,UTP18,NOP56,DDX10,FDXACB1,PIH1D2,RPS25,RRP8,RRP9,UTP20,WDR18,RPS15,WDR36,ZCCHC4,RPL7L1,RRP12,EXOSC1,NPM3,NOLC1
anatomical structure maturation	0.0485071	281	1223	28	0.0228945	0.0996441	GO:0061448	GO:BP	connective tissue development	21110	16392	RUNX1,FGF9,RFLNB,UBB,DHRS7B,COL1A1,BMP2,DDRGK1,ACAT1,ZBTB16,SIK3,SORL1,SOX6,PTH,SCUBE2,CHRDL2,SERPINH1,DGAT2,WNT11,TSKU,HYAL2,HYAL1,PTH1R,HRAS,FGFR3,EXT1,AMELX,FBXW4
negative regulation of developmental process	0.0487159	12	1223	4	0.00327065	0.333333	GO:1901862	GO:BP	negative regulation of muscle tissue development	21110	22817	SOX15,FLCN,USP19,FGF8
regulation of very-low-density lipoprotein particle remodeling	0.0487159	12	1223	4	0.00327065	0.333333	GO:0034372	GO:BP	very-low-density lipoprotein particle remodeling	21110	9046	APOA5,APOA4,APOC3,APOA1
regulation of urine volume	0.0487159	12	1223	4	0.00327065	0.333333	GO:0035810	GO:BP	positive regulation of urine volume	21110	9766	INPP5K,DRD2,HYAL2,GNAI2
negative regulation of cellular component organization	0.0487159	131	1223	16	0.0130826	0.122137	GO:0043244	GO:BP	regulation of protein-containing complex disassembly	21110	11170	PHF23,EIF5A,SMCR8,FLII,CALCOCO2,SPEF1,SLN,RDX,SWAP70,UVRAG,CFL2,TWF2,NAV3,APC2,MID1,FGF13
adaptive thermogenesis	0.0487159	375	1223	35	0.0286182	0.0933333	GO:0032259	GO:BP	methylation	21110	7865	TYW3,SETD4,MRM3,SMYD4,METTL16,PEMT,PLD6,TRMT6,SNRPB,PIWIL4,ALKBH8,FDXACB1,NNMT,KMT2A,CTR9,RRP8,RAB6A,NSUN2,WDR82,RBM15B,HEMK1,AMT,DALRD3,WDR6,SETD2,RNMT,GAMT,ZCCHC4,NELFA,NSD2,ARMT1,NFYA,GNMT,HELLS,AS3MT
positive regulation of synaptic vesicle fusion to presynaptic active zone membrane	0.0487159	12	1223	4	0.00327065	0.333333	GO:0031630	GO:BP	regulation of synaptic vesicle fusion to presynaptic active zone membrane	21110	7647	DOC2B,SYT9,SYT1,CPLX1
regulation of cellular localization	0.0487159	12	1223	4	0.00327065	0.333333	GO:1903651	GO:BP	positive regulation of cytoplasmic transport	21110	24298	MTMR2,RDX,SORL1,PTPN23
regulation of very-low-density lipoprotein particle remodeling	0.0487159	12	1223	4	0.00327065	0.333333	GO:0034370	GO:BP	triglyceride-rich lipoprotein particle remodeling	21110	9044	APOA5,APOA4,APOC3,APOA1
regulation of nervous system development	0.0487159	19	1223	5	0.00408831	0.263158	GO:0030540	GO:BP	female genitalia development	21110	7207	TP63,SRD5A1,MERTK,ESR1,RBP4
regulation of cellular response to stress	0.0487159	12	1223	4	0.00327065	0.333333	GO:2000774	GO:BP	positive regulation of cellular senescence	21110	27317	MORC3,TP53,ABI3,PAWR
negative regulation of cellular component organization	0.0487159	12	1223	4	0.00327065	0.333333	GO:1901632	GO:BP	regulation of synaptic vesicle membrane organization	21110	22616	DOC2B,SYT9,SYT1,CPLX1
DNA biosynthetic process	0.0487159	499	1223	44	0.0359771	0.0881764	GO:0072521	GO:BP	purine-containing compound metabolic process	21110	18397	SHPK,CTNS,TP53,GUCY2D,PFAS,MYH8,ADORA2B,PRPSAP2,SHMT1,FLCN,ACSF2,PDK2,ATP5MC1,PANK2,ITPA,IDH3B,GUCY1A2,ACAT1,DLAT,SDHD,NNMT,ATP5MG,HSPA8,FAR1,PTH,AMPD3,PDE2A,DGAT2,ABHD14B,RHOA,IMPDH2,NME6,NUDT4,SLC5A8,ATP5F1D,NDUFS7,PRPS2,TMSB4X,OARD1,TREM2,GNMT,PGAM1,ENTPD7,ELOVL3
neutrophil-mediated killing of bacterium	0.0487159	12	1223	4	0.00327065	0.333333	GO:0070943	GO:BP	neutrophil-mediated killing of symbiont cell	21110	17323	TUSC2,AZU1,ELANE,TREM1
regulation of ion transmembrane transporter activity	0.0487598	143	1223	17	0.0139002	0.118881	GO:2001257	GO:BP	regulation of cation channel activity	21110	27733	KCNE1,KCNE2,FGF11,VAMP2,PIRT,LRRC38,DRD2,KCNC1,ABCC8,STIM1,P2RY6,KCNE3,HCN2,TMSB4X,FGF13,TREM2,KCNIP2
membrane depolarization during cardiac muscle cell action potential	0.0492038	27	1223	6	0.00490597	0.222222	GO:0086011	GO:BP	membrane repolarization during action potential	21110	18879	KCNE1,KCNE2,YWHAE,SCN2B,KCNE3,KCNIP2
MAPK cascade	0.0493713	599	1223	51	0.0417007	0.0851419	GO:0097190	GO:BP	apoptotic signaling pathway	21110	19569	TP63,SST,SIAH2,BRCA2,HIC1,MNT,ATP2A3,MYBBP1A,INCA1,ARRB2,EIF5A,PLSCR3,TMEM102,TP53,RPL26,UBB,MAPK7,FLCN,PDK2,NGFR,AVP,CUL5,ATM,PPP2R1B,USP28,CD3E,HYOU1,PTH,USP47,RRP8,RPS3,HYAL2,GNAI2,GPX1,QARS1,QRICH1,SHISA5,TRIM32,GATA4,HRAS,BCL2L11,PAWR,KITLG,CRADD,IFNG,STK11,DELE1,FGFR3,TREM2,HELLS,BLOC1S2
anchoring junction	0.0498003	425	1256	38	0.0302548	0.0894118	GO:0005925	GO:CC	focal adhesion	22122	453	FLT1,YWHAE,PFN1,FLII,ITGA3,FERMT1,UBOX5,PTPRA,RDX,LAYN,DIXDC1,REXO2,HYOU1,CBL,MCAM,THY1,HSPA8,RPS13,RRAS2,PARVA,ILK,RHOG,RPS3,CAPN5,DAG1,RHOA,PRKAR2A,PPP1R12A,BSG,CNN2,RPS15,SPRY4,ARHGAP26,FGFR3,GAK,AKAP12,PDLIM1,SORBS1
