# Supplementary material for: Integration of selective sweeps across the sheep genome: understanding the relationship between production and adaptation traits
Source: Genet Sel Evol. 2024 May 21;56:40. doi: 10.1186/s12711-024-00910-w (PMC11106937; doi:10.1186/s12711-024-00910-w)
Supplement: Supplementary file 10 — Supplementary Material 10: Table S7. Betweenness values estimated for each gene present in the enriched gene ontology network network composed by genes harboring exclusively production and adaptation confirmed selective sweeps (CSS) and genes harboring both types of CSS. [file 12711_2024_910_MOESM10_ESM.xlsx]

## Sheet: Production
Supplementary Table 7: Betweenness values estimated for each gene present in the enriched gene ontology network composed by genes harboring exclusively production and adaptation confirmed selection sweeps (CSS) and genes harboring both types of CSSs.
Gene	betweenness
CNR1	6798.71
BMPR1B	5242.21
NTRK2	4915.66
NF1	4899.35
PDLIM5	3626.24
SLIT2	3413.26
HNF1A	3272.09
DAPK1	2846.24
AURKA	2267.45
PTK2B	2152.16
NOS1	2098.25
UNC5C	1815.08
NTSR1	1704.84
DNAJA1	1613.5
BIN1	1504.1
BMP7	1490.54
RB1	1466.14
GHSR	1448.27
VIL1	1422.44
RAP1GDS1	1393.1
ATOH1	1370.92
CCL21	1290.73
PTPN11	967.761
FBP1	953.845
MLH1	842.465
SCN11A	835.582
HCK	718.689
SYCP2	696.776
BCL2L1	573.225
CACNA1C	516.278
MUTYH	487.215
SPO11	474.158
CCL19	473.902
EDN3	459.698
FSIP2	408.996
EGFR	406.948
ACACB	405.146
CNTFR	403.316
SNX14	388.605
UBQLN1	382.574
SDS	380.667
SDSL	380.667
EIF5A2	368.941
HTR2A	364.507
DNAI1	357.345
EIF2AK4	337.018
B4GALT1	335.285
NOS2	326.749
MYLK2	322.508
AGTPBP1	310.231
MC3R	300.209
GAS2L2	298.762
MSTN	295.963
OPRK1	289.67
EIF4E	275.071
TRPV4	274.419
IRAK3	255.142
FAAH	253.268
TBX5	246.666
FKBP1A	245.478
CFAP206	230.06
CFAP221	230.06
BID	220.946
ADRB2	216.381
CPB2	214.503
SIGMAR1	213.28
TESK2	206.62
LGALS1	202
LGALS2	202
SCN5A	197.478
STAU2	189.572
SH3BP1	186.342
GALR3	180.577
LRCH1	177.488
SIRT4	149.777
CX3CR1	148.922
TERF1	147.774
TBX3	135.145
PICK1	125.074
FBXW8	121.657
RAD21L1	118.539
CSNK2A1	115.36
ADCY10	112.166
ADRA1A	111.172
MAPKAP1	109.999
SCTR	108.511
GJC1	107.773
CUX2	107.045
CCDC63	102.249
MICAL3	93.0438
ID1	92.8199
PRKCI	91.1925
FGF2	87.6652
PTK6	81.7658
PLA2G6	80.4559
TRIAP1	77.497
TNFSF10	74.7264
AP2B1	74.5145
SLC40A1	73.147
STAC	70.6853
CMKLR1	70.0992
GRN	66.1878
CABP1	61.558
CALCRL	58.4172
BIRC7	53.1882
CCIN	51.6549
MYL2	48.0575
GPR17	45.4762
EEF1A2	45.4145
EPB41L5	44.9973
GCAT	44.6667
SH2B3	44.3464
NETO2	41.2246
SOX10	39.6856
GLI3	38.258
TBC1D20	35.6203
PBX3	35.2681
HRK	32.5457
OXSR1	31.9013
SKIL	31.6133
SCN10A	31.3441
PEBP1	29.1232
TRIB3	29.1232
RBCK1	28.974
SLC4A1	27.5125
RB1CC1	27.4481
XBP1	27.3892
TFIP11	27.1529
CDC42EP1	26.5465
CORO1C	25.6592
CFAP97D1	25.5622
SLC22A14	25.5622
TTC21A	25.5622
TNIK	24.6242
GRIP1	24.2128
RASAL1	24.1303
VILL	23.2609
PEX13	23.1717
RNF10	23.1459
NPBWR1	20.9366
ARHGAP42	18.8148
SART3	18.8055
ECT2	18.2025
FOXN4	16.8055
PALLD	16.199
RHOJ	15.6646
PLA2G1B	14.9288
PPP1CC	13.6118
TAOK3	13.0745
DSG2	12.0144
SRMS	11.9119
CHRNA2	10.3062
BMF	8.13642
RECK	7.28079
SPINK13	7.28079
SPINK14	7.28079
SPINK4	7.28079
SPINK5	7.28079
SPINK7	7.28079
SPINK9	7.28079
TFPI	7.28079
BNIP3L	7.24349
YTHDF1	6.62045
BHLHE23	6.0868
TUT7	6.00008
FBP2	5.97383
ASXL1	5.92642
GOLGA4	5.90433
CHEK2	4.61913
MELK	4.61913
ACVR2B	4.50839
GATA5	3.48002
COL3A1	3.17681
RPH3A	2.75071
MAGI2	2.54943
PAK6	2.02768
RDH10	1.85136
SSH1	1.79989
CGA	1.50002
FAM209A	1.50002
FNDC3A	1.50002
SPACA1	1.50002
WDR33	1.50002
CDH4	1.47608
SS18L1	1.47608
MYO18B	1.41595
B4GALT6	1.12477
CACNG2	0.687678
CHRNA4	0.687678
MPP2	0.687678
MAST2	0.666676
SPATA5	0.666676
TUBA8	0.666676
DEFB124	0.385274
SLC8B1	0.385274
CLDN11	0.166669
DLEC1	0.166669
IFT27	0.166669
MEIOC	0.166669
PGR	0.166669
PIWIL3	0.166669
SPATA16	0.166669
TCFL5	0.166669
TMEM119	0.166669
WDR48	0.166669
CCR8	0.0147059
ACAA1	0
ACAD10	0
ACADS	0
ADA2	0
ADAM11	0
ADIPOR2	0
AKIRIN2	0
AKR1A1	0
ALDH2	0
ALKAL1	0
ANGPT4	0
ANKRD13A	0
APTX	0
ARPP21	0
BAG1	0
BAIAP2L2	0
BCL2L13	0
BUB1B	0
CASS4	0
CCL27	0
CCM2L	0
CDADC1	0
CFAP73	0
CHMP5	0
CIT	0
CLTA	0
CNOT9	0
CNTN5	0
COL5A2	0
COL9A3	0
CRYBA4	0
CRYBB1	0
CRYBB2	0
CRYBB3	0
CTSZ	0
DAO	0
DCLK2	0
DCLK3	0
DHX8	0
DMBX1	0
DNAJA2	0
DPYSL2	0
DTX1	0
DUSP3	0
EPM2AIP1	0
ERC1	0
ERCC3	0
ERP29	0
ESD	0
ESPN	0
EVI2B	0
FBXO38	0
FICD	0
FRMD3	0
FZD2	0
GALT	0
GAS1	0
GORASP1	0
GPR176	0
GPT2	0
GRK3	0
HIBCH	0
HM13	0
HMGA2	0
HNRNPK	0
HPGDS	0
HRH3	0
HROB	0
HTR1E	0
HTR4	0
IDNK	0
INTS13	0
ITGAV	0
KCNQ2	0
KCTD10	0
KIF24	0
KIF27	0
KIF3B	0
KLHL1	0
LAMA5	0
LCP1	0
LIMS2	0
LLPH	0
LRTM2	0
LYPLA1	0
MAB21L2	0
MAPKAPK5	0
MECOM	0
MKNK1	0
MLNR	0
MMAB	0
MMACHC	0
MMP28	0
MTG2	0
MYD88	0
MYO7B	0
NAA35	0
NAB1	0
NLK	0
NSFL1C	0
NUDT15	0
ORC3	0
OSBPL2	0
PCK1	0
PHACTR3	0
PLAGL2	0
PMS1	0
PNMA2	0
POFUT1	0
POLR2D	0
PPY	0
PROC	0
PSMA7	0
PSMF1	0
PTPN4	0
PVALB	0
PXN	0
PYY	0
RMI1	0
RNF38	0
RNFT2	0
RPL6	0
RPL7	0
RPLP0	0
RUBCNL	0
SCRT2	0
SH3TC2	0
SIAH3	0
SLC25A38	0
SLC25A39	0
SLC52A3	0
SNPH	0
SPPL3	0
SRRD	0
ST18	0
STK36	0
STMN4	0
SUCLA2	0
SUDS3	0
TAF4	0
TCTN1	0
TFAP2C	0
TMBIM4	0
TPT1	0
TPX2	0
TRIM35	0
TTLL9	0
TTR	0
TUBB1	0
UNG	0
UROD	0
WNT5B	0
XIRP1	0
XYLB	0
ZBP1	0
ZSWIM2	0

## Sheet: Adaptation
Genes	betweenness
BMP2	36248.7
TP53	26603.1
FLCN	16384
DRD2	14579.3
FERMT1	13367.7
NSUN2	11406.5
PCNA	10845.7
CALCA	9465.96
ARRB2	9127.42
HSPA8	8208.47
BRCA2	7542.42
UVRAG	6978.04
ATM	6836.61
APOA1	6785.92
SORL1	6516.61
THY1	6266.84
INPPL1	6252.66
ABCC8	6186.7
SREBF1	5253.54
MTMR2	4914.36
KL	4876.89
RANGRF	4819.26
SMPD1	4706.27
RPS3	4699.66
CBL	4634.51
DLG4	4603.1
SPAG9	4330.41
PAFAH1B1	4275.81
P2RY6	4234.22
PPP1R9B	4233.98
DIXDC1	4049.83
ZPR1	3754.18
NCOR1	3399.93
ARNTL	3295.77
TREM2	3294.64
ALOX15	3141.56
UBB	3069.99
UCP2	2987.18
RDX	2921.18
CRYAB	2858.99
PTH	2831.55
INPP5K	2810.49
APOA4	2704.56
SOCS2	2621.39
ADORA2B	2531.25
PIK3C2A	2492.51
ITGA3	2421.69
ADM	2335.38
ARRB1	2259.78
TRPV2	2232.62
NDEL1	2229.85
LLGL1	2181.77
AURKB	2072.75
ADIPOQ	2069.1
TRIM21	2025.76
RHOA	1996.81
KCNJ11	1957.12
SLC2A4	1954.2
TRIM6	1909.97
TRPV1	1901.96
ZBTB16	1775.49
FFAR4	1742.24
CRLS1	1730.53
RHOG	1720.3
GPS2	1705.29
APOA5	1666
VAMP2	1630.63
KAT7	1623.95
FGFR3	1599.62
TAC4	1593.37
DVL2	1579.29
MAP2K3	1552.08
CUL5	1523.43
DERL2	1511.47
SIK3	1509.79
PFN1	1508.24
RNF112	1466.42
TTC36	1413.51
PER1	1403.18
LAMTOR1	1393.07
USP47	1372.72
TSKU	1355.58
COL1A1	1334.06
NUMA1	1290.59
TRIM32	1229.34
NGFR	1197.49
SORBS1	1191.66
SCN4B	1176.56
IL18	1144.53
DHRS7B	1134.45
TRIM68	1133.85
WNT11	1095.66
MYO1C	1095.66
PHB	1081.89
TRIM34	1072.75
WRAP53	1064.21
BACE1	1054.53
ATP1B2	991.98
RNF167	968.235
STK11	947.6
NLGN2	942.956
PDE2A	922.312
UBASH3B	922.137
PLCE1	917.478
RNASEK	891.818
WDR6	891.808
SNX6	887.496
ULK2	885.649
BCL6	873.364
ELANE	871.321
AVP	843.235
CTNS	833.721
FOLR1	786.96
FGF9	778.127
PDK2	776.85
LETM1	776.244
P2RX1	774.458
TRIM29	774.083
CTR9	771.461
TMEM230	769.312
USP22	767.756
MYH10	748.47
CRK	742.244
TRIM3	723.301
RRM1	714.109
KCNE3	701.411
KCNC1	696.401
PSMA1	692.48
SERPINF1	674.681
NDFIP1	672.504
NEU3	654.257
YWHAE	646.771
NSD2	644.18
SLC25A11	643.671
PMP22	642.968
MAP6	642.175
STX8	641.213
MAPK7	629.216
BSG	619.722
HDAC3	613.578
WWTR1	604.642
NTN1	600.572
ANKFY1	596.417
C2CD3	591.425
SWAP70	581.929
ERLIN1	578.64
TRIM16	575.83
LATS2	575.383
GPX1	549.723
IFNG	543.182
HRG	535.23
ATP5MG	530.71
UBE2N	528.225
PI4K2A	527.877
DGAT2	522.325
FUT4	515.823
B9D1	510.393
GATA4	510.036
EFNB3	501.643
HMGB1	501.352
CLCN4	496.918
CADM1	489.164
LZTS2	477.82
ILK	477.459
RBP4	465.707
SLC37A4	465.706
CD3E	460.006
SGCA	457.923
HYAL2	447.972
FCHSD2	441.815
AZU1	435.949
APOC3	432.576
MINK1	429.126
KIF1C	421.171
P2RY1	419.354
HTR3A	414.027
HTR3B	414.027
ADRA1D	414.02
CEP164	413.773
HRAS	410.704
SLN	406.429
FOLR2	404.957
FGF13	400.021
USP2	392.572
REXO2	392.049
MYO15A	390.09
SMCR8	378.389
WDR81	376.451
CTDNEP1	375.885
CXCL16	353.071
PIK3R6	351.023
P2RX5	340.889
PPP2R3C	336.308
SIDT2	332.686
PDGFRA	330.323
FLII	327.772
TLR9	326.681
FGF8	315.446
NLRP1	314.842
GUCY2D	307.575
CD68	305.742
RNF26	305.44
DAG1	303.464
ABI3	303.052
SCN2B	302.577
SCN3B	302.577
ZW10	299.859
MIEF2	298.951
KCNE1	297.49
MYH8	293.39
OXT	290.113
RAP1B	285.234
RFC3	285.16
CLDN7	276.574
DKK3	275.948
PLSCR3	275.913
ABCA7	267.531
GNAI2	266.754
PARP3	266.738
NECTIN1	266.333
CACNA1G	264.621
FXR2	264.493
SERPINF2	262.723
CEP57	262.472
MYBBP1A	260.971
SPNS2	260.825
CENATAC	258.493
CAVIN3	257.605
GP1BA	256.173
TRAPPC4	252.399
BCL2L11	251.48
PAX2	246.985
UCP3	244.006
RTN4RL1	243.89
RIC3	240.47
NFKBIA	240.206
CTC1	239.58
CNTROB	233.658
DDRGK1	224.207
COPS3	223.723
INCA1	222.997
SPEF1	222.786
C2CD2L	219.638
SYT9	219.638
BORCS6	218.28
SLIT1	215.454
USP28	214.653
EXT1	214.326
ALOX12B	208.444
TMEM9B	205.771
MYO7A	205.463
PSMA6	205.342
RRAS2	205.136
DIAPH1	202.338
TMPRSS4	201.062
PIBF1	200.926
GNAQ	197.967
TMEM25	196.924
TMEM102	196.808
TAF10	196.772
HCN2	194.198
DCHS1	193.566
APBB1	193.469
TRAPPC1	188.745
PHF23	187.181
DUSP22	185.741
SHLD1	183.218
CTBP1	173.089
MED31	170.529
P2RY2	168.994
SNF8	166.878
CDS2	163.339
BLOC1S2	162.479
N4BP2L2	162.368
ABCG4	159.894
RNF169	159.049
KCNE2	155.925
FDX1	155.609
SLC5A3	151.941
AMOTL1	151.09
RAB39A	150.754
LRRN4	146.059
EIF4G2	144.919
PEMT	144.909
ANO3	142.541
ZFYVE27	141.423
SHPK	139.529
RAB6A	138.408
PITPNM3	137.338
NNMT	137.338
CHD3	136.757
MYH1	134.418
MYH2	134.418
ANAPC15	134.181
DENND5A	133.842
HYOU1	132.821
PIK3R5	132.747
MID1	126.652
TTC12	125.485
MCM8	125.038
ACAT1	125.011
ARHGEF15	124.966
SLC26A5	124.95
FGF1	123.469
KMT2A	123.408
NKD2	121.18
STIM1	120.931
TMEM175	119.652
UVSSA	119.088
TUB	117.888
PLEKHA7	116.137
HBEGF	115.05
GUCY1A2	114.472
AGTR1	113.822
BAP1	112.882
CISH	111.433
LDLRAD4	110.761
LTF	110.759
MYOD1	110.395
SENP2	110.341
DLAT	107.608
MBTD1	107.209
PARVA	104.204
PDE3B	104.043
PLPP2	104.035
RNF126	103.819
SIN3A	103.786
ABCC2	102.978
BTRC	101.17
SESN3	98.8669
PTPN23	98.7729
PRTN3	96.8834
DGKQ	96.4503
GOT1	95.8388
MYOF	94.3337
IFT46	94.2746
INSC	93.5568
KCNJ12	92.7537
CDC34	91.8343
TUSC2	90.187
ARAP1	89.8654
TWF2	87.7608
SHMT1	87.6541
CHRNB1	86.9032
RPAIN	85.3688
TPGS1	83.612
TPP1	83.5658
POLD3	81.7338
GBF1	81.5246
SOX15	81.0102
RNF13	80.1771
RPL26	79.8894
ACER3	79.4166
TMSB4X	79.1865
RELN	78.3646
TPH1	78.2342
ESR1	77.7758
SLC26A1	76.8206
SEMA4G	76.526
SLC47A1	76.3386
SCARF1	76.1587
TOB1	75.9143
DGKG	75.4107
TMEM41B	75.0889
USH1C	74.8906
HYAL1	73.8402
NPHP1	73.339
SLC26A6	73.22
FOLR3	71.9902
TMC2	71.4013
TREM1	70.9644
RABEP1	68.9351
AP5S1	68.8904
DHX33	68.2565
ALOXE3	67.6317
MPDU1	67.5104
KLF5	65.8954
JAML	64.8661
PDZD3	64.606
SIAH2	63.7632
MST1R	63.6655
RCVRN	63.3007
TNFRSF19	62.7212
KCNIP2	59.0621
SUFU	58.9725
ARCN1	58.4132
SETD2	57.9074
AHSG	57.6808
TRIM8	57.3721
NOC3L	57.1051
NAPEPLD	56.5761
HBB	56.1902
KIAA0753	55.7711
IPO7	55.7031
DOC2B	54.9095
TEKT1	54.422
TEKT3	54.422
RPS15	54.2888
RFX3	54.1414
SCT	54.112
MCAM	53.8004
SACS	53.6693
TLR7	53.6097
IDUA	53.2283
UBOX5	53.227
MST1	53.0913
DNAH2	51.3633
HOATZ	51.3633
JHY	51.3633
ARIH2	51.0592
IRF4	50.3209
APC2	49.4277
GAK	48.6416
UBE2G1	48.381
TP63	48.3386
NXN	47.2121
SERP1	47.0267
GPM6B	45.3599
PLXNB1	45.2257
ABCC3	44.6283
TAF7	43.352
USP43	43.2337
RAB9A	42.4817
MAVS	41.3276
KDM6B	41.1468
NUP88	40.8387
BRMS1L	40.2637
SMARCC1	39.6143
KCNAB3	39.3603
CEP55	38.8137
NUP58	38.5977
ALOX12	38.5643
FLT1	38.3161
BCL6B	37.3624
NLRP10	37.3624
NLRX1	37.3624
GID4	37.0417
FBXL15	36.5243
CCR5	36.2446
PIGL	36.1721
AKAP12	36.0538
CRTAM	35.8473
DNAJB13	35.669
RPA1	35.2172
TOP3A	35.1448
MMS19	34.8937
NAV3	34.1837
GRAMD1B	33.7958
USP4	32.7675
PALM	31.8143
DNHD1	30.6124
ACADVL	29.8748
SIGLEC1	28.7315
PFN2	28.6405
NKX2-1	28.374
PTH1R	28.2601
MTMR6	27.6942
VEGFD	27.6299
CCNJ	27.4669
BORA	27.3471
UBE4A	27.2143
SRD5A1	27.1667
HIC1	26.8484
VPS11	26.5081
CALCOCO2	26.4716
SMG6	26.1604
NDUFS7	26.1379
FXYD2	25.9813
PTPRA	25.7075
LGI1	25.0965
PRKAR2A	24.4232
HES7	24.2907
SKA3	24.2565
TACC3	24.2565
MIDN	23.8142
NUDT4	22.8471
IP6K1	22.8464
SLCO2B1	22.7695
TBCCD1	22.1497
IP6K2	22.0321
MAP4	21.8487
SST	21.5337
FRAT1	21.2516
FRAT2	21.2516
RUNX1	20.7388
GRIN3B	20.641
PLA2G7	20.3979
PKD2L1	20.3677
RFC4	20.3613
FAR1	20.3468
PLD2	20.3468
ATRN	19.743
PPP1R12A	19.1824
SEMA3B	19.1315
SEMA3F	19.1315
SEMA3G	19.1315
EME1	18.91
RNF121	18.8988
SHISA6	18.5864
EPN2	18.4583
SC5D	18.1898
TDGF1	18.0626
FGF11	18.0426
PGAM1	18.0187
CHUK	17.7406
PLEKHB1	17.7073
LRRC32	17.6028
PSMC2	17.6009
VCAN	17.4478
CLRN1	17.287
TEX264	17.2226
CXCR5	17.0416
ATP2A3	17.0364
TAX1BP3	16.7683
RNF14	15.9224
RFLNB	15.8807
VPS16	15.7982
GNAT1	15.5503
HLTF	15.2393
LYVE1	15.1397
BCL9L	15.0295
TLL2	14.8794
CCKBR	14.7697
ATP5F1D	14.7419
ATP5MC1	14.7419
SFRP5	14.4435
FAM168A	14.1372
PGAP2	14.1297
KNG1	13.9488
KITLG	13.9301
SYT1	13.8735
SOX6	13.5612
CPLX1	13.3051
RASSF1	13.0331
PIK3AP1	12.6869
SPTSSA	12.6318
GPX4	12.6272
CEP72	12.5295
SRP54	12.49
TLR8	12.4887
CDC25B	12.2075
MAEA	12.0953
TMEM129	12.0953
SMTNL2	11.9027
AIPL1	11.3327
CHRDL2	11.2127
NME6	11.207
FGFRL1	10.8206
SLC7A1	10.7825
MICU2	10.7765
SPRY4	10.6933
ARHGEF6	10.6147
RTP1	10.5972
RTP2	10.5972
RTP4	10.5972
PAWR	10.5052
DLX3	10.4372
TTLL6	10.248
SIK2	10.071
PDZD7	9.57052
ZMYND10	9.34633
ANO4	8.97123
KAZALD1	8.86592
BORCS7	8.7312
GRM2	8.5961
USP19	8.57349
PHLDB1	8.42372
ANKRD2	8.1668
SERPINB1	8.1303
CNN2	8.06743
DCAF1	8.03069
TBK1	7.88378
CFAP52	7.65309
NPRL2	7.55274
CAMK4	7.32455
ASTN2	7.26871
GLRA2	7.2603
MDM1	7.18036
NEIL2	7.14935
PCDH12	7.13347
REEP6	7.07338
PTPN9	7.05506
KCNJ6	6.89694
WWC3	6.61308
GNGT2	6.37464
PDE6C	6.37464
LDB1	6.36586
FANCB	6.36194
ATP11C	6.33079
ARL1	6.31105
IQCF1	6.26402
KIF9	6.26402
SLC4A11	6.23172
SLC4A9	6.23172
GYG1	5.91426
WNT8B	5.64007
MCF2	5.25398
LZTS3	5.05715
CYP17A1	4.84799
PI4K2B	4.49682
NKX2-3	4.49639
TRIP13	4.39012
IL26	4.38362
TEX12	4.21153
PHOSPHO1	4.07269
DENND2B	3.89129
IMPDH2	3.75021
BLK	3.66315
FCHSD1	3.43268
MALL	3.36325
SBNO2	3.32283
FBXW4	3.29353
FSTL3	3.26624
IGF2BP2	3.25392
ADGRF5	3.05991
ANKRD9	3.02381
GLYCTK	2.98912
PFKFB4	2.98912
SCD	2.9843
CCRL2	2.9695
ARHGAP6	2.91939
FDFT1	2.86132
TNNC1	2.6722
HPS6	2.66198
RTP3	2.6493
ARL3	2.61874
OFD1	2.61874
ELOVL3	2.54622
GLP2R	2.51776
EFNA2	2.4902
CDC25A	2.48653
QARS1	2.40002
CUX1	2.33929
ZFYVE28	2.33923
DNAJB11	2.33813
MORC3	2.32751
SLF2	2.26195
IGF2BP1	2.13086
TRAPPC2	2.07092
SH2B2	1.92728
EXPH5	1.83086
SERGEF	1.83086
PANK2	1.70041
MADCAM1	1.68218
NLRP14	1.67616
LRRC38	1.57441
SOD3	1.56084
PITX3	1.5574
IL22	1.53718
RASSF7	1.51603
BSN	1.50749
ENO3	1.43823
IDH3B	1.42794
DNAH1	1.42676
AMIGO3	1.422
MERTK	1.40226
UCN2	1.33453
RELL2	1.28002
DHRS7C	1.20673
TRPV3	1.20673
POC1A	1.15091
IRF7	1.07077
DNTT	1.05288
SPATA22	1.05288
SETD4	1.03784
PGM2L1	0.998768
PTBP1	0.986739
AVPI1	0.972822
KATNAL1	0.926802
MZT1	0.926802
SLC38A3	0.910781
GSX2	0.852478
CCR3	0.821256
NOLC1	0.787708
ZIC1	0.787708
PTS	0.778899
POLN	0.758182
WRNIP1	0.758182
ANAPC1	0.755954
ANAPC4	0.755954
UBA7	0.755954
UBE2Z	0.755954
WEE1	0.676134
TCTA	0.675489
CUEDC2	0.660337
WIF1	0.64768
DOP1B	0.639531
DUSP7	0.612046
PIGA	0.565189
SLC44A5	0.565189
TPH2	0.536725
WDR36	0.478645
RPH3AL	0.457714
XPO4	0.457714
FGF22	0.4351
SHC2	0.432366
CACNA2D2	0.431059
CCDC51	0.431059
MOSPD2	0.420546
TEAD1	0.394822
AKR1D1	0.385962
DNAJC2	0.280645
CAMKK1	0.270091
RASSF10	0.225682
ZNF692	0.159803
SH3BP5L	0.120041
MTLN	0.118836
POLL	0.116987
ASPA	0.0564204
GAMT	0.0531828
B3GLCT	0.0399507
GNMT	0.0399507
MYL3	0.0395867
DOCK3	0.0300102
CCDC170	0.0187815
TM4SF4	0.0157252
HOXB13	0.0109673
ABCD4	0
ABHD14B	0
ACSF2	0
ACTR1A	0
ADGRF1	0
ALDH3A2	0
ALDH6A1	0
ALG9	0
ALKBH8	0
AMELX	0
AMER2	0
AMPD3	0
ARFIP2	0
ARHGAP26	0
ARHGAP45	0
ARHGEF12	0
ARID3A	0
ASB11	0
ASB9	0
ASGR2	0
ATG16L2	0
B4GALNT2	0
BAZ1A	0
BBOF1	0
BICRAL	0
BLNK	0
BRD9	0
BUB1	0
C1QTNF5	0
CALCB	0
CAMKV	0
CAPN5	0
CC2D2B	0
CDHR5	0
CELSR3	0
CHAD	0
CHAF1B	0
CHRNE	0
CLDN14	0
CLDN25	0
CLPB	0
CLUH	0
CNGA4	0
COX15	0
CP	0
CPA3	0
CPN1	0
CSPG5	0
CYP2C18	0
DALRD3	0
DAZAP1	0
DDX6	0
DNAH9	0
DPAGT1	0
DPCD	0
DPH1	0
E2F7	0
EIF4A2	0
EIF5A	0
ELP5	0
ELP6	0
EMC6	0
EMSY	0
ENTPD5	0
ENTPD7	0
FAM83G	0
FBXO39	0
FDXACB1	0
FHIP1B	0
FIBIN	0
FRMPD4	0
FXYD6	0
GFRA4	0
GGT6	0
GLTPD2	0
GNPDA1	0
GNS	0
GPCPD1	0
GPR171	0
GPR62	0
GRIK4	0
HAO1	0
HPS1	0
HPS3	0
INSM2	0
ITPA	0
KCNJ15	0
KCTD11	0
KLHL18	0
LAYN	0
LBX1	0
LDOC1	0
LIN52	0
LRRC59	0
MANF	0
MAPKAPK3	0
MED11	0
MEDAG	0
METTL16	0
MFAP4	0
MIS12	0
MORN4	0
MRM3	0
MSL3	0
MTUS2	0
MYH13	0
NCAM1	0
NCKIPSD	0
NEURL4	0
NFKB2	0
NFYA	0
NT5M	0
NUP98	0
OPALIN	0
OTOG	0
PAFAH1B2	0
PAPPA	0
PCDH1	0
PCDH9	0
PDLIM1	0
PELP1	0
PFAS	0
PFDN1	0
PIR	0
PITPNA	0
PLPPR3	0
PMPCB	0
POLRMT	0
POU2AF1	0
POU2F3	0
PPP2R1B	0
PROKR2	0
PRPS2	0
PRPSAP2	0
PRSS57	0
PSD	0
PSMB6	0
PWWP3A	0
RAP1GAP2	0
RBM15B	0
RBMX	0
RCAN1	0
RCOR1	0
RNF123	0
RNF141	0
RNF214	0
RNF227	0
RNF24	0
RNMT	0
RPS13	0
RRP8	0
RXFP2	0
SAMD14	0
SBF2	0
SCUBE2	0
SDHD	0
SEC31B	0
SELENOT	0
SERPINH1	0
SGCG	0
SGSM2	0
SHISA5	0
SLC12A7	0
SLC13A5	0
SLC25A28	0
SLC35G1	0
SLC43A2	0
SLC46A3	0
SLC47A2	0
SLC5A10	0
SLC5A8	0
SLITRK2	0
SLITRK4	0
SNRPB	0
SOX3	0
SPATA20	0
SPEM1	0
SPON2	0
SRR	0
STARD10	0
STARD13	0
TBC1D12	0
TCTN3	0
TIMM8B	0
TLCD2	0
TM4SF5	0
TMEM107	0
TMEM11	0
TMEM259	0
TMEM88	0
TMEM95	0
TMPRSS5	0
TOM1L2	0
TPBGL	0
TREH	0
TRHDE	0
TRMT6	0
TTC19	0
TWNK	0
TYW3	0
UBQLN3	0
UBQLNL	0
VPS53	0
WBP1L	0
WDR18	0
WFIKKN2	0
YBX2	0
ZCCHC4	0
ZDHHC20	0
ZIC3	0
ZNF287	0
ZSWIM7	0

## Sheet: Both
Table S7: Betweenness values estimated for each gene present in the enriched gene ontology network network composed by genes harboring exclusively production and adaptation confirmed selective sweeps (CSS) and genes harboring both types of CSS.
Genes	betweenness
SNCA	14339.5
HDAC6	5560.29
OGT	3077.17
ACE2	2517.01
GNL3L	1780.42
ABHD6	1580
P2RY4	1391.16
ELK1	1341.71
FMR1	1230.38
DDX3X	1202.46
IL1RAPL1	1071.7
MPHOSPH8	1071.54
CASK	978.799
DMD	976.882
ATP6AP2	933.836
SLC7A5	833.795
ARL6IP5	817.416
PKD2	738.277
HDAC8	704.577
WNT5A	700.4
IFT88	574.772
TASOR	525.055
USP9X	469.328
GRID2	460.029
NLGN3	425.177
UBQLN2	419.772
P2RX7	415.79
GATA1	364.337
SUV39H1	364.337
ATP7A	332.747
CYFIP1	320.729
FOXF1	313.193
TAF1	301.538
CDK16	292.312
P2RY12	289.158
AR	283.653
UXT	283.653
WDR45	281.004
CDT1	267.885
CITED1	261.931
DKC1	255.953
HCFC1	241.768
MECP2	241.768
TAB3	233.338
OPHN1	230.634
CDKL5	214.05
ABCD1	203.452
MTM1	199.021
CENPJ	187.998
RBM10	183.331
ATRX	180.078
CTNNA1	180.012
MTMR8	171.432
APPL1	158.819
GRIPAP1	137.897
FEZF2	102.115
MITF	102.115
RGN	101.259
SLC6A12	90.824
SLC6A13	90.824
P2RX2	83.9758
ARX	80.6837
P2RX4	72.8264
PLCG2	68.4261
VPS35	66.6706
PDHA1	66.5515
PDHB	66.5515
PDK3	66.5515
HESX1	61.7734
STX2	60.7746
CDK10	46.9996
INSM1	46.9761
IRF8	46.4028
FAM107A	45.9043
SLC15A4	41.4893
HIP1R	38.7966
FLNA	33.1294
ERC2	32.7746
LRRTM2	31.858
SYNDIG1	31.6247
EGR1	31.5171
FOXC2	31.5171
NCOR2	31.5171
MLYCD	25.9967
MVD	25.9967
NUDT7	25.9967
TDO2	25.9967
WASHC1	22.4109
CHMP1A	21.6824
ULK1	21.6824
GABRA3	19.9364
SYAP1	19.3676
PIEZO1	17.9313
DDX11	16.2071
RTEL1	14.7142
VPS33A	13.8767
OCA2	12.8501
SNX5	12.7295
CLIP1	11.4761
KDM5A	11.3461
OVOL2	11.3461
SYN1	10.4332
ACSS1	9.3588
ATP2A2	7.88855
ATP2B3	7.56548
CNTNAP4	7.56548
PBRM1	7.20314
GABRE	6.93142
ARPC3	6.45529
NAPB	6.37844
CADPS	3.75594
MC1R	2.65498
ATP6AP1	0.419345
DNAJC5	0.185479
ABCB7	0
ABHD12	0
ABHD16B	0
ACOT9	0
ACSF3	0
ACTR8	0
ANAPC5	0
ANAPC7	0
ARF4	0
ARHGEF4	0
ARHGEF9	0
ATMIN	0
ATP2C2	0
ATP6V0A2	0
AWAT2	0
BCL7A	0
BCOR	0
BMX	0
BRCC3	0
CACNA1D	0
CAMKK2	0
CBFA2T3	0
CCDC66	0
CDC23	0
CDX4	0
CETN2	0
CHFR	0
CIBAR2	0
CLCN5	0
CLTRN	0
CNKSR2	0
COTL1	0
CRACR2A	0
CST3	0
CXCR3	0
CXXC5	0
DEF8	0
DGAT2L6	0
DND1	0
EFHC2	0
EP400	0
FGD1	0
FHIT	0
FOXL1	0
FOXM1	0
FOXO4	0
FRMD4B	0
FUNDC1	0
G6PD	0
GABRQ	0
GAS8	0
GDI1	0
GDI2	0
GDPD2	0
GJB1	0
GJB2	0
GJB6	0
GLRB	0
GNL3	0
GPR34	0
GPR87	0
GRIA2	0
GUCY1B1	0
GZF1	0
HCAR1	0
HCAR2	0
HMGN5	0
HSBP1	0
HUWE1	0
IFT81	0
IGBP1	0
IK	0
IKBKG	0
IQSEC3	0
KCND1	0
KDM2B	0
KDM3B	0
KDM6A	0
KLF8	0
KMT5A	0
KNTC1	0
LARP4B	0
LMOD3	0
MAF	0
MAGED1	0
MAGED2	0
MAGEH1	0
MAP1LC3B	0
MED12	0
MPC1L	0
MPHOSPH9	0
MSN	0
NAA10	0
NAP1L2	0
NAP1L5	0
NBDY	0
NBEA	0
NCAPG	0
NECAB2	0
NHS	0
NONO	0
NR0B1	0
NRIP2	0
ORAI1	0
OTC	0
P2RY13	0
P2RY14	0
PDYN	0
PDZD11	0
PGAM5	0
PHF8	0
PIM2	0
PLXNB3	0
POLA1	0
POLE	0
PRAF2	0
PRKCD	0
PRNP	0
PSD2	0
PURA	0
RAB39B	0
RAN	0
RBBP7	0
RGS19	0
RILPL1	0
RILPL2	0
RLIM	0
RNF166	0
RP2	0
RPGR	0
RPL10	0
RRAGB	0
SBNO1	0
SCML1	0
SCML2	0
SFMBT1	0
SHQ1	0
SLC16A2	0
SLC23A1	0
SLC23A2	0
SLC38A5	0
SLC38A8	0
SLC6A8	0
SLC7A3	0
SMC1A	0
SNAI3	0
SNX12	0
SOX18	0
SRPX	0
STING1	0
STK35	0
SUCLG2	0
SYNPR	0
TAF9B	0
TAFAZZIN	0
TASL	0
TBC1D25	0
TBX22	0
TCF25	0
TENT5D	0
TIMP1	0
TSPYL2	0
UCN3	0
USP10	0
VAMP7	0
VPS37B	0
WAS	0
WDR13	0
WNK3	0
ZBTB46	0
ZC4H2	0
ZDHHC7	0
ZFPM1	0
ZFX	0
ZGPAT	0
ZNF10	0
ZNF133	0
ZNF140	0
ZNF268	0
ZNF276	0
ZNF469	0
ZNF512B	0
ZNF674	0
ZNF891	0
