# Supplementary material for: Integration of selective sweeps across the sheep genome: understanding the relationship between production and adaptation traits
Source: Genet Sel Evol. 2024 May 21;56:40. doi: 10.1186/s12711-024-00910-w (PMC11106937; doi:10.1186/s12711-024-00910-w)
Supplement: Supplementary file 13 — Supplementary Material 13: Table S8. Association between the selected hub genes for production and adaptation (or shared) confirmed selective sweeps with enriched gene ontology terms and quantitative trait loci annotated in the SheepQTLdb. [file 12711_2024_910_MOESM13_ESM.xlsx]

## Sheet: GO_QTL_hub_genes
Table S8: Association between the selected hub genes for production and adaptation (or shared) confirmed selective sweeps with enriched gene ontology terms and quantitative trait loci annotated in the SheepQTLdb.
CSS	Production or adaptation CSS	Genes	GO term	QTL
CSS_2	Production	MUTYH	negative regulation of programmed cell death	Lean meat yield percentage
CSS_2	Production	MUTYH	negative regulation of programmed cell death	Carcass fat percentage
CSS_2	Production	MUTYH	negative regulation of programmed cell death	muscle weight in carcass
CSS_2	Production	MUTYH	mismatched DNA binding	Lean meat yield percentage
CSS_2	Production	MUTYH	mismatched DNA binding	Carcass fat percentage
CSS_2	Production	MUTYH	mismatched DNA binding	muscle weight in carcass
CSS_3	Production	MUTYH	mismatched DNA binding	Carcass fat percentage
CSS_3	Production	MUTYH	mismatched DNA binding	muscle weight in carcass
CSS_3	Production	MUTYH	mismatched DNA binding	Lean meat yield percentage
CSS_3	Production	MUTYH	negative regulation of programmed cell death	Carcass fat percentage
CSS_3	Production	MUTYH	negative regulation of programmed cell death	muscle weight in carcass
CSS_3	Production	MUTYH	negative regulation of programmed cell death	Lean meat yield percentage
CSS_10	Adaptation	ADIPOQ	response to hormone	Salmonella abortusovis susceptibility
CSS_10	Adaptation	ADIPOQ	response to hormone	Greasy fleece weight
CSS_10	Adaptation	ADIPOQ	response to hormone	Reproductive seasonality
CSS_10	Adaptation	ADIPOQ	response to hormone	Fleece yield
CSS_10	Adaptation	ADIPOQ	response to hormone	Lean meat yield percentage
CSS_10	Adaptation	ADIPOQ	response to hormone	Bone weight in carcass
CSS_10	Adaptation	ADIPOQ	response to hormone	Muscle depth at third lumbar
CSS_10	Adaptation	ADIPOQ	response to hormone	Fecal egg count
CSS_10	Adaptation	ADIPOQ	response to hormone	Meat eicosapentaenoic acid content
CSS_10	Adaptation	ADIPOQ	response to hormone	Meat docosapentaenoic acid content
CSS_10	Adaptation	ADIPOQ	response to hormone	Carcass fat percentage
CSS_10	Adaptation	ADIPOQ	regulation of kinase activity	Salmonella abortusovis susceptibility
CSS_10	Adaptation	ADIPOQ	regulation of kinase activity	Greasy fleece weight
CSS_10	Adaptation	ADIPOQ	regulation of kinase activity	Reproductive seasonality
CSS_10	Adaptation	ADIPOQ	regulation of kinase activity	Fleece yield
CSS_10	Adaptation	ADIPOQ	regulation of kinase activity	Lean meat yield percentage
CSS_10	Adaptation	ADIPOQ	regulation of kinase activity	Bone weight in carcass
CSS_10	Adaptation	ADIPOQ	regulation of kinase activity	Muscle depth at third lumbar
CSS_10	Adaptation	ADIPOQ	regulation of kinase activity	Fecal egg count
CSS_10	Adaptation	ADIPOQ	regulation of kinase activity	Meat eicosapentaenoic acid content
CSS_10	Adaptation	ADIPOQ	regulation of kinase activity	Meat docosapentaenoic acid content
CSS_10	Adaptation	ADIPOQ	regulation of kinase activity	Carcass fat percentage
CSS_10	Adaptation	ADIPOQ	response to purine-containing compound	Salmonella abortusovis susceptibility
CSS_10	Adaptation	ADIPOQ	response to purine-containing compound	Greasy fleece weight
CSS_10	Adaptation	ADIPOQ	response to purine-containing compound	Reproductive seasonality
CSS_10	Adaptation	ADIPOQ	response to purine-containing compound	Fleece yield
CSS_10	Adaptation	ADIPOQ	response to purine-containing compound	Lean meat yield percentage
CSS_10	Adaptation	ADIPOQ	response to purine-containing compound	Bone weight in carcass
CSS_10	Adaptation	ADIPOQ	response to purine-containing compound	Muscle depth at third lumbar
CSS_10	Adaptation	ADIPOQ	response to purine-containing compound	Fecal egg count
CSS_10	Adaptation	ADIPOQ	response to purine-containing compound	Meat eicosapentaenoic acid content
CSS_10	Adaptation	ADIPOQ	response to purine-containing compound	Meat docosapentaenoic acid content
CSS_10	Adaptation	ADIPOQ	response to purine-containing compound	Carcass fat percentage
CSS_10	Adaptation	ADIPOQ	response to organophosphorus	Salmonella abortusovis susceptibility
CSS_10	Adaptation	ADIPOQ	response to organophosphorus	Greasy fleece weight
CSS_10	Adaptation	ADIPOQ	response to organophosphorus	Reproductive seasonality
CSS_10	Adaptation	ADIPOQ	response to organophosphorus	Fleece yield
CSS_10	Adaptation	ADIPOQ	response to organophosphorus	Lean meat yield percentage
CSS_10	Adaptation	ADIPOQ	response to organophosphorus	Bone weight in carcass
CSS_10	Adaptation	ADIPOQ	response to organophosphorus	Muscle depth at third lumbar
CSS_10	Adaptation	ADIPOQ	response to organophosphorus	Fecal egg count
CSS_10	Adaptation	ADIPOQ	response to organophosphorus	Meat eicosapentaenoic acid content
CSS_10	Adaptation	ADIPOQ	response to organophosphorus	Meat docosapentaenoic acid content
CSS_10	Adaptation	ADIPOQ	response to organophosphorus	Carcass fat percentage
CSS_10	Adaptation	ADIPOQ	rhythmic process	Salmonella abortusovis susceptibility
CSS_10	Adaptation	ADIPOQ	rhythmic process	Greasy fleece weight
CSS_10	Adaptation	ADIPOQ	rhythmic process	Reproductive seasonality
CSS_10	Adaptation	ADIPOQ	rhythmic process	Fleece yield
CSS_10	Adaptation	ADIPOQ	rhythmic process	Lean meat yield percentage
CSS_10	Adaptation	ADIPOQ	rhythmic process	Bone weight in carcass
CSS_10	Adaptation	ADIPOQ	rhythmic process	Muscle depth at third lumbar
CSS_10	Adaptation	ADIPOQ	rhythmic process	Fecal egg count
CSS_10	Adaptation	ADIPOQ	rhythmic process	Meat eicosapentaenoic acid content
CSS_10	Adaptation	ADIPOQ	rhythmic process	Meat docosapentaenoic acid content
CSS_10	Adaptation	ADIPOQ	rhythmic process	Carcass fat percentage
CSS_10	Adaptation	ADIPOQ	regulation of cellular ketone metabolic process	Salmonella abortusovis susceptibility
CSS_10	Adaptation	ADIPOQ	regulation of cellular ketone metabolic process	Greasy fleece weight
CSS_10	Adaptation	ADIPOQ	regulation of cellular ketone metabolic process	Reproductive seasonality
CSS_10	Adaptation	ADIPOQ	regulation of cellular ketone metabolic process	Fleece yield
CSS_10	Adaptation	ADIPOQ	regulation of cellular ketone metabolic process	Lean meat yield percentage
CSS_10	Adaptation	ADIPOQ	regulation of cellular ketone metabolic process	Bone weight in carcass
CSS_10	Adaptation	ADIPOQ	regulation of cellular ketone metabolic process	Muscle depth at third lumbar
CSS_10	Adaptation	ADIPOQ	regulation of cellular ketone metabolic process	Fecal egg count
CSS_10	Adaptation	ADIPOQ	regulation of cellular ketone metabolic process	Meat eicosapentaenoic acid content
CSS_10	Adaptation	ADIPOQ	regulation of cellular ketone metabolic process	Meat docosapentaenoic acid content
CSS_10	Adaptation	ADIPOQ	regulation of cellular ketone metabolic process	Carcass fat percentage
CSS_10	Adaptation	ADIPOQ	negative regulation of developmental process	Salmonella abortusovis susceptibility
CSS_10	Adaptation	ADIPOQ	negative regulation of developmental process	Greasy fleece weight
CSS_10	Adaptation	ADIPOQ	negative regulation of developmental process	Reproductive seasonality
CSS_10	Adaptation	ADIPOQ	negative regulation of developmental process	Fleece yield
CSS_10	Adaptation	ADIPOQ	negative regulation of developmental process	Lean meat yield percentage
CSS_10	Adaptation	ADIPOQ	negative regulation of developmental process	Bone weight in carcass
CSS_10	Adaptation	ADIPOQ	negative regulation of developmental process	Muscle depth at third lumbar
CSS_10	Adaptation	ADIPOQ	negative regulation of developmental process	Fecal egg count
CSS_10	Adaptation	ADIPOQ	negative regulation of developmental process	Meat eicosapentaenoic acid content
CSS_10	Adaptation	ADIPOQ	negative regulation of developmental process	Meat docosapentaenoic acid content
CSS_10	Adaptation	ADIPOQ	negative regulation of developmental process	Carcass fat percentage
CSS_10	Adaptation	ADIPOQ	hexose metabolic process	Salmonella abortusovis susceptibility
CSS_10	Adaptation	ADIPOQ	hexose metabolic process	Greasy fleece weight
CSS_10	Adaptation	ADIPOQ	hexose metabolic process	Reproductive seasonality
CSS_10	Adaptation	ADIPOQ	hexose metabolic process	Fleece yield
CSS_10	Adaptation	ADIPOQ	hexose metabolic process	Lean meat yield percentage
CSS_10	Adaptation	ADIPOQ	hexose metabolic process	Bone weight in carcass
CSS_10	Adaptation	ADIPOQ	hexose metabolic process	Muscle depth at third lumbar
CSS_10	Adaptation	ADIPOQ	hexose metabolic process	Fecal egg count
CSS_10	Adaptation	ADIPOQ	hexose metabolic process	Meat eicosapentaenoic acid content
CSS_10	Adaptation	ADIPOQ	hexose metabolic process	Meat docosapentaenoic acid content
CSS_10	Adaptation	ADIPOQ	hexose metabolic process	Carcass fat percentage
CSS_10	Adaptation	ADIPOQ	circulatory system process	Salmonella abortusovis susceptibility
CSS_10	Adaptation	ADIPOQ	circulatory system process	Greasy fleece weight
CSS_10	Adaptation	ADIPOQ	circulatory system process	Reproductive seasonality
CSS_10	Adaptation	ADIPOQ	circulatory system process	Fleece yield
CSS_10	Adaptation	ADIPOQ	circulatory system process	Lean meat yield percentage
CSS_10	Adaptation	ADIPOQ	circulatory system process	Bone weight in carcass
CSS_10	Adaptation	ADIPOQ	circulatory system process	Muscle depth at third lumbar
CSS_10	Adaptation	ADIPOQ	circulatory system process	Fecal egg count
CSS_10	Adaptation	ADIPOQ	circulatory system process	Meat eicosapentaenoic acid content
CSS_10	Adaptation	ADIPOQ	circulatory system process	Meat docosapentaenoic acid content
CSS_10	Adaptation	ADIPOQ	circulatory system process	Carcass fat percentage
CSS_10	Adaptation	ADIPOQ	carbohydrate metabolic process	Salmonella abortusovis susceptibility
CSS_10	Adaptation	ADIPOQ	carbohydrate metabolic process	Greasy fleece weight
CSS_10	Adaptation	ADIPOQ	carbohydrate metabolic process	Reproductive seasonality
CSS_10	Adaptation	ADIPOQ	carbohydrate metabolic process	Fleece yield
CSS_10	Adaptation	ADIPOQ	carbohydrate metabolic process	Lean meat yield percentage
CSS_10	Adaptation	ADIPOQ	carbohydrate metabolic process	Bone weight in carcass
CSS_10	Adaptation	ADIPOQ	carbohydrate metabolic process	Muscle depth at third lumbar
CSS_10	Adaptation	ADIPOQ	carbohydrate metabolic process	Fecal egg count
CSS_10	Adaptation	ADIPOQ	carbohydrate metabolic process	Meat eicosapentaenoic acid content
CSS_10	Adaptation	ADIPOQ	carbohydrate metabolic process	Meat docosapentaenoic acid content
CSS_10	Adaptation	ADIPOQ	carbohydrate metabolic process	Carcass fat percentage
CSS_10	Adaptation	ADIPOQ	regulation of cellular localization	Salmonella abortusovis susceptibility
CSS_10	Adaptation	ADIPOQ	regulation of cellular localization	Greasy fleece weight
CSS_10	Adaptation	ADIPOQ	regulation of cellular localization	Reproductive seasonality
CSS_10	Adaptation	ADIPOQ	regulation of cellular localization	Fleece yield
CSS_10	Adaptation	ADIPOQ	regulation of cellular localization	Lean meat yield percentage
CSS_10	Adaptation	ADIPOQ	regulation of cellular localization	Bone weight in carcass
CSS_10	Adaptation	ADIPOQ	regulation of cellular localization	Muscle depth at third lumbar
CSS_10	Adaptation	ADIPOQ	regulation of cellular localization	Fecal egg count
CSS_10	Adaptation	ADIPOQ	regulation of cellular localization	Meat eicosapentaenoic acid content
CSS_10	Adaptation	ADIPOQ	regulation of cellular localization	Meat docosapentaenoic acid content
CSS_10	Adaptation	ADIPOQ	regulation of cellular localization	Carcass fat percentage
CSS_10	Adaptation	ADIPOQ	positive regulation of intracellular signal transduction	Salmonella abortusovis susceptibility
CSS_10	Adaptation	ADIPOQ	positive regulation of intracellular signal transduction	Greasy fleece weight
CSS_10	Adaptation	ADIPOQ	positive regulation of intracellular signal transduction	Reproductive seasonality
CSS_10	Adaptation	ADIPOQ	positive regulation of intracellular signal transduction	Fleece yield
CSS_10	Adaptation	ADIPOQ	positive regulation of intracellular signal transduction	Lean meat yield percentage
CSS_10	Adaptation	ADIPOQ	positive regulation of intracellular signal transduction	Bone weight in carcass
CSS_10	Adaptation	ADIPOQ	positive regulation of intracellular signal transduction	Muscle depth at third lumbar
CSS_10	Adaptation	ADIPOQ	positive regulation of intracellular signal transduction	Fecal egg count
CSS_10	Adaptation	ADIPOQ	positive regulation of intracellular signal transduction	Meat eicosapentaenoic acid content
CSS_10	Adaptation	ADIPOQ	positive regulation of intracellular signal transduction	Meat docosapentaenoic acid content
CSS_10	Adaptation	ADIPOQ	positive regulation of intracellular signal transduction	Carcass fat percentage
CSS_10	Adaptation	ADIPOQ	DNA biosynthetic process	Salmonella abortusovis susceptibility
CSS_10	Adaptation	ADIPOQ	DNA biosynthetic process	Greasy fleece weight
CSS_10	Adaptation	ADIPOQ	DNA biosynthetic process	Reproductive seasonality
CSS_10	Adaptation	ADIPOQ	DNA biosynthetic process	Fleece yield
CSS_10	Adaptation	ADIPOQ	DNA biosynthetic process	Lean meat yield percentage
CSS_10	Adaptation	ADIPOQ	DNA biosynthetic process	Bone weight in carcass
CSS_10	Adaptation	ADIPOQ	DNA biosynthetic process	Muscle depth at third lumbar
CSS_10	Adaptation	ADIPOQ	DNA biosynthetic process	Fecal egg count
CSS_10	Adaptation	ADIPOQ	DNA biosynthetic process	Meat eicosapentaenoic acid content
CSS_10	Adaptation	ADIPOQ	DNA biosynthetic process	Meat docosapentaenoic acid content
CSS_10	Adaptation	ADIPOQ	DNA biosynthetic process	Carcass fat percentage
CSS_10	Adaptation	ADIPOQ	regulation of cell motility	Salmonella abortusovis susceptibility
CSS_10	Adaptation	ADIPOQ	regulation of cell motility	Greasy fleece weight
CSS_10	Adaptation	ADIPOQ	regulation of cell motility	Reproductive seasonality
CSS_10	Adaptation	ADIPOQ	regulation of cell motility	Fleece yield
CSS_10	Adaptation	ADIPOQ	regulation of cell motility	Lean meat yield percentage
CSS_10	Adaptation	ADIPOQ	regulation of cell motility	Bone weight in carcass
CSS_10	Adaptation	ADIPOQ	regulation of cell motility	Muscle depth at third lumbar
CSS_10	Adaptation	ADIPOQ	regulation of cell motility	Fecal egg count
CSS_10	Adaptation	ADIPOQ	regulation of cell motility	Meat eicosapentaenoic acid content
CSS_10	Adaptation	ADIPOQ	regulation of cell motility	Meat docosapentaenoic acid content
CSS_10	Adaptation	ADIPOQ	regulation of cell motility	Carcass fat percentage
CSS_10	Adaptation	ADIPOQ	regulation of protein transport	Salmonella abortusovis susceptibility
CSS_10	Adaptation	ADIPOQ	regulation of protein transport	Greasy fleece weight
CSS_10	Adaptation	ADIPOQ	regulation of protein transport	Reproductive seasonality
CSS_10	Adaptation	ADIPOQ	regulation of protein transport	Fleece yield
CSS_10	Adaptation	ADIPOQ	regulation of protein transport	Lean meat yield percentage
CSS_10	Adaptation	ADIPOQ	regulation of protein transport	Bone weight in carcass
CSS_10	Adaptation	ADIPOQ	regulation of protein transport	Muscle depth at third lumbar
CSS_10	Adaptation	ADIPOQ	regulation of protein transport	Fecal egg count
CSS_10	Adaptation	ADIPOQ	regulation of protein transport	Meat eicosapentaenoic acid content
CSS_10	Adaptation	ADIPOQ	regulation of protein transport	Meat docosapentaenoic acid content
CSS_10	Adaptation	ADIPOQ	regulation of protein transport	Carcass fat percentage
CSS_10	Adaptation	ADIPOQ	regulation of cytokine production	Salmonella abortusovis susceptibility
CSS_10	Adaptation	ADIPOQ	regulation of cytokine production	Greasy fleece weight
CSS_10	Adaptation	ADIPOQ	regulation of cytokine production	Reproductive seasonality
CSS_10	Adaptation	ADIPOQ	regulation of cytokine production	Fleece yield
CSS_10	Adaptation	ADIPOQ	regulation of cytokine production	Lean meat yield percentage
CSS_10	Adaptation	ADIPOQ	regulation of cytokine production	Bone weight in carcass
CSS_10	Adaptation	ADIPOQ	regulation of cytokine production	Muscle depth at third lumbar
CSS_10	Adaptation	ADIPOQ	regulation of cytokine production	Fecal egg count
CSS_10	Adaptation	ADIPOQ	regulation of cytokine production	Meat eicosapentaenoic acid content
CSS_10	Adaptation	ADIPOQ	regulation of cytokine production	Meat docosapentaenoic acid content
CSS_10	Adaptation	ADIPOQ	regulation of cytokine production	Carcass fat percentage
CSS_10	Adaptation	ADIPOQ	positive regulation of small molecule metabolic process	Salmonella abortusovis susceptibility
CSS_10	Adaptation	ADIPOQ	positive regulation of small molecule metabolic process	Greasy fleece weight
CSS_10	Adaptation	ADIPOQ	positive regulation of small molecule metabolic process	Reproductive seasonality
CSS_10	Adaptation	ADIPOQ	positive regulation of small molecule metabolic process	Fleece yield
CSS_10	Adaptation	ADIPOQ	positive regulation of small molecule metabolic process	Lean meat yield percentage
CSS_10	Adaptation	ADIPOQ	positive regulation of small molecule metabolic process	Bone weight in carcass
CSS_10	Adaptation	ADIPOQ	positive regulation of small molecule metabolic process	Muscle depth at third lumbar
CSS_10	Adaptation	ADIPOQ	positive regulation of small molecule metabolic process	Fecal egg count
CSS_10	Adaptation	ADIPOQ	positive regulation of small molecule metabolic process	Meat eicosapentaenoic acid content
CSS_10	Adaptation	ADIPOQ	positive regulation of small molecule metabolic process	Meat docosapentaenoic acid content
CSS_10	Adaptation	ADIPOQ	positive regulation of small molecule metabolic process	Carcass fat percentage
CSS_10	Adaptation	ADIPOQ	cholesterol efflux	Salmonella abortusovis susceptibility
CSS_10	Adaptation	ADIPOQ	cholesterol efflux	Greasy fleece weight
CSS_10	Adaptation	ADIPOQ	cholesterol efflux	Reproductive seasonality
CSS_10	Adaptation	ADIPOQ	cholesterol efflux	Fleece yield
CSS_10	Adaptation	ADIPOQ	cholesterol efflux	Lean meat yield percentage
CSS_10	Adaptation	ADIPOQ	cholesterol efflux	Bone weight in carcass
CSS_10	Adaptation	ADIPOQ	cholesterol efflux	Muscle depth at third lumbar
CSS_10	Adaptation	ADIPOQ	cholesterol efflux	Fecal egg count
CSS_10	Adaptation	ADIPOQ	cholesterol efflux	Meat eicosapentaenoic acid content
CSS_10	Adaptation	ADIPOQ	cholesterol efflux	Meat docosapentaenoic acid content
CSS_10	Adaptation	ADIPOQ	cholesterol efflux	Carcass fat percentage
CSS_10	Adaptation	ADIPOQ	regulation of protein localization	Salmonella abortusovis susceptibility
CSS_10	Adaptation	ADIPOQ	regulation of protein localization	Greasy fleece weight
CSS_10	Adaptation	ADIPOQ	regulation of protein localization	Reproductive seasonality
CSS_10	Adaptation	ADIPOQ	regulation of protein localization	Fleece yield
CSS_10	Adaptation	ADIPOQ	regulation of protein localization	Lean meat yield percentage
CSS_10	Adaptation	ADIPOQ	regulation of protein localization	Bone weight in carcass
CSS_10	Adaptation	ADIPOQ	regulation of protein localization	Muscle depth at third lumbar
CSS_10	Adaptation	ADIPOQ	regulation of protein localization	Fecal egg count
CSS_10	Adaptation	ADIPOQ	regulation of protein localization	Meat eicosapentaenoic acid content
CSS_10	Adaptation	ADIPOQ	regulation of protein localization	Meat docosapentaenoic acid content
CSS_10	Adaptation	ADIPOQ	regulation of protein localization	Carcass fat percentage
CSS_10	Adaptation	ADIPOQ	myeloid leukocyte differentiation	Salmonella abortusovis susceptibility
CSS_10	Adaptation	ADIPOQ	myeloid leukocyte differentiation	Greasy fleece weight
CSS_10	Adaptation	ADIPOQ	myeloid leukocyte differentiation	Reproductive seasonality
CSS_10	Adaptation	ADIPOQ	myeloid leukocyte differentiation	Fleece yield
CSS_10	Adaptation	ADIPOQ	myeloid leukocyte differentiation	Lean meat yield percentage
CSS_10	Adaptation	ADIPOQ	myeloid leukocyte differentiation	Bone weight in carcass
CSS_10	Adaptation	ADIPOQ	myeloid leukocyte differentiation	Muscle depth at third lumbar
CSS_10	Adaptation	ADIPOQ	myeloid leukocyte differentiation	Fecal egg count
CSS_10	Adaptation	ADIPOQ	myeloid leukocyte differentiation	Meat eicosapentaenoic acid content
CSS_10	Adaptation	ADIPOQ	myeloid leukocyte differentiation	Meat docosapentaenoic acid content
CSS_10	Adaptation	ADIPOQ	myeloid leukocyte differentiation	Carcass fat percentage
CSS_10	Adaptation	ADIPOQ	regulation of protein kinase activity	Salmonella abortusovis susceptibility
CSS_10	Adaptation	ADIPOQ	regulation of protein kinase activity	Greasy fleece weight
CSS_10	Adaptation	ADIPOQ	regulation of protein kinase activity	Reproductive seasonality
CSS_10	Adaptation	ADIPOQ	regulation of protein kinase activity	Fleece yield
CSS_10	Adaptation	ADIPOQ	regulation of protein kinase activity	Lean meat yield percentage
CSS_10	Adaptation	ADIPOQ	regulation of protein kinase activity	Bone weight in carcass
CSS_10	Adaptation	ADIPOQ	regulation of protein kinase activity	Muscle depth at third lumbar
CSS_10	Adaptation	ADIPOQ	regulation of protein kinase activity	Fecal egg count
CSS_10	Adaptation	ADIPOQ	regulation of protein kinase activity	Meat eicosapentaenoic acid content
CSS_10	Adaptation	ADIPOQ	regulation of protein kinase activity	Meat docosapentaenoic acid content
CSS_10	Adaptation	ADIPOQ	regulation of protein kinase activity	Carcass fat percentage
CSS_10	Adaptation	ADIPOQ	regulation of inflammatory response	Salmonella abortusovis susceptibility
CSS_10	Adaptation	ADIPOQ	regulation of inflammatory response	Greasy fleece weight
CSS_10	Adaptation	ADIPOQ	regulation of inflammatory response	Reproductive seasonality
CSS_10	Adaptation	ADIPOQ	regulation of inflammatory response	Fleece yield
CSS_10	Adaptation	ADIPOQ	regulation of inflammatory response	Lean meat yield percentage
CSS_10	Adaptation	ADIPOQ	regulation of inflammatory response	Bone weight in carcass
CSS_10	Adaptation	ADIPOQ	regulation of inflammatory response	Muscle depth at third lumbar
CSS_10	Adaptation	ADIPOQ	regulation of inflammatory response	Fecal egg count
CSS_10	Adaptation	ADIPOQ	regulation of inflammatory response	Meat eicosapentaenoic acid content
CSS_10	Adaptation	ADIPOQ	regulation of inflammatory response	Meat docosapentaenoic acid content
CSS_10	Adaptation	ADIPOQ	regulation of inflammatory response	Carcass fat percentage
CSS_10	Adaptation	ADIPOQ	adaptive thermogenesis	Salmonella abortusovis susceptibility
CSS_10	Adaptation	ADIPOQ	adaptive thermogenesis	Greasy fleece weight
CSS_10	Adaptation	ADIPOQ	adaptive thermogenesis	Reproductive seasonality
CSS_10	Adaptation	ADIPOQ	adaptive thermogenesis	Fleece yield
CSS_10	Adaptation	ADIPOQ	adaptive thermogenesis	Lean meat yield percentage
CSS_10	Adaptation	ADIPOQ	adaptive thermogenesis	Bone weight in carcass
CSS_10	Adaptation	ADIPOQ	adaptive thermogenesis	Muscle depth at third lumbar
CSS_10	Adaptation	ADIPOQ	adaptive thermogenesis	Fecal egg count
CSS_10	Adaptation	ADIPOQ	adaptive thermogenesis	Meat eicosapentaenoic acid content
CSS_10	Adaptation	ADIPOQ	adaptive thermogenesis	Meat docosapentaenoic acid content
CSS_10	Adaptation	ADIPOQ	adaptive thermogenesis	Carcass fat percentage
CSS_10	Adaptation	ADIPOQ	regulation of transferase activity	Salmonella abortusovis susceptibility
CSS_10	Adaptation	ADIPOQ	regulation of transferase activity	Greasy fleece weight
CSS_10	Adaptation	ADIPOQ	regulation of transferase activity	Reproductive seasonality
CSS_10	Adaptation	ADIPOQ	regulation of transferase activity	Fleece yield
CSS_10	Adaptation	ADIPOQ	regulation of transferase activity	Lean meat yield percentage
CSS_10	Adaptation	ADIPOQ	regulation of transferase activity	Bone weight in carcass
CSS_10	Adaptation	ADIPOQ	regulation of transferase activity	Muscle depth at third lumbar
CSS_10	Adaptation	ADIPOQ	regulation of transferase activity	Fecal egg count
CSS_10	Adaptation	ADIPOQ	regulation of transferase activity	Meat eicosapentaenoic acid content
CSS_10	Adaptation	ADIPOQ	regulation of transferase activity	Meat docosapentaenoic acid content
CSS_10	Adaptation	ADIPOQ	regulation of transferase activity	Carcass fat percentage
CSS_10	Adaptation	ADIPOQ	MAPK cascade	Salmonella abortusovis susceptibility
CSS_10	Adaptation	ADIPOQ	MAPK cascade	Greasy fleece weight
CSS_10	Adaptation	ADIPOQ	MAPK cascade	Reproductive seasonality
CSS_10	Adaptation	ADIPOQ	MAPK cascade	Fleece yield
CSS_10	Adaptation	ADIPOQ	MAPK cascade	Lean meat yield percentage
CSS_10	Adaptation	ADIPOQ	MAPK cascade	Bone weight in carcass
CSS_10	Adaptation	ADIPOQ	MAPK cascade	Muscle depth at third lumbar
CSS_10	Adaptation	ADIPOQ	MAPK cascade	Fecal egg count
CSS_10	Adaptation	ADIPOQ	MAPK cascade	Meat eicosapentaenoic acid content
CSS_10	Adaptation	ADIPOQ	MAPK cascade	Meat docosapentaenoic acid content
CSS_10	Adaptation	ADIPOQ	MAPK cascade	Carcass fat percentage
CSS_10	Adaptation	ADIPOQ	multicellular organismal-level homeostasis	Salmonella abortusovis susceptibility
CSS_10	Adaptation	ADIPOQ	multicellular organismal-level homeostasis	Greasy fleece weight
CSS_10	Adaptation	ADIPOQ	multicellular organismal-level homeostasis	Reproductive seasonality
CSS_10	Adaptation	ADIPOQ	multicellular organismal-level homeostasis	Fleece yield
CSS_10	Adaptation	ADIPOQ	multicellular organismal-level homeostasis	Lean meat yield percentage
CSS_10	Adaptation	ADIPOQ	multicellular organismal-level homeostasis	Bone weight in carcass
CSS_10	Adaptation	ADIPOQ	multicellular organismal-level homeostasis	Muscle depth at third lumbar
CSS_10	Adaptation	ADIPOQ	multicellular organismal-level homeostasis	Fecal egg count
CSS_10	Adaptation	ADIPOQ	multicellular organismal-level homeostasis	Meat eicosapentaenoic acid content
CSS_10	Adaptation	ADIPOQ	multicellular organismal-level homeostasis	Meat docosapentaenoic acid content
CSS_10	Adaptation	ADIPOQ	multicellular organismal-level homeostasis	Carcass fat percentage
CSS_10	Adaptation	ADIPOQ	fat cell differentiation	Salmonella abortusovis susceptibility
CSS_10	Adaptation	ADIPOQ	fat cell differentiation	Greasy fleece weight
CSS_10	Adaptation	ADIPOQ	fat cell differentiation	Reproductive seasonality
CSS_10	Adaptation	ADIPOQ	fat cell differentiation	Fleece yield
CSS_10	Adaptation	ADIPOQ	fat cell differentiation	Lean meat yield percentage
CSS_10	Adaptation	ADIPOQ	fat cell differentiation	Bone weight in carcass
CSS_10	Adaptation	ADIPOQ	fat cell differentiation	Muscle depth at third lumbar
CSS_10	Adaptation	ADIPOQ	fat cell differentiation	Fecal egg count
CSS_10	Adaptation	ADIPOQ	fat cell differentiation	Meat eicosapentaenoic acid content
CSS_10	Adaptation	ADIPOQ	fat cell differentiation	Meat docosapentaenoic acid content
CSS_10	Adaptation	ADIPOQ	fat cell differentiation	Carcass fat percentage
CSS_10	Adaptation	ADIPOQ	cellular response to organonitrogen compound	Salmonella abortusovis susceptibility
CSS_10	Adaptation	ADIPOQ	cellular response to organonitrogen compound	Greasy fleece weight
CSS_10	Adaptation	ADIPOQ	cellular response to organonitrogen compound	Reproductive seasonality
CSS_10	Adaptation	ADIPOQ	cellular response to organonitrogen compound	Fleece yield
CSS_10	Adaptation	ADIPOQ	cellular response to organonitrogen compound	Lean meat yield percentage
CSS_10	Adaptation	ADIPOQ	cellular response to organonitrogen compound	Bone weight in carcass
CSS_10	Adaptation	ADIPOQ	cellular response to organonitrogen compound	Muscle depth at third lumbar
CSS_10	Adaptation	ADIPOQ	cellular response to organonitrogen compound	Fecal egg count
CSS_10	Adaptation	ADIPOQ	cellular response to organonitrogen compound	Meat eicosapentaenoic acid content
CSS_10	Adaptation	ADIPOQ	cellular response to organonitrogen compound	Meat docosapentaenoic acid content
CSS_10	Adaptation	ADIPOQ	cellular response to organonitrogen compound	Carcass fat percentage
CSS_10	Adaptation	ADIPOQ	positive regulation of cholesterol efflux	Salmonella abortusovis susceptibility
CSS_10	Adaptation	ADIPOQ	positive regulation of cholesterol efflux	Greasy fleece weight
CSS_10	Adaptation	ADIPOQ	positive regulation of cholesterol efflux	Reproductive seasonality
CSS_10	Adaptation	ADIPOQ	positive regulation of cholesterol efflux	Fleece yield
CSS_10	Adaptation	ADIPOQ	positive regulation of cholesterol efflux	Lean meat yield percentage
CSS_10	Adaptation	ADIPOQ	positive regulation of cholesterol efflux	Bone weight in carcass
CSS_10	Adaptation	ADIPOQ	positive regulation of cholesterol efflux	Muscle depth at third lumbar
CSS_10	Adaptation	ADIPOQ	positive regulation of cholesterol efflux	Fecal egg count
CSS_10	Adaptation	ADIPOQ	positive regulation of cholesterol efflux	Meat eicosapentaenoic acid content
CSS_10	Adaptation	ADIPOQ	positive regulation of cholesterol efflux	Meat docosapentaenoic acid content
CSS_10	Adaptation	ADIPOQ	positive regulation of cholesterol efflux	Carcass fat percentage
CSS_10	Adaptation	ADIPOQ	inflammatory response	Salmonella abortusovis susceptibility
CSS_10	Adaptation	ADIPOQ	inflammatory response	Greasy fleece weight
CSS_10	Adaptation	ADIPOQ	inflammatory response	Reproductive seasonality
CSS_10	Adaptation	ADIPOQ	inflammatory response	Fleece yield
CSS_10	Adaptation	ADIPOQ	inflammatory response	Lean meat yield percentage
CSS_10	Adaptation	ADIPOQ	inflammatory response	Bone weight in carcass
CSS_10	Adaptation	ADIPOQ	inflammatory response	Muscle depth at third lumbar
CSS_10	Adaptation	ADIPOQ	inflammatory response	Fecal egg count
CSS_10	Adaptation	ADIPOQ	inflammatory response	Meat eicosapentaenoic acid content
CSS_10	Adaptation	ADIPOQ	inflammatory response	Meat docosapentaenoic acid content
CSS_10	Adaptation	ADIPOQ	inflammatory response	Carcass fat percentage
CSS_10	Adaptation	ADIPOQ	negative regulation of cellular component organization	Salmonella abortusovis susceptibility
CSS_10	Adaptation	ADIPOQ	negative regulation of cellular component organization	Greasy fleece weight
CSS_10	Adaptation	ADIPOQ	negative regulation of cellular component organization	Reproductive seasonality
CSS_10	Adaptation	ADIPOQ	negative regulation of cellular component organization	Fleece yield
CSS_10	Adaptation	ADIPOQ	negative regulation of cellular component organization	Lean meat yield percentage
CSS_10	Adaptation	ADIPOQ	negative regulation of cellular component organization	Bone weight in carcass
CSS_10	Adaptation	ADIPOQ	negative regulation of cellular component organization	Muscle depth at third lumbar
CSS_10	Adaptation	ADIPOQ	negative regulation of cellular component organization	Fecal egg count
CSS_10	Adaptation	ADIPOQ	negative regulation of cellular component organization	Meat eicosapentaenoic acid content
CSS_10	Adaptation	ADIPOQ	negative regulation of cellular component organization	Meat docosapentaenoic acid content
CSS_10	Adaptation	ADIPOQ	negative regulation of cellular component organization	Carcass fat percentage
CSS_11	Adaptation	ADIPOQ	cholesterol efflux	Salmonella abortusovis susceptibility
CSS_11	Adaptation	ADIPOQ	cholesterol efflux	Lean meat yield percentage
CSS_11	Adaptation	ADIPOQ	cholesterol efflux	Greasy fleece weight
CSS_11	Adaptation	ADIPOQ	cholesterol efflux	Meat eicosapentaenoic acid content
CSS_11	Adaptation	ADIPOQ	cholesterol efflux	Fleece yield
CSS_11	Adaptation	ADIPOQ	cholesterol efflux	Muscle depth at third lumbar
CSS_11	Adaptation	ADIPOQ	cholesterol efflux	Reproductive seasonality
CSS_11	Adaptation	ADIPOQ	cholesterol efflux	Fecal egg count
CSS_11	Adaptation	ADIPOQ	cholesterol efflux	Bone weight in carcass
CSS_11	Adaptation	ADIPOQ	cholesterol efflux	Meat docosapentaenoic acid content
CSS_11	Adaptation	ADIPOQ	cholesterol efflux	Carcass fat percentage
CSS_11	Adaptation	ADIPOQ	response to purine-containing compound	Salmonella abortusovis susceptibility
CSS_11	Adaptation	ADIPOQ	response to purine-containing compound	Lean meat yield percentage
CSS_11	Adaptation	ADIPOQ	response to purine-containing compound	Greasy fleece weight
CSS_11	Adaptation	ADIPOQ	response to purine-containing compound	Meat eicosapentaenoic acid content
CSS_11	Adaptation	ADIPOQ	response to purine-containing compound	Fleece yield
CSS_11	Adaptation	ADIPOQ	response to purine-containing compound	Muscle depth at third lumbar
CSS_11	Adaptation	ADIPOQ	response to purine-containing compound	Reproductive seasonality
CSS_11	Adaptation	ADIPOQ	response to purine-containing compound	Fecal egg count
CSS_11	Adaptation	ADIPOQ	response to purine-containing compound	Bone weight in carcass
CSS_11	Adaptation	ADIPOQ	response to purine-containing compound	Meat docosapentaenoic acid content
CSS_11	Adaptation	ADIPOQ	response to purine-containing compound	Carcass fat percentage
CSS_11	Adaptation	ADIPOQ	regulation of cell motility	Salmonella abortusovis susceptibility
CSS_11	Adaptation	ADIPOQ	regulation of cell motility	Lean meat yield percentage
CSS_11	Adaptation	ADIPOQ	regulation of cell motility	Greasy fleece weight
CSS_11	Adaptation	ADIPOQ	regulation of cell motility	Meat eicosapentaenoic acid content
CSS_11	Adaptation	ADIPOQ	regulation of cell motility	Fleece yield
CSS_11	Adaptation	ADIPOQ	regulation of cell motility	Muscle depth at third lumbar
CSS_11	Adaptation	ADIPOQ	regulation of cell motility	Reproductive seasonality
CSS_11	Adaptation	ADIPOQ	regulation of cell motility	Fecal egg count
CSS_11	Adaptation	ADIPOQ	regulation of cell motility	Bone weight in carcass
CSS_11	Adaptation	ADIPOQ	regulation of cell motility	Meat docosapentaenoic acid content
CSS_11	Adaptation	ADIPOQ	regulation of cell motility	Carcass fat percentage
CSS_11	Adaptation	ADIPOQ	regulation of cytokine production	Salmonella abortusovis susceptibility
CSS_11	Adaptation	ADIPOQ	regulation of cytokine production	Lean meat yield percentage
CSS_11	Adaptation	ADIPOQ	regulation of cytokine production	Greasy fleece weight
CSS_11	Adaptation	ADIPOQ	regulation of cytokine production	Meat eicosapentaenoic acid content
CSS_11	Adaptation	ADIPOQ	regulation of cytokine production	Fleece yield
CSS_11	Adaptation	ADIPOQ	regulation of cytokine production	Muscle depth at third lumbar
CSS_11	Adaptation	ADIPOQ	regulation of cytokine production	Reproductive seasonality
CSS_11	Adaptation	ADIPOQ	regulation of cytokine production	Fecal egg count
CSS_11	Adaptation	ADIPOQ	regulation of cytokine production	Bone weight in carcass
CSS_11	Adaptation	ADIPOQ	regulation of cytokine production	Meat docosapentaenoic acid content
CSS_11	Adaptation	ADIPOQ	regulation of cytokine production	Carcass fat percentage
CSS_11	Adaptation	ADIPOQ	adaptive thermogenesis	Salmonella abortusovis susceptibility
CSS_11	Adaptation	ADIPOQ	adaptive thermogenesis	Lean meat yield percentage
CSS_11	Adaptation	ADIPOQ	adaptive thermogenesis	Greasy fleece weight
CSS_11	Adaptation	ADIPOQ	adaptive thermogenesis	Meat eicosapentaenoic acid content
CSS_11	Adaptation	ADIPOQ	adaptive thermogenesis	Fleece yield
CSS_11	Adaptation	ADIPOQ	adaptive thermogenesis	Muscle depth at third lumbar
CSS_11	Adaptation	ADIPOQ	adaptive thermogenesis	Reproductive seasonality
CSS_11	Adaptation	ADIPOQ	adaptive thermogenesis	Fecal egg count
CSS_11	Adaptation	ADIPOQ	adaptive thermogenesis	Bone weight in carcass
CSS_11	Adaptation	ADIPOQ	adaptive thermogenesis	Meat docosapentaenoic acid content
CSS_11	Adaptation	ADIPOQ	adaptive thermogenesis	Carcass fat percentage
CSS_11	Adaptation	ADIPOQ	myeloid leukocyte differentiation	Salmonella abortusovis susceptibility
CSS_11	Adaptation	ADIPOQ	myeloid leukocyte differentiation	Lean meat yield percentage
CSS_11	Adaptation	ADIPOQ	myeloid leukocyte differentiation	Greasy fleece weight
CSS_11	Adaptation	ADIPOQ	myeloid leukocyte differentiation	Meat eicosapentaenoic acid content
CSS_11	Adaptation	ADIPOQ	myeloid leukocyte differentiation	Fleece yield
CSS_11	Adaptation	ADIPOQ	myeloid leukocyte differentiation	Muscle depth at third lumbar
CSS_11	Adaptation	ADIPOQ	myeloid leukocyte differentiation	Reproductive seasonality
CSS_11	Adaptation	ADIPOQ	myeloid leukocyte differentiation	Fecal egg count
CSS_11	Adaptation	ADIPOQ	myeloid leukocyte differentiation	Bone weight in carcass
CSS_11	Adaptation	ADIPOQ	myeloid leukocyte differentiation	Meat docosapentaenoic acid content
CSS_11	Adaptation	ADIPOQ	myeloid leukocyte differentiation	Carcass fat percentage
CSS_11	Adaptation	ADIPOQ	MAPK cascade	Salmonella abortusovis susceptibility
CSS_11	Adaptation	ADIPOQ	MAPK cascade	Lean meat yield percentage
CSS_11	Adaptation	ADIPOQ	MAPK cascade	Greasy fleece weight
CSS_11	Adaptation	ADIPOQ	MAPK cascade	Meat eicosapentaenoic acid content
CSS_11	Adaptation	ADIPOQ	MAPK cascade	Fleece yield
CSS_11	Adaptation	ADIPOQ	MAPK cascade	Muscle depth at third lumbar
CSS_11	Adaptation	ADIPOQ	MAPK cascade	Reproductive seasonality
CSS_11	Adaptation	ADIPOQ	MAPK cascade	Fecal egg count
CSS_11	Adaptation	ADIPOQ	MAPK cascade	Bone weight in carcass
CSS_11	Adaptation	ADIPOQ	MAPK cascade	Meat docosapentaenoic acid content
CSS_11	Adaptation	ADIPOQ	MAPK cascade	Carcass fat percentage
CSS_11	Adaptation	ADIPOQ	response to hormone	Salmonella abortusovis susceptibility
CSS_11	Adaptation	ADIPOQ	response to hormone	Lean meat yield percentage
CSS_11	Adaptation	ADIPOQ	response to hormone	Greasy fleece weight
CSS_11	Adaptation	ADIPOQ	response to hormone	Meat eicosapentaenoic acid content
CSS_11	Adaptation	ADIPOQ	response to hormone	Fleece yield
CSS_11	Adaptation	ADIPOQ	response to hormone	Muscle depth at third lumbar
CSS_11	Adaptation	ADIPOQ	response to hormone	Reproductive seasonality
CSS_11	Adaptation	ADIPOQ	response to hormone	Fecal egg count
CSS_11	Adaptation	ADIPOQ	response to hormone	Bone weight in carcass
CSS_11	Adaptation	ADIPOQ	response to hormone	Meat docosapentaenoic acid content
CSS_11	Adaptation	ADIPOQ	response to hormone	Carcass fat percentage
CSS_11	Adaptation	ADIPOQ	positive regulation of cholesterol efflux	Salmonella abortusovis susceptibility
CSS_11	Adaptation	ADIPOQ	positive regulation of cholesterol efflux	Lean meat yield percentage
CSS_11	Adaptation	ADIPOQ	positive regulation of cholesterol efflux	Greasy fleece weight
CSS_11	Adaptation	ADIPOQ	positive regulation of cholesterol efflux	Meat eicosapentaenoic acid content
CSS_11	Adaptation	ADIPOQ	positive regulation of cholesterol efflux	Fleece yield
CSS_11	Adaptation	ADIPOQ	positive regulation of cholesterol efflux	Muscle depth at third lumbar
CSS_11	Adaptation	ADIPOQ	positive regulation of cholesterol efflux	Reproductive seasonality
CSS_11	Adaptation	ADIPOQ	positive regulation of cholesterol efflux	Fecal egg count
CSS_11	Adaptation	ADIPOQ	positive regulation of cholesterol efflux	Bone weight in carcass
CSS_11	Adaptation	ADIPOQ	positive regulation of cholesterol efflux	Meat docosapentaenoic acid content
CSS_11	Adaptation	ADIPOQ	positive regulation of cholesterol efflux	Carcass fat percentage
CSS_11	Adaptation	ADIPOQ	regulation of protein kinase activity	Salmonella abortusovis susceptibility
CSS_11	Adaptation	ADIPOQ	regulation of protein kinase activity	Lean meat yield percentage
CSS_11	Adaptation	ADIPOQ	regulation of protein kinase activity	Greasy fleece weight
CSS_11	Adaptation	ADIPOQ	regulation of protein kinase activity	Meat eicosapentaenoic acid content
CSS_11	Adaptation	ADIPOQ	regulation of protein kinase activity	Fleece yield
CSS_11	Adaptation	ADIPOQ	regulation of protein kinase activity	Muscle depth at third lumbar
CSS_11	Adaptation	ADIPOQ	regulation of protein kinase activity	Reproductive seasonality
CSS_11	Adaptation	ADIPOQ	regulation of protein kinase activity	Fecal egg count
CSS_11	Adaptation	ADIPOQ	regulation of protein kinase activity	Bone weight in carcass
CSS_11	Adaptation	ADIPOQ	regulation of protein kinase activity	Meat docosapentaenoic acid content
CSS_11	Adaptation	ADIPOQ	regulation of protein kinase activity	Carcass fat percentage
CSS_11	Adaptation	ADIPOQ	DNA biosynthetic process	Salmonella abortusovis susceptibility
CSS_11	Adaptation	ADIPOQ	DNA biosynthetic process	Lean meat yield percentage
CSS_11	Adaptation	ADIPOQ	DNA biosynthetic process	Greasy fleece weight
CSS_11	Adaptation	ADIPOQ	DNA biosynthetic process	Meat eicosapentaenoic acid content
CSS_11	Adaptation	ADIPOQ	DNA biosynthetic process	Fleece yield
CSS_11	Adaptation	ADIPOQ	DNA biosynthetic process	Muscle depth at third lumbar
CSS_11	Adaptation	ADIPOQ	DNA biosynthetic process	Reproductive seasonality
CSS_11	Adaptation	ADIPOQ	DNA biosynthetic process	Fecal egg count
CSS_11	Adaptation	ADIPOQ	DNA biosynthetic process	Bone weight in carcass
CSS_11	Adaptation	ADIPOQ	DNA biosynthetic process	Meat docosapentaenoic acid content
CSS_11	Adaptation	ADIPOQ	DNA biosynthetic process	Carcass fat percentage
CSS_11	Adaptation	ADIPOQ	multicellular organismal-level homeostasis	Salmonella abortusovis susceptibility
CSS_11	Adaptation	ADIPOQ	multicellular organismal-level homeostasis	Lean meat yield percentage
CSS_11	Adaptation	ADIPOQ	multicellular organismal-level homeostasis	Greasy fleece weight
CSS_11	Adaptation	ADIPOQ	multicellular organismal-level homeostasis	Meat eicosapentaenoic acid content
CSS_11	Adaptation	ADIPOQ	multicellular organismal-level homeostasis	Fleece yield
CSS_11	Adaptation	ADIPOQ	multicellular organismal-level homeostasis	Muscle depth at third lumbar
CSS_11	Adaptation	ADIPOQ	multicellular organismal-level homeostasis	Reproductive seasonality
CSS_11	Adaptation	ADIPOQ	multicellular organismal-level homeostasis	Fecal egg count
CSS_11	Adaptation	ADIPOQ	multicellular organismal-level homeostasis	Bone weight in carcass
CSS_11	Adaptation	ADIPOQ	multicellular organismal-level homeostasis	Meat docosapentaenoic acid content
CSS_11	Adaptation	ADIPOQ	multicellular organismal-level homeostasis	Carcass fat percentage
CSS_11	Adaptation	ADIPOQ	positive regulation of small molecule metabolic process	Salmonella abortusovis susceptibility
CSS_11	Adaptation	ADIPOQ	positive regulation of small molecule metabolic process	Lean meat yield percentage
CSS_11	Adaptation	ADIPOQ	positive regulation of small molecule metabolic process	Greasy fleece weight
CSS_11	Adaptation	ADIPOQ	positive regulation of small molecule metabolic process	Meat eicosapentaenoic acid content
CSS_11	Adaptation	ADIPOQ	positive regulation of small molecule metabolic process	Fleece yield
CSS_11	Adaptation	ADIPOQ	positive regulation of small molecule metabolic process	Muscle depth at third lumbar
CSS_11	Adaptation	ADIPOQ	positive regulation of small molecule metabolic process	Reproductive seasonality
CSS_11	Adaptation	ADIPOQ	positive regulation of small molecule metabolic process	Fecal egg count
CSS_11	Adaptation	ADIPOQ	positive regulation of small molecule metabolic process	Bone weight in carcass
CSS_11	Adaptation	ADIPOQ	positive regulation of small molecule metabolic process	Meat docosapentaenoic acid content
CSS_11	Adaptation	ADIPOQ	positive regulation of small molecule metabolic process	Carcass fat percentage
CSS_11	Adaptation	ADIPOQ	response to organophosphorus	Salmonella abortusovis susceptibility
CSS_11	Adaptation	ADIPOQ	response to organophosphorus	Lean meat yield percentage
CSS_11	Adaptation	ADIPOQ	response to organophosphorus	Greasy fleece weight
CSS_11	Adaptation	ADIPOQ	response to organophosphorus	Meat eicosapentaenoic acid content
CSS_11	Adaptation	ADIPOQ	response to organophosphorus	Fleece yield
CSS_11	Adaptation	ADIPOQ	response to organophosphorus	Muscle depth at third lumbar
CSS_11	Adaptation	ADIPOQ	response to organophosphorus	Reproductive seasonality
CSS_11	Adaptation	ADIPOQ	response to organophosphorus	Fecal egg count
CSS_11	Adaptation	ADIPOQ	response to organophosphorus	Bone weight in carcass
CSS_11	Adaptation	ADIPOQ	response to organophosphorus	Meat docosapentaenoic acid content
CSS_11	Adaptation	ADIPOQ	response to organophosphorus	Carcass fat percentage
CSS_11	Adaptation	ADIPOQ	regulation of inflammatory response	Salmonella abortusovis susceptibility
CSS_11	Adaptation	ADIPOQ	regulation of inflammatory response	Lean meat yield percentage
CSS_11	Adaptation	ADIPOQ	regulation of inflammatory response	Greasy fleece weight
CSS_11	Adaptation	ADIPOQ	regulation of inflammatory response	Meat eicosapentaenoic acid content
CSS_11	Adaptation	ADIPOQ	regulation of inflammatory response	Fleece yield
CSS_11	Adaptation	ADIPOQ	regulation of inflammatory response	Muscle depth at third lumbar
CSS_11	Adaptation	ADIPOQ	regulation of inflammatory response	Reproductive seasonality
CSS_11	Adaptation	ADIPOQ	regulation of inflammatory response	Fecal egg count
CSS_11	Adaptation	ADIPOQ	regulation of inflammatory response	Bone weight in carcass
CSS_11	Adaptation	ADIPOQ	regulation of inflammatory response	Meat docosapentaenoic acid content
CSS_11	Adaptation	ADIPOQ	regulation of inflammatory response	Carcass fat percentage
CSS_11	Adaptation	ADIPOQ	regulation of transferase activity	Salmonella abortusovis susceptibility
CSS_11	Adaptation	ADIPOQ	regulation of transferase activity	Lean meat yield percentage
CSS_11	Adaptation	ADIPOQ	regulation of transferase activity	Greasy fleece weight
CSS_11	Adaptation	ADIPOQ	regulation of transferase activity	Meat eicosapentaenoic acid content
CSS_11	Adaptation	ADIPOQ	regulation of transferase activity	Fleece yield
CSS_11	Adaptation	ADIPOQ	regulation of transferase activity	Muscle depth at third lumbar
CSS_11	Adaptation	ADIPOQ	regulation of transferase activity	Reproductive seasonality
CSS_11	Adaptation	ADIPOQ	regulation of transferase activity	Fecal egg count
CSS_11	Adaptation	ADIPOQ	regulation of transferase activity	Bone weight in carcass
CSS_11	Adaptation	ADIPOQ	regulation of transferase activity	Meat docosapentaenoic acid content
CSS_11	Adaptation	ADIPOQ	regulation of transferase activity	Carcass fat percentage
CSS_11	Adaptation	ADIPOQ	positive regulation of intracellular signal transduction	Salmonella abortusovis susceptibility
CSS_11	Adaptation	ADIPOQ	positive regulation of intracellular signal transduction	Lean meat yield percentage
CSS_11	Adaptation	ADIPOQ	positive regulation of intracellular signal transduction	Greasy fleece weight
CSS_11	Adaptation	ADIPOQ	positive regulation of intracellular signal transduction	Meat eicosapentaenoic acid content
CSS_11	Adaptation	ADIPOQ	positive regulation of intracellular signal transduction	Fleece yield
CSS_11	Adaptation	ADIPOQ	positive regulation of intracellular signal transduction	Muscle depth at third lumbar
CSS_11	Adaptation	ADIPOQ	positive regulation of intracellular signal transduction	Reproductive seasonality
CSS_11	Adaptation	ADIPOQ	positive regulation of intracellular signal transduction	Fecal egg count
CSS_11	Adaptation	ADIPOQ	positive regulation of intracellular signal transduction	Bone weight in carcass
CSS_11	Adaptation	ADIPOQ	positive regulation of intracellular signal transduction	Meat docosapentaenoic acid content
CSS_11	Adaptation	ADIPOQ	positive regulation of intracellular signal transduction	Carcass fat percentage
CSS_11	Adaptation	ADIPOQ	hexose metabolic process	Salmonella abortusovis susceptibility
CSS_11	Adaptation	ADIPOQ	hexose metabolic process	Lean meat yield percentage
CSS_11	Adaptation	ADIPOQ	hexose metabolic process	Greasy fleece weight
CSS_11	Adaptation	ADIPOQ	hexose metabolic process	Meat eicosapentaenoic acid content
CSS_11	Adaptation	ADIPOQ	hexose metabolic process	Fleece yield
CSS_11	Adaptation	ADIPOQ	hexose metabolic process	Muscle depth at third lumbar
CSS_11	Adaptation	ADIPOQ	hexose metabolic process	Reproductive seasonality
CSS_11	Adaptation	ADIPOQ	hexose metabolic process	Fecal egg count
CSS_11	Adaptation	ADIPOQ	hexose metabolic process	Bone weight in carcass
CSS_11	Adaptation	ADIPOQ	hexose metabolic process	Meat docosapentaenoic acid content
CSS_11	Adaptation	ADIPOQ	hexose metabolic process	Carcass fat percentage
CSS_11	Adaptation	ADIPOQ	regulation of protein transport	Salmonella abortusovis susceptibility
CSS_11	Adaptation	ADIPOQ	regulation of protein transport	Lean meat yield percentage
CSS_11	Adaptation	ADIPOQ	regulation of protein transport	Greasy fleece weight
CSS_11	Adaptation	ADIPOQ	regulation of protein transport	Meat eicosapentaenoic acid content
CSS_11	Adaptation	ADIPOQ	regulation of protein transport	Fleece yield
CSS_11	Adaptation	ADIPOQ	regulation of protein transport	Muscle depth at third lumbar
CSS_11	Adaptation	ADIPOQ	regulation of protein transport	Reproductive seasonality
CSS_11	Adaptation	ADIPOQ	regulation of protein transport	Fecal egg count
CSS_11	Adaptation	ADIPOQ	regulation of protein transport	Bone weight in carcass
CSS_11	Adaptation	ADIPOQ	regulation of protein transport	Meat docosapentaenoic acid content
CSS_11	Adaptation	ADIPOQ	regulation of protein transport	Carcass fat percentage
CSS_11	Adaptation	ADIPOQ	inflammatory response	Salmonella abortusovis susceptibility
CSS_11	Adaptation	ADIPOQ	inflammatory response	Lean meat yield percentage
CSS_11	Adaptation	ADIPOQ	inflammatory response	Greasy fleece weight
CSS_11	Adaptation	ADIPOQ	inflammatory response	Meat eicosapentaenoic acid content
CSS_11	Adaptation	ADIPOQ	inflammatory response	Fleece yield
CSS_11	Adaptation	ADIPOQ	inflammatory response	Muscle depth at third lumbar
CSS_11	Adaptation	ADIPOQ	inflammatory response	Reproductive seasonality
CSS_11	Adaptation	ADIPOQ	inflammatory response	Fecal egg count
CSS_11	Adaptation	ADIPOQ	inflammatory response	Bone weight in carcass
CSS_11	Adaptation	ADIPOQ	inflammatory response	Meat docosapentaenoic acid content
CSS_11	Adaptation	ADIPOQ	inflammatory response	Carcass fat percentage
CSS_11	Adaptation	ADIPOQ	negative regulation of cellular component organization	Salmonella abortusovis susceptibility
CSS_11	Adaptation	ADIPOQ	negative regulation of cellular component organization	Lean meat yield percentage
CSS_11	Adaptation	ADIPOQ	negative regulation of cellular component organization	Greasy fleece weight
CSS_11	Adaptation	ADIPOQ	negative regulation of cellular component organization	Meat eicosapentaenoic acid content
CSS_11	Adaptation	ADIPOQ	negative regulation of cellular component organization	Fleece yield
CSS_11	Adaptation	ADIPOQ	negative regulation of cellular component organization	Muscle depth at third lumbar
CSS_11	Adaptation	ADIPOQ	negative regulation of cellular component organization	Reproductive seasonality
CSS_11	Adaptation	ADIPOQ	negative regulation of cellular component organization	Fecal egg count
CSS_11	Adaptation	ADIPOQ	negative regulation of cellular component organization	Bone weight in carcass
CSS_11	Adaptation	ADIPOQ	negative regulation of cellular component organization	Meat docosapentaenoic acid content
CSS_11	Adaptation	ADIPOQ	negative regulation of cellular component organization	Carcass fat percentage
CSS_11	Adaptation	ADIPOQ	circulatory system process	Salmonella abortusovis susceptibility
CSS_11	Adaptation	ADIPOQ	circulatory system process	Lean meat yield percentage
CSS_11	Adaptation	ADIPOQ	circulatory system process	Greasy fleece weight
CSS_11	Adaptation	ADIPOQ	circulatory system process	Meat eicosapentaenoic acid content
CSS_11	Adaptation	ADIPOQ	circulatory system process	Fleece yield
CSS_11	Adaptation	ADIPOQ	circulatory system process	Muscle depth at third lumbar
CSS_11	Adaptation	ADIPOQ	circulatory system process	Reproductive seasonality
CSS_11	Adaptation	ADIPOQ	circulatory system process	Fecal egg count
CSS_11	Adaptation	ADIPOQ	circulatory system process	Bone weight in carcass
CSS_11	Adaptation	ADIPOQ	circulatory system process	Meat docosapentaenoic acid content
CSS_11	Adaptation	ADIPOQ	circulatory system process	Carcass fat percentage
CSS_11	Adaptation	ADIPOQ	cellular response to organonitrogen compound	Salmonella abortusovis susceptibility
CSS_11	Adaptation	ADIPOQ	cellular response to organonitrogen compound	Lean meat yield percentage
CSS_11	Adaptation	ADIPOQ	cellular response to organonitrogen compound	Greasy fleece weight
CSS_11	Adaptation	ADIPOQ	cellular response to organonitrogen compound	Meat eicosapentaenoic acid content
CSS_11	Adaptation	ADIPOQ	cellular response to organonitrogen compound	Fleece yield
CSS_11	Adaptation	ADIPOQ	cellular response to organonitrogen compound	Muscle depth at third lumbar
CSS_11	Adaptation	ADIPOQ	cellular response to organonitrogen compound	Reproductive seasonality
CSS_11	Adaptation	ADIPOQ	cellular response to organonitrogen compound	Fecal egg count
CSS_11	Adaptation	ADIPOQ	cellular response to organonitrogen compound	Bone weight in carcass
CSS_11	Adaptation	ADIPOQ	cellular response to organonitrogen compound	Meat docosapentaenoic acid content
CSS_11	Adaptation	ADIPOQ	cellular response to organonitrogen compound	Carcass fat percentage
CSS_11	Adaptation	ADIPOQ	negative regulation of developmental process	Salmonella abortusovis susceptibility
CSS_11	Adaptation	ADIPOQ	negative regulation of developmental process	Lean meat yield percentage
CSS_11	Adaptation	ADIPOQ	negative regulation of developmental process	Greasy fleece weight
CSS_11	Adaptation	ADIPOQ	negative regulation of developmental process	Meat eicosapentaenoic acid content
CSS_11	Adaptation	ADIPOQ	negative regulation of developmental process	Fleece yield
CSS_11	Adaptation	ADIPOQ	negative regulation of developmental process	Muscle depth at third lumbar
CSS_11	Adaptation	ADIPOQ	negative regulation of developmental process	Reproductive seasonality
CSS_11	Adaptation	ADIPOQ	negative regulation of developmental process	Fecal egg count
CSS_11	Adaptation	ADIPOQ	negative regulation of developmental process	Bone weight in carcass
CSS_11	Adaptation	ADIPOQ	negative regulation of developmental process	Meat docosapentaenoic acid content
CSS_11	Adaptation	ADIPOQ	negative regulation of developmental process	Carcass fat percentage
CSS_11	Adaptation	ADIPOQ	rhythmic process	Salmonella abortusovis susceptibility
CSS_11	Adaptation	ADIPOQ	rhythmic process	Lean meat yield percentage
CSS_11	Adaptation	ADIPOQ	rhythmic process	Greasy fleece weight
CSS_11	Adaptation	ADIPOQ	rhythmic process	Meat eicosapentaenoic acid content
CSS_11	Adaptation	ADIPOQ	rhythmic process	Fleece yield
CSS_11	Adaptation	ADIPOQ	rhythmic process	Muscle depth at third lumbar
CSS_11	Adaptation	ADIPOQ	rhythmic process	Reproductive seasonality
CSS_11	Adaptation	ADIPOQ	rhythmic process	Fecal egg count
CSS_11	Adaptation	ADIPOQ	rhythmic process	Bone weight in carcass
CSS_11	Adaptation	ADIPOQ	rhythmic process	Meat docosapentaenoic acid content
CSS_11	Adaptation	ADIPOQ	rhythmic process	Carcass fat percentage
CSS_11	Adaptation	ADIPOQ	regulation of protein localization	Salmonella abortusovis susceptibility
CSS_11	Adaptation	ADIPOQ	regulation of protein localization	Lean meat yield percentage
CSS_11	Adaptation	ADIPOQ	regulation of protein localization	Greasy fleece weight
CSS_11	Adaptation	ADIPOQ	regulation of protein localization	Meat eicosapentaenoic acid content
CSS_11	Adaptation	ADIPOQ	regulation of protein localization	Fleece yield
CSS_11	Adaptation	ADIPOQ	regulation of protein localization	Muscle depth at third lumbar
CSS_11	Adaptation	ADIPOQ	regulation of protein localization	Reproductive seasonality
CSS_11	Adaptation	ADIPOQ	regulation of protein localization	Fecal egg count
CSS_11	Adaptation	ADIPOQ	regulation of protein localization	Bone weight in carcass
CSS_11	Adaptation	ADIPOQ	regulation of protein localization	Meat docosapentaenoic acid content
CSS_11	Adaptation	ADIPOQ	regulation of protein localization	Carcass fat percentage
CSS_11	Adaptation	ADIPOQ	regulation of cellular localization	Salmonella abortusovis susceptibility
CSS_11	Adaptation	ADIPOQ	regulation of cellular localization	Lean meat yield percentage
CSS_11	Adaptation	ADIPOQ	regulation of cellular localization	Greasy fleece weight
CSS_11	Adaptation	ADIPOQ	regulation of cellular localization	Meat eicosapentaenoic acid content
CSS_11	Adaptation	ADIPOQ	regulation of cellular localization	Fleece yield
CSS_11	Adaptation	ADIPOQ	regulation of cellular localization	Muscle depth at third lumbar
CSS_11	Adaptation	ADIPOQ	regulation of cellular localization	Reproductive seasonality
CSS_11	Adaptation	ADIPOQ	regulation of cellular localization	Fecal egg count
CSS_11	Adaptation	ADIPOQ	regulation of cellular localization	Bone weight in carcass
CSS_11	Adaptation	ADIPOQ	regulation of cellular localization	Meat docosapentaenoic acid content
CSS_11	Adaptation	ADIPOQ	regulation of cellular localization	Carcass fat percentage
CSS_11	Adaptation	ADIPOQ	regulation of kinase activity	Salmonella abortusovis susceptibility
CSS_11	Adaptation	ADIPOQ	regulation of kinase activity	Lean meat yield percentage
CSS_11	Adaptation	ADIPOQ	regulation of kinase activity	Greasy fleece weight
CSS_11	Adaptation	ADIPOQ	regulation of kinase activity	Meat eicosapentaenoic acid content
CSS_11	Adaptation	ADIPOQ	regulation of kinase activity	Fleece yield
CSS_11	Adaptation	ADIPOQ	regulation of kinase activity	Muscle depth at third lumbar
CSS_11	Adaptation	ADIPOQ	regulation of kinase activity	Reproductive seasonality
CSS_11	Adaptation	ADIPOQ	regulation of kinase activity	Fecal egg count
CSS_11	Adaptation	ADIPOQ	regulation of kinase activity	Bone weight in carcass
CSS_11	Adaptation	ADIPOQ	regulation of kinase activity	Meat docosapentaenoic acid content
CSS_11	Adaptation	ADIPOQ	regulation of kinase activity	Carcass fat percentage
CSS_11	Adaptation	ADIPOQ	regulation of cellular ketone metabolic process	Salmonella abortusovis susceptibility
CSS_11	Adaptation	ADIPOQ	regulation of cellular ketone metabolic process	Lean meat yield percentage
CSS_11	Adaptation	ADIPOQ	regulation of cellular ketone metabolic process	Greasy fleece weight
CSS_11	Adaptation	ADIPOQ	regulation of cellular ketone metabolic process	Meat eicosapentaenoic acid content
CSS_11	Adaptation	ADIPOQ	regulation of cellular ketone metabolic process	Fleece yield
CSS_11	Adaptation	ADIPOQ	regulation of cellular ketone metabolic process	Muscle depth at third lumbar
CSS_11	Adaptation	ADIPOQ	regulation of cellular ketone metabolic process	Reproductive seasonality
CSS_11	Adaptation	ADIPOQ	regulation of cellular ketone metabolic process	Fecal egg count
CSS_11	Adaptation	ADIPOQ	regulation of cellular ketone metabolic process	Bone weight in carcass
CSS_11	Adaptation	ADIPOQ	regulation of cellular ketone metabolic process	Meat docosapentaenoic acid content
CSS_11	Adaptation	ADIPOQ	regulation of cellular ketone metabolic process	Carcass fat percentage
CSS_11	Adaptation	ADIPOQ	fat cell differentiation	Salmonella abortusovis susceptibility
CSS_11	Adaptation	ADIPOQ	fat cell differentiation	Lean meat yield percentage
CSS_11	Adaptation	ADIPOQ	fat cell differentiation	Greasy fleece weight
CSS_11	Adaptation	ADIPOQ	fat cell differentiation	Meat eicosapentaenoic acid content
CSS_11	Adaptation	ADIPOQ	fat cell differentiation	Fleece yield
CSS_11	Adaptation	ADIPOQ	fat cell differentiation	Muscle depth at third lumbar
CSS_11	Adaptation	ADIPOQ	fat cell differentiation	Reproductive seasonality
CSS_11	Adaptation	ADIPOQ	fat cell differentiation	Fecal egg count
CSS_11	Adaptation	ADIPOQ	fat cell differentiation	Bone weight in carcass
CSS_11	Adaptation	ADIPOQ	fat cell differentiation	Meat docosapentaenoic acid content
CSS_11	Adaptation	ADIPOQ	fat cell differentiation	Carcass fat percentage
CSS_11	Adaptation	ADIPOQ	carbohydrate metabolic process	Salmonella abortusovis susceptibility
CSS_11	Adaptation	ADIPOQ	carbohydrate metabolic process	Lean meat yield percentage
CSS_11	Adaptation	ADIPOQ	carbohydrate metabolic process	Greasy fleece weight
CSS_11	Adaptation	ADIPOQ	carbohydrate metabolic process	Meat eicosapentaenoic acid content
CSS_11	Adaptation	ADIPOQ	carbohydrate metabolic process	Fleece yield
CSS_11	Adaptation	ADIPOQ	carbohydrate metabolic process	Muscle depth at third lumbar
CSS_11	Adaptation	ADIPOQ	carbohydrate metabolic process	Reproductive seasonality
CSS_11	Adaptation	ADIPOQ	carbohydrate metabolic process	Fecal egg count
CSS_11	Adaptation	ADIPOQ	carbohydrate metabolic process	Bone weight in carcass
CSS_11	Adaptation	ADIPOQ	carbohydrate metabolic process	Meat docosapentaenoic acid content
CSS_11	Adaptation	ADIPOQ	carbohydrate metabolic process	Carcass fat percentage
CSS_12	Production	GHSR	feeding behavior	Salmonella abortusovis susceptibility
CSS_12	Production	GHSR	feeding behavior	Meat docosapentaenoic acid content
CSS_12	Production	GHSR	feeding behavior	Fleece yield
CSS_12	Production	GHSR	feeding behavior	Milk fat percentage
CSS_12	Production	GHSR	feeding behavior	Lean meat yield percentage
CSS_12	Production	GHSR	feeding behavior	Bone weight in carcass
CSS_12	Production	GHSR	feeding behavior	Meat eicosapentaenoic acid content
CSS_12	Production	GHSR	feeding behavior	Tail fat deposition
CSS_12	Production	GHSR	feeding behavior	Reproductive seasonality
CSS_12	Production	GHSR	feeding behavior	Fecal egg count
CSS_12	Production	GHSR	feeding behavior	Carcass fat percentage
CSS_12	Production	GHSR	postsynapse	Salmonella abortusovis susceptibility
CSS_12	Production	GHSR	postsynapse	Meat docosapentaenoic acid content
CSS_12	Production	GHSR	postsynapse	Fleece yield
CSS_12	Production	GHSR	postsynapse	Milk fat percentage
CSS_12	Production	GHSR	postsynapse	Lean meat yield percentage
CSS_12	Production	GHSR	postsynapse	Bone weight in carcass
CSS_12	Production	GHSR	postsynapse	Meat eicosapentaenoic acid content
CSS_12	Production	GHSR	postsynapse	Tail fat deposition
CSS_12	Production	GHSR	postsynapse	Reproductive seasonality
CSS_12	Production	GHSR	postsynapse	Fecal egg count
CSS_12	Production	GHSR	postsynapse	Carcass fat percentage
CSS_12	Production	GHSR	multicellular organismal reproductive process	Salmonella abortusovis susceptibility
CSS_12	Production	GHSR	multicellular organismal reproductive process	Meat docosapentaenoic acid content
CSS_12	Production	GHSR	multicellular organismal reproductive process	Fleece yield
CSS_12	Production	GHSR	multicellular organismal reproductive process	Milk fat percentage
CSS_12	Production	GHSR	multicellular organismal reproductive process	Lean meat yield percentage
CSS_12	Production	GHSR	multicellular organismal reproductive process	Bone weight in carcass
CSS_12	Production	GHSR	multicellular organismal reproductive process	Meat eicosapentaenoic acid content
CSS_12	Production	GHSR	multicellular organismal reproductive process	Tail fat deposition
CSS_12	Production	GHSR	multicellular organismal reproductive process	Reproductive seasonality
CSS_12	Production	GHSR	multicellular organismal reproductive process	Fecal egg count
CSS_12	Production	GHSR	multicellular organismal reproductive process	Carcass fat percentage
CSS_12	Production	GHSR	developmental process involved in reproduction	Salmonella abortusovis susceptibility
CSS_12	Production	GHSR	developmental process involved in reproduction	Meat docosapentaenoic acid content
CSS_12	Production	GHSR	developmental process involved in reproduction	Fleece yield
CSS_12	Production	GHSR	developmental process involved in reproduction	Milk fat percentage
CSS_12	Production	GHSR	developmental process involved in reproduction	Lean meat yield percentage
CSS_12	Production	GHSR	developmental process involved in reproduction	Bone weight in carcass
CSS_12	Production	GHSR	developmental process involved in reproduction	Meat eicosapentaenoic acid content
CSS_12	Production	GHSR	developmental process involved in reproduction	Tail fat deposition
CSS_12	Production	GHSR	developmental process involved in reproduction	Reproductive seasonality
CSS_12	Production	GHSR	developmental process involved in reproduction	Fecal egg count
CSS_12	Production	GHSR	developmental process involved in reproduction	Carcass fat percentage
CSS_12	Production	GHSR	synaptic signaling	Salmonella abortusovis susceptibility
CSS_12	Production	GHSR	synaptic signaling	Meat docosapentaenoic acid content
CSS_12	Production	GHSR	synaptic signaling	Fleece yield
CSS_12	Production	GHSR	synaptic signaling	Milk fat percentage
CSS_12	Production	GHSR	synaptic signaling	Lean meat yield percentage
CSS_12	Production	GHSR	synaptic signaling	Bone weight in carcass
CSS_12	Production	GHSR	synaptic signaling	Meat eicosapentaenoic acid content
CSS_12	Production	GHSR	synaptic signaling	Tail fat deposition
CSS_12	Production	GHSR	synaptic signaling	Reproductive seasonality
CSS_12	Production	GHSR	synaptic signaling	Fecal egg count
CSS_12	Production	GHSR	synaptic signaling	Carcass fat percentage
CSS_12	Production	GHSR	hormone binding	Salmonella abortusovis susceptibility
CSS_12	Production	GHSR	hormone binding	Meat docosapentaenoic acid content
CSS_12	Production	GHSR	hormone binding	Fleece yield
CSS_12	Production	GHSR	hormone binding	Milk fat percentage
CSS_12	Production	GHSR	hormone binding	Lean meat yield percentage
CSS_12	Production	GHSR	hormone binding	Bone weight in carcass
CSS_12	Production	GHSR	hormone binding	Meat eicosapentaenoic acid content
CSS_12	Production	GHSR	hormone binding	Tail fat deposition
CSS_12	Production	GHSR	hormone binding	Reproductive seasonality
CSS_12	Production	GHSR	hormone binding	Fecal egg count
CSS_12	Production	GHSR	hormone binding	Carcass fat percentage
CSS_12	Production	GHSR	actin filament-based process	Salmonella abortusovis susceptibility
CSS_12	Production	GHSR	actin filament-based process	Meat docosapentaenoic acid content
CSS_12	Production	GHSR	actin filament-based process	Fleece yield
CSS_12	Production	GHSR	actin filament-based process	Milk fat percentage
CSS_12	Production	GHSR	actin filament-based process	Lean meat yield percentage
CSS_12	Production	GHSR	actin filament-based process	Bone weight in carcass
CSS_12	Production	GHSR	actin filament-based process	Meat eicosapentaenoic acid content
CSS_12	Production	GHSR	actin filament-based process	Tail fat deposition
CSS_12	Production	GHSR	actin filament-based process	Reproductive seasonality
CSS_12	Production	GHSR	actin filament-based process	Fecal egg count
CSS_12	Production	GHSR	actin filament-based process	Carcass fat percentage
CSS_12	Production	GHSR	negative regulation of protein localization	Salmonella abortusovis susceptibility
CSS_12	Production	GHSR	negative regulation of protein localization	Meat docosapentaenoic acid content
CSS_12	Production	GHSR	negative regulation of protein localization	Fleece yield
CSS_12	Production	GHSR	negative regulation of protein localization	Milk fat percentage
CSS_12	Production	GHSR	negative regulation of protein localization	Lean meat yield percentage
CSS_12	Production	GHSR	negative regulation of protein localization	Bone weight in carcass
CSS_12	Production	GHSR	negative regulation of protein localization	Meat eicosapentaenoic acid content
CSS_12	Production	GHSR	negative regulation of protein localization	Tail fat deposition
CSS_12	Production	GHSR	negative regulation of protein localization	Reproductive seasonality
CSS_12	Production	GHSR	negative regulation of protein localization	Fecal egg count
CSS_12	Production	GHSR	negative regulation of protein localization	Carcass fat percentage
CSS_12	Production	GHSR	regulation of system process	Salmonella abortusovis susceptibility
CSS_12	Production	GHSR	regulation of system process	Meat docosapentaenoic acid content
CSS_12	Production	GHSR	regulation of system process	Fleece yield
CSS_12	Production	GHSR	regulation of system process	Milk fat percentage
CSS_12	Production	GHSR	regulation of system process	Lean meat yield percentage
CSS_12	Production	GHSR	regulation of system process	Bone weight in carcass
CSS_12	Production	GHSR	regulation of system process	Meat eicosapentaenoic acid content
CSS_12	Production	GHSR	regulation of system process	Tail fat deposition
CSS_12	Production	GHSR	regulation of system process	Reproductive seasonality
CSS_12	Production	GHSR	regulation of system process	Fecal egg count
CSS_12	Production	GHSR	regulation of system process	Carcass fat percentage
CSS_12	Production	GHSR	negative regulation of programmed cell death	Salmonella abortusovis susceptibility
CSS_12	Production	GHSR	negative regulation of programmed cell death	Meat docosapentaenoic acid content
CSS_12	Production	GHSR	negative regulation of programmed cell death	Fleece yield
CSS_12	Production	GHSR	negative regulation of programmed cell death	Milk fat percentage
CSS_12	Production	GHSR	negative regulation of programmed cell death	Lean meat yield percentage
CSS_12	Production	GHSR	negative regulation of programmed cell death	Bone weight in carcass
CSS_12	Production	GHSR	negative regulation of programmed cell death	Meat eicosapentaenoic acid content
CSS_12	Production	GHSR	negative regulation of programmed cell death	Tail fat deposition
CSS_12	Production	GHSR	negative regulation of programmed cell death	Reproductive seasonality
CSS_12	Production	GHSR	negative regulation of programmed cell death	Fecal egg count
CSS_12	Production	GHSR	negative regulation of programmed cell death	Carcass fat percentage
CSS_30	Production	RB1	gliogenesis	Fecal egg count
CSS_30	Production	RB1	gliogenesis	Strongyle FEC
CSS_30	Production	RB1	gliogenesis	Milk protein yield
CSS_30	Production	RB1	gliogenesis	Lean meat yield percentage
CSS_30	Production	RB1	gliogenesis	fat weight in carcass
CSS_30	Production	RB1	gliogenesis	Haemonchus contortus FEC
CSS_30	Production	RB1	gliogenesis	Milk Yield
CSS_30	Production	RB1	gliogenesis	Carcass fat percentage
CSS_30	Production	RB1	gliogenesis	Milk fat yield
CSS_30	Production	RB1	neuron projection development	Fecal egg count
CSS_30	Production	RB1	neuron projection development	Strongyle FEC
CSS_30	Production	RB1	neuron projection development	Milk protein yield
CSS_30	Production	RB1	neuron projection development	Lean meat yield percentage
CSS_30	Production	RB1	neuron projection development	fat weight in carcass
CSS_30	Production	RB1	neuron projection development	Haemonchus contortus FEC
CSS_30	Production	RB1	neuron projection development	Milk Yield
CSS_30	Production	RB1	neuron projection development	Carcass fat percentage
CSS_30	Production	RB1	neuron projection development	Milk fat yield
CSS_30	Production	RB1	developmental process involved in reproduction	Fecal egg count
CSS_30	Production	RB1	developmental process involved in reproduction	Strongyle FEC
CSS_30	Production	RB1	developmental process involved in reproduction	Milk protein yield
CSS_30	Production	RB1	developmental process involved in reproduction	Lean meat yield percentage
CSS_30	Production	RB1	developmental process involved in reproduction	fat weight in carcass
CSS_30	Production	RB1	developmental process involved in reproduction	Haemonchus contortus FEC
CSS_30	Production	RB1	developmental process involved in reproduction	Milk Yield
CSS_30	Production	RB1	developmental process involved in reproduction	Carcass fat percentage
CSS_30	Production	RB1	developmental process involved in reproduction	Milk fat yield
CSS_30	Production	RB1	negative regulation of programmed cell death	Fecal egg count
CSS_30	Production	RB1	negative regulation of programmed cell death	Strongyle FEC
CSS_30	Production	RB1	negative regulation of programmed cell death	Milk protein yield
CSS_30	Production	RB1	negative regulation of programmed cell death	Lean meat yield percentage
CSS_30	Production	RB1	negative regulation of programmed cell death	fat weight in carcass
CSS_30	Production	RB1	negative regulation of programmed cell death	Haemonchus contortus FEC
CSS_30	Production	RB1	negative regulation of programmed cell death	Milk Yield
CSS_30	Production	RB1	negative regulation of programmed cell death	Carcass fat percentage
CSS_30	Production	RB1	negative regulation of programmed cell death	Milk fat yield
CSS_30	Production	RB1	heart development	Fecal egg count
CSS_30	Production	RB1	heart development	Strongyle FEC
CSS_30	Production	RB1	heart development	Milk protein yield
CSS_30	Production	RB1	heart development	Lean meat yield percentage
CSS_30	Production	RB1	heart development	fat weight in carcass
CSS_30	Production	RB1	heart development	Haemonchus contortus FEC
CSS_30	Production	RB1	heart development	Milk Yield
CSS_30	Production	RB1	heart development	Carcass fat percentage
CSS_30	Production	RB1	heart development	Milk fat yield
CSS_30	Production	RB1	negative regulation of catalytic activity	Fecal egg count
CSS_30	Production	RB1	negative regulation of catalytic activity	Strongyle FEC
CSS_30	Production	RB1	negative regulation of catalytic activity	Milk protein yield
CSS_30	Production	RB1	negative regulation of catalytic activity	Lean meat yield percentage
CSS_30	Production	RB1	negative regulation of catalytic activity	fat weight in carcass
CSS_30	Production	RB1	negative regulation of catalytic activity	Haemonchus contortus FEC
CSS_30	Production	RB1	negative regulation of catalytic activity	Milk Yield
CSS_30	Production	RB1	negative regulation of catalytic activity	Carcass fat percentage
CSS_30	Production	RB1	negative regulation of catalytic activity	Milk fat yield
CSS_30	Production	RB1	cell morphogenesis	Fecal egg count
CSS_30	Production	RB1	cell morphogenesis	Strongyle FEC
CSS_30	Production	RB1	cell morphogenesis	Milk protein yield
CSS_30	Production	RB1	cell morphogenesis	Lean meat yield percentage
CSS_30	Production	RB1	cell morphogenesis	fat weight in carcass
CSS_30	Production	RB1	cell morphogenesis	Haemonchus contortus FEC
CSS_30	Production	RB1	cell morphogenesis	Milk Yield
CSS_30	Production	RB1	cell morphogenesis	Carcass fat percentage
CSS_30	Production	RB1	cell morphogenesis	Milk fat yield
CSS_30	Production	RB1	multicellular organismal reproductive process	Fecal egg count
CSS_30	Production	RB1	multicellular organismal reproductive process	Strongyle FEC
CSS_30	Production	RB1	multicellular organismal reproductive process	Milk protein yield
CSS_30	Production	RB1	multicellular organismal reproductive process	Lean meat yield percentage
CSS_30	Production	RB1	multicellular organismal reproductive process	fat weight in carcass
CSS_30	Production	RB1	multicellular organismal reproductive process	Haemonchus contortus FEC
CSS_30	Production	RB1	multicellular organismal reproductive process	Milk Yield
CSS_30	Production	RB1	multicellular organismal reproductive process	Carcass fat percentage
CSS_30	Production	RB1	multicellular organismal reproductive process	Milk fat yield
CSS_31	Production	RB1	multicellular organismal reproductive process	fat weight in carcass
CSS_31	Production	RB1	multicellular organismal reproductive process	Carcass fat percentage
CSS_31	Production	RB1	multicellular organismal reproductive process	Haemonchus contortus FEC
CSS_31	Production	RB1	multicellular organismal reproductive process	Strongyle FEC
CSS_31	Production	RB1	multicellular organismal reproductive process	Lean meat yield percentage
CSS_31	Production	RB1	multicellular organismal reproductive process	Milk fat yield
CSS_31	Production	RB1	multicellular organismal reproductive process	Ear size
CSS_31	Production	RB1	multicellular organismal reproductive process	Milk Yield
CSS_31	Production	RB1	multicellular organismal reproductive process	Fecal egg count
CSS_31	Production	RB1	multicellular organismal reproductive process	Milk protein yield
CSS_31	Production	RB1	cell morphogenesis	fat weight in carcass
CSS_31	Production	RB1	cell morphogenesis	Carcass fat percentage
CSS_31	Production	RB1	cell morphogenesis	Haemonchus contortus FEC
CSS_31	Production	RB1	cell morphogenesis	Strongyle FEC
CSS_31	Production	RB1	cell morphogenesis	Lean meat yield percentage
CSS_31	Production	RB1	cell morphogenesis	Milk fat yield
CSS_31	Production	RB1	cell morphogenesis	Ear size
CSS_31	Production	RB1	cell morphogenesis	Milk Yield
CSS_31	Production	RB1	cell morphogenesis	Fecal egg count
CSS_31	Production	RB1	cell morphogenesis	Milk protein yield
CSS_31	Production	RB1	neuron projection development	fat weight in carcass
CSS_31	Production	RB1	neuron projection development	Carcass fat percentage
CSS_31	Production	RB1	neuron projection development	Haemonchus contortus FEC
CSS_31	Production	RB1	neuron projection development	Strongyle FEC
CSS_31	Production	RB1	neuron projection development	Lean meat yield percentage
CSS_31	Production	RB1	neuron projection development	Milk fat yield
CSS_31	Production	RB1	neuron projection development	Ear size
CSS_31	Production	RB1	neuron projection development	Milk Yield
CSS_31	Production	RB1	neuron projection development	Fecal egg count
CSS_31	Production	RB1	neuron projection development	Milk protein yield
CSS_31	Production	RB1	negative regulation of catalytic activity	fat weight in carcass
CSS_31	Production	RB1	negative regulation of catalytic activity	Carcass fat percentage
CSS_31	Production	RB1	negative regulation of catalytic activity	Haemonchus contortus FEC
CSS_31	Production	RB1	negative regulation of catalytic activity	Strongyle FEC
CSS_31	Production	RB1	negative regulation of catalytic activity	Lean meat yield percentage
CSS_31	Production	RB1	negative regulation of catalytic activity	Milk fat yield
CSS_31	Production	RB1	negative regulation of catalytic activity	Ear size
CSS_31	Production	RB1	negative regulation of catalytic activity	Milk Yield
CSS_31	Production	RB1	negative regulation of catalytic activity	Fecal egg count
CSS_31	Production	RB1	negative regulation of catalytic activity	Milk protein yield
CSS_31	Production	RB1	developmental process involved in reproduction	fat weight in carcass
CSS_31	Production	RB1	developmental process involved in reproduction	Carcass fat percentage
CSS_31	Production	RB1	developmental process involved in reproduction	Haemonchus contortus FEC
CSS_31	Production	RB1	developmental process involved in reproduction	Strongyle FEC
CSS_31	Production	RB1	developmental process involved in reproduction	Lean meat yield percentage
CSS_31	Production	RB1	developmental process involved in reproduction	Milk fat yield
CSS_31	Production	RB1	developmental process involved in reproduction	Ear size
CSS_31	Production	RB1	developmental process involved in reproduction	Milk Yield
CSS_31	Production	RB1	developmental process involved in reproduction	Fecal egg count
CSS_31	Production	RB1	developmental process involved in reproduction	Milk protein yield
CSS_31	Production	RB1	heart development	fat weight in carcass
CSS_31	Production	RB1	heart development	Carcass fat percentage
CSS_31	Production	RB1	heart development	Haemonchus contortus FEC
CSS_31	Production	RB1	heart development	Strongyle FEC
CSS_31	Production	RB1	heart development	Lean meat yield percentage
CSS_31	Production	RB1	heart development	Milk fat yield
CSS_31	Production	RB1	heart development	Ear size
CSS_31	Production	RB1	heart development	Milk Yield
CSS_31	Production	RB1	heart development	Fecal egg count
CSS_31	Production	RB1	heart development	Milk protein yield
CSS_31	Production	RB1	negative regulation of programmed cell death	fat weight in carcass
CSS_31	Production	RB1	negative regulation of programmed cell death	Carcass fat percentage
CSS_31	Production	RB1	negative regulation of programmed cell death	Haemonchus contortus FEC
CSS_31	Production	RB1	negative regulation of programmed cell death	Strongyle FEC
CSS_31	Production	RB1	negative regulation of programmed cell death	Lean meat yield percentage
CSS_31	Production	RB1	negative regulation of programmed cell death	Milk fat yield
CSS_31	Production	RB1	negative regulation of programmed cell death	Ear size
CSS_31	Production	RB1	negative regulation of programmed cell death	Milk Yield
CSS_31	Production	RB1	negative regulation of programmed cell death	Fecal egg count
CSS_31	Production	RB1	negative regulation of programmed cell death	Milk protein yield
CSS_31	Production	RB1	gliogenesis	fat weight in carcass
CSS_31	Production	RB1	gliogenesis	Carcass fat percentage
CSS_31	Production	RB1	gliogenesis	Haemonchus contortus FEC
CSS_31	Production	RB1	gliogenesis	Strongyle FEC
CSS_31	Production	RB1	gliogenesis	Lean meat yield percentage
CSS_31	Production	RB1	gliogenesis	Milk fat yield
CSS_31	Production	RB1	gliogenesis	Ear size
CSS_31	Production	RB1	gliogenesis	Milk Yield
CSS_31	Production	RB1	gliogenesis	Fecal egg count
CSS_31	Production	RB1	gliogenesis	Milk protein yield
CSS_32	Production	RB1	neuron projection development	Fecal egg count
CSS_32	Production	RB1	neuron projection development	fat weight in carcass
CSS_32	Production	RB1	neuron projection development	Strongyle FEC
CSS_32	Production	RB1	neuron projection development	Lean meat yield percentage
CSS_32	Production	RB1	neuron projection development	Carcass fat percentage
CSS_32	Production	RB1	neuron projection development	Milk Yield
CSS_32	Production	RB1	neuron projection development	Haemonchus contortus FEC
CSS_32	Production	RB1	neuron projection development	Milk protein yield
CSS_32	Production	RB1	neuron projection development	Milk fat yield
CSS_32	Production	RB1	gliogenesis	Fecal egg count
CSS_32	Production	RB1	gliogenesis	fat weight in carcass
CSS_32	Production	RB1	gliogenesis	Strongyle FEC
CSS_32	Production	RB1	gliogenesis	Lean meat yield percentage
CSS_32	Production	RB1	gliogenesis	Carcass fat percentage
CSS_32	Production	RB1	gliogenesis	Milk Yield
CSS_32	Production	RB1	gliogenesis	Haemonchus contortus FEC
CSS_32	Production	RB1	gliogenesis	Milk protein yield
CSS_32	Production	RB1	gliogenesis	Milk fat yield
CSS_32	Production	RB1	multicellular organismal reproductive process	Fecal egg count
CSS_32	Production	RB1	multicellular organismal reproductive process	fat weight in carcass
CSS_32	Production	RB1	multicellular organismal reproductive process	Strongyle FEC
CSS_32	Production	RB1	multicellular organismal reproductive process	Lean meat yield percentage
CSS_32	Production	RB1	multicellular organismal reproductive process	Carcass fat percentage
CSS_32	Production	RB1	multicellular organismal reproductive process	Milk Yield
CSS_32	Production	RB1	multicellular organismal reproductive process	Haemonchus contortus FEC
CSS_32	Production	RB1	multicellular organismal reproductive process	Milk protein yield
CSS_32	Production	RB1	multicellular organismal reproductive process	Milk fat yield
CSS_32	Production	RB1	negative regulation of catalytic activity	Fecal egg count
CSS_32	Production	RB1	negative regulation of catalytic activity	fat weight in carcass
CSS_32	Production	RB1	negative regulation of catalytic activity	Strongyle FEC
CSS_32	Production	RB1	negative regulation of catalytic activity	Lean meat yield percentage
CSS_32	Production	RB1	negative regulation of catalytic activity	Carcass fat percentage
CSS_32	Production	RB1	negative regulation of catalytic activity	Milk Yield
CSS_32	Production	RB1	negative regulation of catalytic activity	Haemonchus contortus FEC
CSS_32	Production	RB1	negative regulation of catalytic activity	Milk protein yield
CSS_32	Production	RB1	negative regulation of catalytic activity	Milk fat yield
CSS_32	Production	RB1	heart development	Fecal egg count
CSS_32	Production	RB1	heart development	fat weight in carcass
CSS_32	Production	RB1	heart development	Strongyle FEC
CSS_32	Production	RB1	heart development	Lean meat yield percentage
CSS_32	Production	RB1	heart development	Carcass fat percentage
CSS_32	Production	RB1	heart development	Milk Yield
CSS_32	Production	RB1	heart development	Haemonchus contortus FEC
CSS_32	Production	RB1	heart development	Milk protein yield
CSS_32	Production	RB1	heart development	Milk fat yield
CSS_32	Production	RB1	developmental process involved in reproduction	Fecal egg count
CSS_32	Production	RB1	developmental process involved in reproduction	fat weight in carcass
CSS_32	Production	RB1	developmental process involved in reproduction	Strongyle FEC
CSS_32	Production	RB1	developmental process involved in reproduction	Lean meat yield percentage
CSS_32	Production	RB1	developmental process involved in reproduction	Carcass fat percentage
CSS_32	Production	RB1	developmental process involved in reproduction	Milk Yield
CSS_32	Production	RB1	developmental process involved in reproduction	Haemonchus contortus FEC
CSS_32	Production	RB1	developmental process involved in reproduction	Milk protein yield
CSS_32	Production	RB1	developmental process involved in reproduction	Milk fat yield
CSS_32	Production	RB1	cell morphogenesis	Fecal egg count
CSS_32	Production	RB1	cell morphogenesis	fat weight in carcass
CSS_32	Production	RB1	cell morphogenesis	Strongyle FEC
CSS_32	Production	RB1	cell morphogenesis	Lean meat yield percentage
CSS_32	Production	RB1	cell morphogenesis	Carcass fat percentage
CSS_32	Production	RB1	cell morphogenesis	Milk Yield
CSS_32	Production	RB1	cell morphogenesis	Haemonchus contortus FEC
CSS_32	Production	RB1	cell morphogenesis	Milk protein yield
CSS_32	Production	RB1	cell morphogenesis	Milk fat yield
CSS_32	Production	RB1	negative regulation of programmed cell death	Fecal egg count
CSS_32	Production	RB1	negative regulation of programmed cell death	fat weight in carcass
CSS_32	Production	RB1	negative regulation of programmed cell death	Strongyle FEC
CSS_32	Production	RB1	negative regulation of programmed cell death	Lean meat yield percentage
CSS_32	Production	RB1	negative regulation of programmed cell death	Carcass fat percentage
CSS_32	Production	RB1	negative regulation of programmed cell death	Milk Yield
CSS_32	Production	RB1	negative regulation of programmed cell death	Haemonchus contortus FEC
CSS_32	Production	RB1	negative regulation of programmed cell death	Milk protein yield
CSS_32	Production	RB1	negative regulation of programmed cell death	Milk fat yield
CSS_41	Adaptation	BRCA2	cellular response to abiotic stimulus	Milk protein percentage
CSS_41	Adaptation	BRCA2	cellular response to abiotic stimulus	Testes weight
CSS_41	Adaptation	BRCA2	cellular response to abiotic stimulus	Horn type
CSS_41	Adaptation	BRCA2	cellular response to abiotic stimulus	Lean meat yield percentage
CSS_41	Adaptation	BRCA2	cellular response to abiotic stimulus	Carcass fat percentage
CSS_41	Adaptation	BRCA2	cellular response to abiotic stimulus	fat weight in carcass
CSS_41	Adaptation	BRCA2	cellular response to abiotic stimulus	Somatic cell score
CSS_41	Adaptation	BRCA2	cellular response to abiotic stimulus	Fecal egg count
CSS_41	Adaptation	KL	circulatory system process	Milk protein percentage
CSS_41	Adaptation	KL	circulatory system process	Testes weight
CSS_41	Adaptation	KL	circulatory system process	Horn type
CSS_41	Adaptation	KL	circulatory system process	Lean meat yield percentage
CSS_41	Adaptation	KL	circulatory system process	Carcass fat percentage
CSS_41	Adaptation	KL	circulatory system process	fat weight in carcass
CSS_41	Adaptation	KL	circulatory system process	Somatic cell score
CSS_41	Adaptation	KL	circulatory system process	Fecal egg count
CSS_41	Adaptation	BRCA2	protein ubiquitination	Milk protein percentage
CSS_41	Adaptation	BRCA2	protein ubiquitination	Testes weight
CSS_41	Adaptation	BRCA2	protein ubiquitination	Horn type
CSS_41	Adaptation	BRCA2	protein ubiquitination	Lean meat yield percentage
CSS_41	Adaptation	BRCA2	protein ubiquitination	Carcass fat percentage
CSS_41	Adaptation	BRCA2	protein ubiquitination	fat weight in carcass
CSS_41	Adaptation	BRCA2	protein ubiquitination	Somatic cell score
CSS_41	Adaptation	BRCA2	protein ubiquitination	Fecal egg count
CSS_41	Adaptation	KL	carbohydrate metabolic process	Milk protein percentage
CSS_41	Adaptation	KL	carbohydrate metabolic process	Testes weight
CSS_41	Adaptation	KL	carbohydrate metabolic process	Horn type
CSS_41	Adaptation	KL	carbohydrate metabolic process	Lean meat yield percentage
CSS_41	Adaptation	KL	carbohydrate metabolic process	Carcass fat percentage
CSS_41	Adaptation	KL	carbohydrate metabolic process	fat weight in carcass
CSS_41	Adaptation	KL	carbohydrate metabolic process	Somatic cell score
CSS_41	Adaptation	KL	carbohydrate metabolic process	Fecal egg count
CSS_41	Adaptation	KL	cellular response to growth factor stimulus	Milk protein percentage
CSS_41	Adaptation	KL	cellular response to growth factor stimulus	Testes weight
CSS_41	Adaptation	KL	cellular response to growth factor stimulus	Horn type
CSS_41	Adaptation	KL	cellular response to growth factor stimulus	Lean meat yield percentage
CSS_41	Adaptation	KL	cellular response to growth factor stimulus	Carcass fat percentage
CSS_41	Adaptation	KL	cellular response to growth factor stimulus	fat weight in carcass
CSS_41	Adaptation	KL	cellular response to growth factor stimulus	Somatic cell score
CSS_41	Adaptation	KL	cellular response to growth factor stimulus	Fecal egg count
CSS_41	Adaptation	BRCA2	response to light stimulus	Milk protein percentage
CSS_41	Adaptation	BRCA2	response to light stimulus	Testes weight
CSS_41	Adaptation	BRCA2	response to light stimulus	Horn type
CSS_41	Adaptation	BRCA2	response to light stimulus	Lean meat yield percentage
CSS_41	Adaptation	BRCA2	response to light stimulus	Carcass fat percentage
CSS_41	Adaptation	BRCA2	response to light stimulus	fat weight in carcass
CSS_41	Adaptation	BRCA2	response to light stimulus	Somatic cell score
CSS_41	Adaptation	BRCA2	response to light stimulus	Fecal egg count
CSS_41	Adaptation	KL	positive regulation of intracellular signal transduction	Milk protein percentage
CSS_41	Adaptation	KL	positive regulation of intracellular signal transduction	Testes weight
CSS_41	Adaptation	KL	positive regulation of intracellular signal transduction	Horn type
CSS_41	Adaptation	KL	positive regulation of intracellular signal transduction	Lean meat yield percentage
CSS_41	Adaptation	KL	positive regulation of intracellular signal transduction	Carcass fat percentage
CSS_41	Adaptation	KL	positive regulation of intracellular signal transduction	fat weight in carcass
CSS_41	Adaptation	KL	positive regulation of intracellular signal transduction	Somatic cell score
CSS_41	Adaptation	KL	positive regulation of intracellular signal transduction	Fecal egg count
CSS_41	Adaptation	KL	MAPK cascade	Milk protein percentage
CSS_41	Adaptation	KL	MAPK cascade	Testes weight
CSS_41	Adaptation	KL	MAPK cascade	Horn type
CSS_41	Adaptation	KL	MAPK cascade	Lean meat yield percentage
CSS_41	Adaptation	KL	MAPK cascade	Carcass fat percentage
CSS_41	Adaptation	KL	MAPK cascade	fat weight in carcass
CSS_41	Adaptation	KL	MAPK cascade	Somatic cell score
CSS_41	Adaptation	KL	MAPK cascade	Fecal egg count
CSS_41	Adaptation	KL	ossification	Milk protein percentage
CSS_41	Adaptation	KL	ossification	Testes weight
CSS_41	Adaptation	KL	ossification	Horn type
CSS_41	Adaptation	KL	ossification	Lean meat yield percentage
CSS_41	Adaptation	KL	ossification	Carcass fat percentage
CSS_41	Adaptation	KL	ossification	fat weight in carcass
CSS_41	Adaptation	KL	ossification	Somatic cell score
CSS_41	Adaptation	KL	ossification	Fecal egg count
CSS_41	Adaptation	KL	inflammatory response	Milk protein percentage
CSS_41	Adaptation	KL	inflammatory response	Testes weight
CSS_41	Adaptation	KL	inflammatory response	Horn type
CSS_41	Adaptation	KL	inflammatory response	Lean meat yield percentage
CSS_41	Adaptation	KL	inflammatory response	Carcass fat percentage
CSS_41	Adaptation	KL	inflammatory response	fat weight in carcass
CSS_41	Adaptation	KL	inflammatory response	Somatic cell score
CSS_41	Adaptation	KL	inflammatory response	Fecal egg count
CSS_41	Adaptation	BRCA2	DNA-templated DNA replication	Milk protein percentage
CSS_41	Adaptation	BRCA2	DNA-templated DNA replication	Testes weight
CSS_41	Adaptation	BRCA2	DNA-templated DNA replication	Horn type
CSS_41	Adaptation	BRCA2	DNA-templated DNA replication	Lean meat yield percentage
CSS_41	Adaptation	BRCA2	DNA-templated DNA replication	Carcass fat percentage
CSS_41	Adaptation	BRCA2	DNA-templated DNA replication	fat weight in carcass
CSS_41	Adaptation	BRCA2	DNA-templated DNA replication	Somatic cell score
CSS_41	Adaptation	BRCA2	DNA-templated DNA replication	Fecal egg count
CSS_41	Adaptation	BRCA2	microtubule cytoskeleton organization	Milk protein percentage
CSS_41	Adaptation	BRCA2	microtubule cytoskeleton organization	Testes weight
CSS_41	Adaptation	BRCA2	microtubule cytoskeleton organization	Horn type
CSS_41	Adaptation	BRCA2	microtubule cytoskeleton organization	Lean meat yield percentage
CSS_41	Adaptation	BRCA2	microtubule cytoskeleton organization	Carcass fat percentage
CSS_41	Adaptation	BRCA2	microtubule cytoskeleton organization	fat weight in carcass
CSS_41	Adaptation	BRCA2	microtubule cytoskeleton organization	Somatic cell score
CSS_41	Adaptation	BRCA2	microtubule cytoskeleton organization	Fecal egg count
CSS_41	Adaptation	BRCA2	microtubule-based process	Milk protein percentage
CSS_41	Adaptation	BRCA2	microtubule-based process	Testes weight
CSS_41	Adaptation	BRCA2	microtubule-based process	Horn type
CSS_41	Adaptation	BRCA2	microtubule-based process	Lean meat yield percentage
CSS_41	Adaptation	BRCA2	microtubule-based process	Carcass fat percentage
CSS_41	Adaptation	BRCA2	microtubule-based process	fat weight in carcass
CSS_41	Adaptation	BRCA2	microtubule-based process	Somatic cell score
CSS_41	Adaptation	BRCA2	microtubule-based process	Fecal egg count
CSS_41	Adaptation	BRCA2	regulation of cellular response to stress	Milk protein percentage
CSS_41	Adaptation	BRCA2	regulation of cellular response to stress	Testes weight
CSS_41	Adaptation	BRCA2	regulation of cellular response to stress	Horn type
CSS_41	Adaptation	BRCA2	regulation of cellular response to stress	Lean meat yield percentage
CSS_41	Adaptation	BRCA2	regulation of cellular response to stress	Carcass fat percentage
CSS_41	Adaptation	BRCA2	regulation of cellular response to stress	fat weight in carcass
CSS_41	Adaptation	BRCA2	regulation of cellular response to stress	Somatic cell score
CSS_41	Adaptation	BRCA2	regulation of cellular response to stress	Fecal egg count
CSS_41	Adaptation	BRCA2	developmental growth	Milk protein percentage
CSS_41	Adaptation	BRCA2	developmental growth	Testes weight
CSS_41	Adaptation	BRCA2	developmental growth	Horn type
CSS_41	Adaptation	BRCA2	developmental growth	Lean meat yield percentage
CSS_41	Adaptation	BRCA2	developmental growth	Carcass fat percentage
CSS_41	Adaptation	BRCA2	developmental growth	fat weight in carcass
CSS_41	Adaptation	BRCA2	developmental growth	Somatic cell score
CSS_41	Adaptation	BRCA2	developmental growth	Fecal egg count
CSS_41	Adaptation	KL	response to hormone	Milk protein percentage
CSS_41	Adaptation	KL	response to hormone	Testes weight
CSS_41	Adaptation	KL	response to hormone	Horn type
CSS_41	Adaptation	KL	response to hormone	Lean meat yield percentage
CSS_41	Adaptation	KL	response to hormone	Carcass fat percentage
CSS_41	Adaptation	KL	response to hormone	fat weight in carcass
CSS_41	Adaptation	KL	response to hormone	Somatic cell score
CSS_41	Adaptation	KL	response to hormone	Fecal egg count
CSS_41	Adaptation	BRCA2	histone H4 acetylation	Milk protein percentage
CSS_41	Adaptation	BRCA2	histone H4 acetylation	Testes weight
CSS_41	Adaptation	BRCA2	histone H4 acetylation	Horn type
CSS_41	Adaptation	BRCA2	histone H4 acetylation	Lean meat yield percentage
CSS_41	Adaptation	BRCA2	histone H4 acetylation	Carcass fat percentage
CSS_41	Adaptation	BRCA2	histone H4 acetylation	fat weight in carcass
CSS_41	Adaptation	BRCA2	histone H4 acetylation	Somatic cell score
CSS_41	Adaptation	BRCA2	histone H4 acetylation	Fecal egg count
CSS_41	Adaptation	KL	cellular response to organonitrogen compound	Milk protein percentage
CSS_41	Adaptation	KL	cellular response to organonitrogen compound	Testes weight
CSS_41	Adaptation	KL	cellular response to organonitrogen compound	Horn type
CSS_41	Adaptation	KL	cellular response to organonitrogen compound	Lean meat yield percentage
CSS_41	Adaptation	KL	cellular response to organonitrogen compound	Carcass fat percentage
CSS_41	Adaptation	KL	cellular response to organonitrogen compound	fat weight in carcass
CSS_41	Adaptation	KL	cellular response to organonitrogen compound	Somatic cell score
CSS_41	Adaptation	KL	cellular response to organonitrogen compound	Fecal egg count
CSS_41	Adaptation	BRCA2	centrosome	Milk protein percentage
CSS_41	Adaptation	BRCA2	centrosome	Testes weight
CSS_41	Adaptation	BRCA2	centrosome	Horn type
CSS_41	Adaptation	BRCA2	centrosome	Lean meat yield percentage
CSS_41	Adaptation	BRCA2	centrosome	Carcass fat percentage
CSS_41	Adaptation	BRCA2	centrosome	fat weight in carcass
CSS_41	Adaptation	BRCA2	centrosome	Somatic cell score
CSS_41	Adaptation	BRCA2	centrosome	Fecal egg count
CSS_41	Adaptation	BRCA2	growth	Milk protein percentage
CSS_41	Adaptation	BRCA2	growth	Testes weight
CSS_41	Adaptation	BRCA2	growth	Horn type
CSS_41	Adaptation	BRCA2	growth	Lean meat yield percentage
CSS_41	Adaptation	BRCA2	growth	Carcass fat percentage
CSS_41	Adaptation	BRCA2	growth	fat weight in carcass
CSS_41	Adaptation	BRCA2	growth	Somatic cell score
CSS_41	Adaptation	BRCA2	growth	Fecal egg count
CSS_41	Adaptation	BRCA2	DNA repair	Milk protein percentage
CSS_41	Adaptation	BRCA2	DNA repair	Testes weight
CSS_41	Adaptation	BRCA2	DNA repair	Horn type
CSS_41	Adaptation	BRCA2	DNA repair	Lean meat yield percentage
CSS_41	Adaptation	BRCA2	DNA repair	Carcass fat percentage
CSS_41	Adaptation	BRCA2	DNA repair	fat weight in carcass
CSS_41	Adaptation	BRCA2	DNA repair	Somatic cell score
CSS_41	Adaptation	BRCA2	DNA repair	Fecal egg count
CSS_42	Adaptation	BRCA2	growth	Lean meat yield percentage
CSS_42	Adaptation	BRCA2	growth	Testes weight
CSS_42	Adaptation	BRCA2	growth	Somatic cell score
CSS_42	Adaptation	BRCA2	growth	Milk protein percentage
CSS_42	Adaptation	BRCA2	growth	fat weight in carcass
CSS_42	Adaptation	BRCA2	growth	Carcass fat percentage
CSS_42	Adaptation	BRCA2	growth	Fecal egg count
CSS_42	Adaptation	BRCA2	growth	Horn type
CSS_42	Adaptation	BRCA2	centrosome	Lean meat yield percentage
CSS_42	Adaptation	BRCA2	centrosome	Testes weight
CSS_42	Adaptation	BRCA2	centrosome	Somatic cell score
CSS_42	Adaptation	BRCA2	centrosome	Milk protein percentage
CSS_42	Adaptation	BRCA2	centrosome	fat weight in carcass
CSS_42	Adaptation	BRCA2	centrosome	Carcass fat percentage
CSS_42	Adaptation	BRCA2	centrosome	Fecal egg count
CSS_42	Adaptation	BRCA2	centrosome	Horn type
CSS_42	Adaptation	KL	response to hormone	Lean meat yield percentage
CSS_42	Adaptation	KL	response to hormone	Testes weight
CSS_42	Adaptation	KL	response to hormone	Somatic cell score
CSS_42	Adaptation	KL	response to hormone	Milk protein percentage
CSS_42	Adaptation	KL	response to hormone	fat weight in carcass
CSS_42	Adaptation	KL	response to hormone	Carcass fat percentage
CSS_42	Adaptation	KL	response to hormone	Fecal egg count
CSS_42	Adaptation	KL	response to hormone	Horn type
CSS_42	Adaptation	KL	circulatory system process	Lean meat yield percentage
CSS_42	Adaptation	KL	circulatory system process	Testes weight
CSS_42	Adaptation	KL	circulatory system process	Somatic cell score
CSS_42	Adaptation	KL	circulatory system process	Milk protein percentage
CSS_42	Adaptation	KL	circulatory system process	fat weight in carcass
CSS_42	Adaptation	KL	circulatory system process	Carcass fat percentage
CSS_42	Adaptation	KL	circulatory system process	Fecal egg count
CSS_42	Adaptation	KL	circulatory system process	Horn type
CSS_42	Adaptation	BRCA2	developmental growth	Lean meat yield percentage
CSS_42	Adaptation	BRCA2	developmental growth	Testes weight
CSS_42	Adaptation	BRCA2	developmental growth	Somatic cell score
CSS_42	Adaptation	BRCA2	developmental growth	Milk protein percentage
CSS_42	Adaptation	BRCA2	developmental growth	fat weight in carcass
CSS_42	Adaptation	BRCA2	developmental growth	Carcass fat percentage
CSS_42	Adaptation	BRCA2	developmental growth	Fecal egg count
CSS_42	Adaptation	BRCA2	developmental growth	Horn type
CSS_42	Adaptation	BRCA2	histone H4 acetylation	Lean meat yield percentage
CSS_42	Adaptation	BRCA2	histone H4 acetylation	Testes weight
CSS_42	Adaptation	BRCA2	histone H4 acetylation	Somatic cell score
CSS_42	Adaptation	BRCA2	histone H4 acetylation	Milk protein percentage
CSS_42	Adaptation	BRCA2	histone H4 acetylation	fat weight in carcass
CSS_42	Adaptation	BRCA2	histone H4 acetylation	Carcass fat percentage
CSS_42	Adaptation	BRCA2	histone H4 acetylation	Fecal egg count
CSS_42	Adaptation	BRCA2	histone H4 acetylation	Horn type
CSS_42	Adaptation	KL	inflammatory response	Lean meat yield percentage
CSS_42	Adaptation	KL	inflammatory response	Testes weight
CSS_42	Adaptation	KL	inflammatory response	Somatic cell score
CSS_42	Adaptation	KL	inflammatory response	Milk protein percentage
CSS_42	Adaptation	KL	inflammatory response	fat weight in carcass
CSS_42	Adaptation	KL	inflammatory response	Carcass fat percentage
CSS_42	Adaptation	KL	inflammatory response	Fecal egg count
CSS_42	Adaptation	KL	inflammatory response	Horn type
CSS_42	Adaptation	KL	carbohydrate metabolic process	Lean meat yield percentage
CSS_42	Adaptation	KL	carbohydrate metabolic process	Testes weight
CSS_42	Adaptation	KL	carbohydrate metabolic process	Somatic cell score
CSS_42	Adaptation	KL	carbohydrate metabolic process	Milk protein percentage
CSS_42	Adaptation	KL	carbohydrate metabolic process	fat weight in carcass
CSS_42	Adaptation	KL	carbohydrate metabolic process	Carcass fat percentage
CSS_42	Adaptation	KL	carbohydrate metabolic process	Fecal egg count
CSS_42	Adaptation	KL	carbohydrate metabolic process	Horn type
CSS_42	Adaptation	BRCA2	microtubule cytoskeleton organization	Lean meat yield percentage
CSS_42	Adaptation	BRCA2	microtubule cytoskeleton organization	Testes weight
CSS_42	Adaptation	BRCA2	microtubule cytoskeleton organization	Somatic cell score
CSS_42	Adaptation	BRCA2	microtubule cytoskeleton organization	Milk protein percentage
CSS_42	Adaptation	BRCA2	microtubule cytoskeleton organization	fat weight in carcass
CSS_42	Adaptation	BRCA2	microtubule cytoskeleton organization	Carcass fat percentage
CSS_42	Adaptation	BRCA2	microtubule cytoskeleton organization	Fecal egg count
CSS_42	Adaptation	BRCA2	microtubule cytoskeleton organization	Horn type
CSS_42	Adaptation	BRCA2	regulation of cellular response to stress	Lean meat yield percentage
CSS_42	Adaptation	BRCA2	regulation of cellular response to stress	Testes weight
CSS_42	Adaptation	BRCA2	regulation of cellular response to stress	Somatic cell score
CSS_42	Adaptation	BRCA2	regulation of cellular response to stress	Milk protein percentage
CSS_42	Adaptation	BRCA2	regulation of cellular response to stress	fat weight in carcass
CSS_42	Adaptation	BRCA2	regulation of cellular response to stress	Carcass fat percentage
CSS_42	Adaptation	BRCA2	regulation of cellular response to stress	Fecal egg count
CSS_42	Adaptation	BRCA2	regulation of cellular response to stress	Horn type
CSS_42	Adaptation	KL	cellular response to growth factor stimulus	Lean meat yield percentage
CSS_42	Adaptation	KL	cellular response to growth factor stimulus	Testes weight
CSS_42	Adaptation	KL	cellular response to growth factor stimulus	Somatic cell score
CSS_42	Adaptation	KL	cellular response to growth factor stimulus	Milk protein percentage
CSS_42	Adaptation	KL	cellular response to growth factor stimulus	fat weight in carcass
CSS_42	Adaptation	KL	cellular response to growth factor stimulus	Carcass fat percentage
CSS_42	Adaptation	KL	cellular response to growth factor stimulus	Fecal egg count
CSS_42	Adaptation	KL	cellular response to growth factor stimulus	Horn type
CSS_42	Adaptation	BRCA2	cellular response to abiotic stimulus	Lean meat yield percentage
CSS_42	Adaptation	BRCA2	cellular response to abiotic stimulus	Testes weight
CSS_42	Adaptation	BRCA2	cellular response to abiotic stimulus	Somatic cell score
CSS_42	Adaptation	BRCA2	cellular response to abiotic stimulus	Milk protein percentage
CSS_42	Adaptation	BRCA2	cellular response to abiotic stimulus	fat weight in carcass
CSS_42	Adaptation	BRCA2	cellular response to abiotic stimulus	Carcass fat percentage
CSS_42	Adaptation	BRCA2	cellular response to abiotic stimulus	Fecal egg count
CSS_42	Adaptation	BRCA2	cellular response to abiotic stimulus	Horn type
CSS_42	Adaptation	KL	ossification	Lean meat yield percentage
CSS_42	Adaptation	KL	ossification	Testes weight
CSS_42	Adaptation	KL	ossification	Somatic cell score
CSS_42	Adaptation	KL	ossification	Milk protein percentage
CSS_42	Adaptation	KL	ossification	fat weight in carcass
CSS_42	Adaptation	KL	ossification	Carcass fat percentage
CSS_42	Adaptation	KL	ossification	Fecal egg count
CSS_42	Adaptation	KL	ossification	Horn type
CSS_42	Adaptation	BRCA2	DNA-templated DNA replication	Lean meat yield percentage
CSS_42	Adaptation	BRCA2	DNA-templated DNA replication	Testes weight
CSS_42	Adaptation	BRCA2	DNA-templated DNA replication	Somatic cell score
CSS_42	Adaptation	BRCA2	DNA-templated DNA replication	Milk protein percentage
CSS_42	Adaptation	BRCA2	DNA-templated DNA replication	fat weight in carcass
CSS_42	Adaptation	BRCA2	DNA-templated DNA replication	Carcass fat percentage
CSS_42	Adaptation	BRCA2	DNA-templated DNA replication	Fecal egg count
CSS_42	Adaptation	BRCA2	DNA-templated DNA replication	Horn type
CSS_42	Adaptation	BRCA2	response to light stimulus	Lean meat yield percentage
CSS_42	Adaptation	BRCA2	response to light stimulus	Testes weight
CSS_42	Adaptation	BRCA2	response to light stimulus	Somatic cell score
CSS_42	Adaptation	BRCA2	response to light stimulus	Milk protein percentage
CSS_42	Adaptation	BRCA2	response to light stimulus	fat weight in carcass
CSS_42	Adaptation	BRCA2	response to light stimulus	Carcass fat percentage
CSS_42	Adaptation	BRCA2	response to light stimulus	Fecal egg count
CSS_42	Adaptation	BRCA2	response to light stimulus	Horn type
CSS_42	Adaptation	BRCA2	microtubule-based process	Lean meat yield percentage
CSS_42	Adaptation	BRCA2	microtubule-based process	Testes weight
CSS_42	Adaptation	BRCA2	microtubule-based process	Somatic cell score
CSS_42	Adaptation	BRCA2	microtubule-based process	Milk protein percentage
CSS_42	Adaptation	BRCA2	microtubule-based process	fat weight in carcass
CSS_42	Adaptation	BRCA2	microtubule-based process	Carcass fat percentage
CSS_42	Adaptation	BRCA2	microtubule-based process	Fecal egg count
CSS_42	Adaptation	BRCA2	microtubule-based process	Horn type
CSS_42	Adaptation	KL	cellular response to organonitrogen compound	Lean meat yield percentage
CSS_42	Adaptation	KL	cellular response to organonitrogen compound	Testes weight
CSS_42	Adaptation	KL	cellular response to organonitrogen compound	Somatic cell score
CSS_42	Adaptation	KL	cellular response to organonitrogen compound	Milk protein percentage
CSS_42	Adaptation	KL	cellular response to organonitrogen compound	fat weight in carcass
CSS_42	Adaptation	KL	cellular response to organonitrogen compound	Carcass fat percentage
CSS_42	Adaptation	KL	cellular response to organonitrogen compound	Fecal egg count
CSS_42	Adaptation	KL	cellular response to organonitrogen compound	Horn type
CSS_42	Adaptation	BRCA2	DNA repair	Lean meat yield percentage
CSS_42	Adaptation	BRCA2	DNA repair	Testes weight
CSS_42	Adaptation	BRCA2	DNA repair	Somatic cell score
CSS_42	Adaptation	BRCA2	DNA repair	Milk protein percentage
CSS_42	Adaptation	BRCA2	DNA repair	fat weight in carcass
CSS_42	Adaptation	BRCA2	DNA repair	Carcass fat percentage
CSS_42	Adaptation	BRCA2	DNA repair	Fecal egg count
CSS_42	Adaptation	BRCA2	DNA repair	Horn type
CSS_42	Adaptation	KL	positive regulation of intracellular signal transduction	Lean meat yield percentage
CSS_42	Adaptation	KL	positive regulation of intracellular signal transduction	Testes weight
CSS_42	Adaptation	KL	positive regulation of intracellular signal transduction	Somatic cell score
CSS_42	Adaptation	KL	positive regulation of intracellular signal transduction	Milk protein percentage
CSS_42	Adaptation	KL	positive regulation of intracellular signal transduction	fat weight in carcass
CSS_42	Adaptation	KL	positive regulation of intracellular signal transduction	Carcass fat percentage
CSS_42	Adaptation	KL	positive regulation of intracellular signal transduction	Fecal egg count
CSS_42	Adaptation	KL	positive regulation of intracellular signal transduction	Horn type
CSS_42	Adaptation	KL	MAPK cascade	Lean meat yield percentage
CSS_42	Adaptation	KL	MAPK cascade	Testes weight
CSS_42	Adaptation	KL	MAPK cascade	Somatic cell score
CSS_42	Adaptation	KL	MAPK cascade	Milk protein percentage
CSS_42	Adaptation	KL	MAPK cascade	fat weight in carcass
CSS_42	Adaptation	KL	MAPK cascade	Carcass fat percentage
CSS_42	Adaptation	KL	MAPK cascade	Fecal egg count
CSS_42	Adaptation	KL	MAPK cascade	Horn type
CSS_42	Adaptation	BRCA2	protein ubiquitination	Lean meat yield percentage
CSS_42	Adaptation	BRCA2	protein ubiquitination	Testes weight
CSS_42	Adaptation	BRCA2	protein ubiquitination	Somatic cell score
CSS_42	Adaptation	BRCA2	protein ubiquitination	Milk protein percentage
CSS_42	Adaptation	BRCA2	protein ubiquitination	fat weight in carcass
CSS_42	Adaptation	BRCA2	protein ubiquitination	Carcass fat percentage
CSS_42	Adaptation	BRCA2	protein ubiquitination	Fecal egg count
CSS_42	Adaptation	BRCA2	protein ubiquitination	Horn type
CSS_43	Adaptation	KL	response to hormone	Horn type
CSS_43	Adaptation	KL	response to hormone	Carcass fat percentage
CSS_43	Adaptation	KL	response to hormone	Fecal egg count
CSS_43	Adaptation	KL	response to hormone	Somatic cell score
CSS_43	Adaptation	KL	response to hormone	Testes weight
CSS_43	Adaptation	KL	response to hormone	Lean meat yield percentage
CSS_43	Adaptation	KL	response to hormone	Milk protein percentage
CSS_43	Adaptation	KL	response to hormone	fat weight in carcass
CSS_43	Adaptation	KL	carbohydrate metabolic process	Horn type
CSS_43	Adaptation	KL	carbohydrate metabolic process	Carcass fat percentage
CSS_43	Adaptation	KL	carbohydrate metabolic process	Fecal egg count
CSS_43	Adaptation	KL	carbohydrate metabolic process	Somatic cell score
CSS_43	Adaptation	KL	carbohydrate metabolic process	Testes weight
CSS_43	Adaptation	KL	carbohydrate metabolic process	Lean meat yield percentage
CSS_43	Adaptation	KL	carbohydrate metabolic process	Milk protein percentage
CSS_43	Adaptation	KL	carbohydrate metabolic process	fat weight in carcass
CSS_43	Adaptation	KL	cellular response to organonitrogen compound	Horn type
CSS_43	Adaptation	KL	cellular response to organonitrogen compound	Carcass fat percentage
CSS_43	Adaptation	KL	cellular response to organonitrogen compound	Fecal egg count
CSS_43	Adaptation	KL	cellular response to organonitrogen compound	Somatic cell score
CSS_43	Adaptation	KL	cellular response to organonitrogen compound	Testes weight
CSS_43	Adaptation	KL	cellular response to organonitrogen compound	Lean meat yield percentage
CSS_43	Adaptation	KL	cellular response to organonitrogen compound	Milk protein percentage
CSS_43	Adaptation	KL	cellular response to organonitrogen compound	fat weight in carcass
CSS_43	Adaptation	KL	positive regulation of intracellular signal transduction	Horn type
CSS_43	Adaptation	KL	positive regulation of intracellular signal transduction	Carcass fat percentage
CSS_43	Adaptation	KL	positive regulation of intracellular signal transduction	Fecal egg count
CSS_43	Adaptation	KL	positive regulation of intracellular signal transduction	Somatic cell score
CSS_43	Adaptation	KL	positive regulation of intracellular signal transduction	Testes weight
CSS_43	Adaptation	KL	positive regulation of intracellular signal transduction	Lean meat yield percentage
CSS_43	Adaptation	KL	positive regulation of intracellular signal transduction	Milk protein percentage
CSS_43	Adaptation	KL	positive regulation of intracellular signal transduction	fat weight in carcass
CSS_43	Adaptation	KL	circulatory system process	Horn type
CSS_43	Adaptation	KL	circulatory system process	Carcass fat percentage
CSS_43	Adaptation	KL	circulatory system process	Fecal egg count
CSS_43	Adaptation	KL	circulatory system process	Somatic cell score
CSS_43	Adaptation	KL	circulatory system process	Testes weight
CSS_43	Adaptation	KL	circulatory system process	Lean meat yield percentage
CSS_43	Adaptation	KL	circulatory system process	Milk protein percentage
CSS_43	Adaptation	KL	circulatory system process	fat weight in carcass
CSS_43	Adaptation	KL	cellular response to growth factor stimulus	Horn type
CSS_43	Adaptation	KL	cellular response to growth factor stimulus	Carcass fat percentage
CSS_43	Adaptation	KL	cellular response to growth factor stimulus	Fecal egg count
CSS_43	Adaptation	KL	cellular response to growth factor stimulus	Somatic cell score
CSS_43	Adaptation	KL	cellular response to growth factor stimulus	Testes weight
CSS_43	Adaptation	KL	cellular response to growth factor stimulus	Lean meat yield percentage
CSS_43	Adaptation	KL	cellular response to growth factor stimulus	Milk protein percentage
CSS_43	Adaptation	KL	cellular response to growth factor stimulus	fat weight in carcass
CSS_43	Adaptation	KL	MAPK cascade	Horn type
CSS_43	Adaptation	KL	MAPK cascade	Carcass fat percentage
CSS_43	Adaptation	KL	MAPK cascade	Fecal egg count
CSS_43	Adaptation	KL	MAPK cascade	Somatic cell score
CSS_43	Adaptation	KL	MAPK cascade	Testes weight
CSS_43	Adaptation	KL	MAPK cascade	Lean meat yield percentage
CSS_43	Adaptation	KL	MAPK cascade	Milk protein percentage
CSS_43	Adaptation	KL	MAPK cascade	fat weight in carcass
CSS_43	Adaptation	KL	ossification	Horn type
CSS_43	Adaptation	KL	ossification	Carcass fat percentage
CSS_43	Adaptation	KL	ossification	Fecal egg count
CSS_43	Adaptation	KL	ossification	Somatic cell score
CSS_43	Adaptation	KL	ossification	Testes weight
CSS_43	Adaptation	KL	ossification	Lean meat yield percentage
CSS_43	Adaptation	KL	ossification	Milk protein percentage
CSS_43	Adaptation	KL	ossification	fat weight in carcass
CSS_43	Adaptation	KL	inflammatory response	Horn type
CSS_43	Adaptation	KL	inflammatory response	Carcass fat percentage
CSS_43	Adaptation	KL	inflammatory response	Fecal egg count
CSS_43	Adaptation	KL	inflammatory response	Somatic cell score
CSS_43	Adaptation	KL	inflammatory response	Testes weight
CSS_43	Adaptation	KL	inflammatory response	Lean meat yield percentage
CSS_43	Adaptation	KL	inflammatory response	Milk protein percentage
CSS_43	Adaptation	KL	inflammatory response	fat weight in carcass
CSS_44	Adaptation	KL	circulatory system process	Horn type
CSS_44	Adaptation	KL	circulatory system process	Milk protein percentage
CSS_44	Adaptation	KL	circulatory system process	Fecal egg count
CSS_44	Adaptation	KL	circulatory system process	Lean meat yield percentage
CSS_44	Adaptation	KL	circulatory system process	Testes weight
CSS_44	Adaptation	KL	circulatory system process	Carcass fat percentage
CSS_44	Adaptation	KL	circulatory system process	fat weight in carcass
CSS_44	Adaptation	KL	circulatory system process	Somatic cell score
CSS_44	Adaptation	KL	carbohydrate metabolic process	Horn type
CSS_44	Adaptation	KL	carbohydrate metabolic process	Milk protein percentage
CSS_44	Adaptation	KL	carbohydrate metabolic process	Fecal egg count
CSS_44	Adaptation	KL	carbohydrate metabolic process	Lean meat yield percentage
CSS_44	Adaptation	KL	carbohydrate metabolic process	Testes weight
CSS_44	Adaptation	KL	carbohydrate metabolic process	Carcass fat percentage
CSS_44	Adaptation	KL	carbohydrate metabolic process	fat weight in carcass
CSS_44	Adaptation	KL	carbohydrate metabolic process	Somatic cell score
CSS_44	Adaptation	KL	cellular response to growth factor stimulus	Horn type
CSS_44	Adaptation	KL	cellular response to growth factor stimulus	Milk protein percentage
CSS_44	Adaptation	KL	cellular response to growth factor stimulus	Fecal egg count
CSS_44	Adaptation	KL	cellular response to growth factor stimulus	Lean meat yield percentage
CSS_44	Adaptation	KL	cellular response to growth factor stimulus	Testes weight
CSS_44	Adaptation	KL	cellular response to growth factor stimulus	Carcass fat percentage
CSS_44	Adaptation	KL	cellular response to growth factor stimulus	fat weight in carcass
CSS_44	Adaptation	KL	cellular response to growth factor stimulus	Somatic cell score
CSS_44	Adaptation	KL	response to hormone	Horn type
CSS_44	Adaptation	KL	response to hormone	Milk protein percentage
CSS_44	Adaptation	KL	response to hormone	Fecal egg count
CSS_44	Adaptation	KL	response to hormone	Lean meat yield percentage
CSS_44	Adaptation	KL	response to hormone	Testes weight
CSS_44	Adaptation	KL	response to hormone	Carcass fat percentage
CSS_44	Adaptation	KL	response to hormone	fat weight in carcass
CSS_44	Adaptation	KL	response to hormone	Somatic cell score
CSS_44	Adaptation	KL	inflammatory response	Horn type
CSS_44	Adaptation	KL	inflammatory response	Milk protein percentage
CSS_44	Adaptation	KL	inflammatory response	Fecal egg count
CSS_44	Adaptation	KL	inflammatory response	Lean meat yield percentage
CSS_44	Adaptation	KL	inflammatory response	Testes weight
CSS_44	Adaptation	KL	inflammatory response	Carcass fat percentage
CSS_44	Adaptation	KL	inflammatory response	fat weight in carcass
CSS_44	Adaptation	KL	inflammatory response	Somatic cell score
CSS_44	Adaptation	KL	ossification	Horn type
CSS_44	Adaptation	KL	ossification	Milk protein percentage
CSS_44	Adaptation	KL	ossification	Fecal egg count
CSS_44	Adaptation	KL	ossification	Lean meat yield percentage
CSS_44	Adaptation	KL	ossification	Testes weight
CSS_44	Adaptation	KL	ossification	Carcass fat percentage
CSS_44	Adaptation	KL	ossification	fat weight in carcass
CSS_44	Adaptation	KL	ossification	Somatic cell score
CSS_44	Adaptation	KL	positive regulation of intracellular signal transduction	Horn type
CSS_44	Adaptation	KL	positive regulation of intracellular signal transduction	Milk protein percentage
CSS_44	Adaptation	KL	positive regulation of intracellular signal transduction	Fecal egg count
CSS_44	Adaptation	KL	positive regulation of intracellular signal transduction	Lean meat yield percentage
CSS_44	Adaptation	KL	positive regulation of intracellular signal transduction	Testes weight
CSS_44	Adaptation	KL	positive regulation of intracellular signal transduction	Carcass fat percentage
CSS_44	Adaptation	KL	positive regulation of intracellular signal transduction	fat weight in carcass
CSS_44	Adaptation	KL	positive regulation of intracellular signal transduction	Somatic cell score
CSS_44	Adaptation	KL	cellular response to organonitrogen compound	Horn type
CSS_44	Adaptation	KL	cellular response to organonitrogen compound	Milk protein percentage
CSS_44	Adaptation	KL	cellular response to organonitrogen compound	Fecal egg count
CSS_44	Adaptation	KL	cellular response to organonitrogen compound	Lean meat yield percentage
CSS_44	Adaptation	KL	cellular response to organonitrogen compound	Testes weight
CSS_44	Adaptation	KL	cellular response to organonitrogen compound	Carcass fat percentage
CSS_44	Adaptation	KL	cellular response to organonitrogen compound	fat weight in carcass
CSS_44	Adaptation	KL	cellular response to organonitrogen compound	Somatic cell score
CSS_44	Adaptation	KL	MAPK cascade	Horn type
CSS_44	Adaptation	KL	MAPK cascade	Milk protein percentage
CSS_44	Adaptation	KL	MAPK cascade	Fecal egg count
CSS_44	Adaptation	KL	MAPK cascade	Lean meat yield percentage
CSS_44	Adaptation	KL	MAPK cascade	Testes weight
CSS_44	Adaptation	KL	MAPK cascade	Carcass fat percentage
CSS_44	Adaptation	KL	MAPK cascade	fat weight in carcass
CSS_44	Adaptation	KL	MAPK cascade	Somatic cell score
CSS_45	Adaptation	KL	carbohydrate metabolic process	Horn circumference
CSS_45	Adaptation	KL	carbohydrate metabolic process	Milk protein percentage
CSS_45	Adaptation	KL	carbohydrate metabolic process	Tail fat deposition
CSS_45	Adaptation	KL	carbohydrate metabolic process	Testes weight
CSS_45	Adaptation	KL	carbohydrate metabolic process	fat weight in carcass
CSS_45	Adaptation	KL	carbohydrate metabolic process	Lean meat yield percentage
CSS_45	Adaptation	KL	carbohydrate metabolic process	Somatic cell score
CSS_45	Adaptation	KL	carbohydrate metabolic process	Fecal egg count
CSS_45	Adaptation	KL	carbohydrate metabolic process	Carcass fat percentage
CSS_45	Adaptation	KL	carbohydrate metabolic process	Horn type
CSS_45	Adaptation	BRCA2	growth	Horn circumference
CSS_45	Adaptation	BRCA2	growth	Milk protein percentage
CSS_45	Adaptation	BRCA2	growth	Tail fat deposition
CSS_45	Adaptation	BRCA2	growth	Testes weight
CSS_45	Adaptation	BRCA2	growth	fat weight in carcass
CSS_45	Adaptation	BRCA2	growth	Lean meat yield percentage
CSS_45	Adaptation	BRCA2	growth	Somatic cell score
CSS_45	Adaptation	BRCA2	growth	Fecal egg count
CSS_45	Adaptation	BRCA2	growth	Carcass fat percentage
CSS_45	Adaptation	BRCA2	growth	Horn type
CSS_45	Adaptation	BRCA2	protein ubiquitination	Horn circumference
CSS_45	Adaptation	BRCA2	protein ubiquitination	Milk protein percentage
CSS_45	Adaptation	BRCA2	protein ubiquitination	Tail fat deposition
CSS_45	Adaptation	BRCA2	protein ubiquitination	Testes weight
CSS_45	Adaptation	BRCA2	protein ubiquitination	fat weight in carcass
CSS_45	Adaptation	BRCA2	protein ubiquitination	Lean meat yield percentage
CSS_45	Adaptation	BRCA2	protein ubiquitination	Somatic cell score
CSS_45	Adaptation	BRCA2	protein ubiquitination	Fecal egg count
CSS_45	Adaptation	BRCA2	protein ubiquitination	Carcass fat percentage
CSS_45	Adaptation	BRCA2	protein ubiquitination	Horn type
CSS_45	Adaptation	BRCA2	centrosome	Horn circumference
CSS_45	Adaptation	BRCA2	centrosome	Milk protein percentage
CSS_45	Adaptation	BRCA2	centrosome	Tail fat deposition
CSS_45	Adaptation	BRCA2	centrosome	Testes weight
CSS_45	Adaptation	BRCA2	centrosome	fat weight in carcass
CSS_45	Adaptation	BRCA2	centrosome	Lean meat yield percentage
CSS_45	Adaptation	BRCA2	centrosome	Somatic cell score
CSS_45	Adaptation	BRCA2	centrosome	Fecal egg count
CSS_45	Adaptation	BRCA2	centrosome	Carcass fat percentage
CSS_45	Adaptation	BRCA2	centrosome	Horn type
CSS_45	Adaptation	KL	inflammatory response	Horn circumference
CSS_45	Adaptation	KL	inflammatory response	Milk protein percentage
CSS_45	Adaptation	KL	inflammatory response	Tail fat deposition
CSS_45	Adaptation	KL	inflammatory response	Testes weight
CSS_45	Adaptation	KL	inflammatory response	fat weight in carcass
CSS_45	Adaptation	KL	inflammatory response	Lean meat yield percentage
CSS_45	Adaptation	KL	inflammatory response	Somatic cell score
CSS_45	Adaptation	KL	inflammatory response	Fecal egg count
CSS_45	Adaptation	KL	inflammatory response	Carcass fat percentage
CSS_45	Adaptation	KL	inflammatory response	Horn type
CSS_45	Adaptation	BRCA2	developmental growth	Horn circumference
CSS_45	Adaptation	BRCA2	developmental growth	Milk protein percentage
CSS_45	Adaptation	BRCA2	developmental growth	Tail fat deposition
CSS_45	Adaptation	BRCA2	developmental growth	Testes weight
CSS_45	Adaptation	BRCA2	developmental growth	fat weight in carcass
CSS_45	Adaptation	BRCA2	developmental growth	Lean meat yield percentage
CSS_45	Adaptation	BRCA2	developmental growth	Somatic cell score
CSS_45	Adaptation	BRCA2	developmental growth	Fecal egg count
CSS_45	Adaptation	BRCA2	developmental growth	Carcass fat percentage
CSS_45	Adaptation	BRCA2	developmental growth	Horn type
CSS_45	Adaptation	BRCA2	response to light stimulus	Horn circumference
CSS_45	Adaptation	BRCA2	response to light stimulus	Milk protein percentage
CSS_45	Adaptation	BRCA2	response to light stimulus	Tail fat deposition
CSS_45	Adaptation	BRCA2	response to light stimulus	Testes weight
CSS_45	Adaptation	BRCA2	response to light stimulus	fat weight in carcass
CSS_45	Adaptation	BRCA2	response to light stimulus	Lean meat yield percentage
CSS_45	Adaptation	BRCA2	response to light stimulus	Somatic cell score
CSS_45	Adaptation	BRCA2	response to light stimulus	Fecal egg count
CSS_45	Adaptation	BRCA2	response to light stimulus	Carcass fat percentage
CSS_45	Adaptation	BRCA2	response to light stimulus	Horn type
CSS_45	Adaptation	BRCA2	regulation of cellular response to stress	Horn circumference
CSS_45	Adaptation	BRCA2	regulation of cellular response to stress	Milk protein percentage
CSS_45	Adaptation	BRCA2	regulation of cellular response to stress	Tail fat deposition
CSS_45	Adaptation	BRCA2	regulation of cellular response to stress	Testes weight
CSS_45	Adaptation	BRCA2	regulation of cellular response to stress	fat weight in carcass
CSS_45	Adaptation	BRCA2	regulation of cellular response to stress	Lean meat yield percentage
CSS_45	Adaptation	BRCA2	regulation of cellular response to stress	Somatic cell score
CSS_45	Adaptation	BRCA2	regulation of cellular response to stress	Fecal egg count
CSS_45	Adaptation	BRCA2	regulation of cellular response to stress	Carcass fat percentage
CSS_45	Adaptation	BRCA2	regulation of cellular response to stress	Horn type
CSS_45	Adaptation	KL	response to hormone	Horn circumference
CSS_45	Adaptation	KL	response to hormone	Milk protein percentage
CSS_45	Adaptation	KL	response to hormone	Tail fat deposition
CSS_45	Adaptation	KL	response to hormone	Testes weight
CSS_45	Adaptation	KL	response to hormone	fat weight in carcass
CSS_45	Adaptation	KL	response to hormone	Lean meat yield percentage
CSS_45	Adaptation	KL	response to hormone	Somatic cell score
CSS_45	Adaptation	KL	response to hormone	Fecal egg count
CSS_45	Adaptation	KL	response to hormone	Carcass fat percentage
CSS_45	Adaptation	KL	response to hormone	Horn type
CSS_45	Adaptation	KL	cellular response to organonitrogen compound	Horn circumference
CSS_45	Adaptation	KL	cellular response to organonitrogen compound	Milk protein percentage
CSS_45	Adaptation	KL	cellular response to organonitrogen compound	Tail fat deposition
CSS_45	Adaptation	KL	cellular response to organonitrogen compound	Testes weight
CSS_45	Adaptation	KL	cellular response to organonitrogen compound	fat weight in carcass
CSS_45	Adaptation	KL	cellular response to organonitrogen compound	Lean meat yield percentage
CSS_45	Adaptation	KL	cellular response to organonitrogen compound	Somatic cell score
CSS_45	Adaptation	KL	cellular response to organonitrogen compound	Fecal egg count
CSS_45	Adaptation	KL	cellular response to organonitrogen compound	Carcass fat percentage
CSS_45	Adaptation	KL	cellular response to organonitrogen compound	Horn type
CSS_45	Adaptation	KL	ossification	Horn circumference
CSS_45	Adaptation	KL	ossification	Milk protein percentage
CSS_45	Adaptation	KL	ossification	Tail fat deposition
CSS_45	Adaptation	KL	ossification	Testes weight
CSS_45	Adaptation	KL	ossification	fat weight in carcass
CSS_45	Adaptation	KL	ossification	Lean meat yield percentage
CSS_45	Adaptation	KL	ossification	Somatic cell score
CSS_45	Adaptation	KL	ossification	Fecal egg count
CSS_45	Adaptation	KL	ossification	Carcass fat percentage
CSS_45	Adaptation	KL	ossification	Horn type
CSS_45	Adaptation	KL	cellular response to growth factor stimulus	Horn circumference
CSS_45	Adaptation	KL	cellular response to growth factor stimulus	Milk protein percentage
CSS_45	Adaptation	KL	cellular response to growth factor stimulus	Tail fat deposition
CSS_45	Adaptation	KL	cellular response to growth factor stimulus	Testes weight
CSS_45	Adaptation	KL	cellular response to growth factor stimulus	fat weight in carcass
CSS_45	Adaptation	KL	cellular response to growth factor stimulus	Lean meat yield percentage
CSS_45	Adaptation	KL	cellular response to growth factor stimulus	Somatic cell score
CSS_45	Adaptation	KL	cellular response to growth factor stimulus	Fecal egg count
CSS_45	Adaptation	KL	cellular response to growth factor stimulus	Carcass fat percentage
CSS_45	Adaptation	KL	cellular response to growth factor stimulus	Horn type
CSS_45	Adaptation	BRCA2	DNA repair	Horn circumference
CSS_45	Adaptation	BRCA2	DNA repair	Milk protein percentage
CSS_45	Adaptation	BRCA2	DNA repair	Tail fat deposition
CSS_45	Adaptation	BRCA2	DNA repair	Testes weight
CSS_45	Adaptation	BRCA2	DNA repair	fat weight in carcass
CSS_45	Adaptation	BRCA2	DNA repair	Lean meat yield percentage
CSS_45	Adaptation	BRCA2	DNA repair	Somatic cell score
CSS_45	Adaptation	BRCA2	DNA repair	Fecal egg count
CSS_45	Adaptation	BRCA2	DNA repair	Carcass fat percentage
CSS_45	Adaptation	BRCA2	DNA repair	Horn type
CSS_45	Adaptation	BRCA2	DNA-templated DNA replication	Horn circumference
CSS_45	Adaptation	BRCA2	DNA-templated DNA replication	Milk protein percentage
CSS_45	Adaptation	BRCA2	DNA-templated DNA replication	Tail fat deposition
CSS_45	Adaptation	BRCA2	DNA-templated DNA replication	Testes weight
CSS_45	Adaptation	BRCA2	DNA-templated DNA replication	fat weight in carcass
CSS_45	Adaptation	BRCA2	DNA-templated DNA replication	Lean meat yield percentage
CSS_45	Adaptation	BRCA2	DNA-templated DNA replication	Somatic cell score
CSS_45	Adaptation	BRCA2	DNA-templated DNA replication	Fecal egg count
CSS_45	Adaptation	BRCA2	DNA-templated DNA replication	Carcass fat percentage
CSS_45	Adaptation	BRCA2	DNA-templated DNA replication	Horn type
CSS_45	Adaptation	KL	circulatory system process	Horn circumference
CSS_45	Adaptation	KL	circulatory system process	Milk protein percentage
CSS_45	Adaptation	KL	circulatory system process	Tail fat deposition
CSS_45	Adaptation	KL	circulatory system process	Testes weight
CSS_45	Adaptation	KL	circulatory system process	fat weight in carcass
CSS_45	Adaptation	KL	circulatory system process	Lean meat yield percentage
CSS_45	Adaptation	KL	circulatory system process	Somatic cell score
CSS_45	Adaptation	KL	circulatory system process	Fecal egg count
CSS_45	Adaptation	KL	circulatory system process	Carcass fat percentage
CSS_45	Adaptation	KL	circulatory system process	Horn type
CSS_45	Adaptation	KL	positive regulation of intracellular signal transduction	Horn circumference
CSS_45	Adaptation	KL	positive regulation of intracellular signal transduction	Milk protein percentage
CSS_45	Adaptation	KL	positive regulation of intracellular signal transduction	Tail fat deposition
CSS_45	Adaptation	KL	positive regulation of intracellular signal transduction	Testes weight
CSS_45	Adaptation	KL	positive regulation of intracellular signal transduction	fat weight in carcass
CSS_45	Adaptation	KL	positive regulation of intracellular signal transduction	Lean meat yield percentage
CSS_45	Adaptation	KL	positive regulation of intracellular signal transduction	Somatic cell score
CSS_45	Adaptation	KL	positive regulation of intracellular signal transduction	Fecal egg count
CSS_45	Adaptation	KL	positive regulation of intracellular signal transduction	Carcass fat percentage
CSS_45	Adaptation	KL	positive regulation of intracellular signal transduction	Horn type
CSS_45	Adaptation	BRCA2	microtubule-based process	Horn circumference
CSS_45	Adaptation	BRCA2	microtubule-based process	Milk protein percentage
CSS_45	Adaptation	BRCA2	microtubule-based process	Tail fat deposition
CSS_45	Adaptation	BRCA2	microtubule-based process	Testes weight
CSS_45	Adaptation	BRCA2	microtubule-based process	fat weight in carcass
CSS_45	Adaptation	BRCA2	microtubule-based process	Lean meat yield percentage
CSS_45	Adaptation	BRCA2	microtubule-based process	Somatic cell score
CSS_45	Adaptation	BRCA2	microtubule-based process	Fecal egg count
CSS_45	Adaptation	BRCA2	microtubule-based process	Carcass fat percentage
CSS_45	Adaptation	BRCA2	microtubule-based process	Horn type
CSS_45	Adaptation	KL	MAPK cascade	Horn circumference
CSS_45	Adaptation	KL	MAPK cascade	Milk protein percentage
CSS_45	Adaptation	KL	MAPK cascade	Tail fat deposition
CSS_45	Adaptation	KL	MAPK cascade	Testes weight
CSS_45	Adaptation	KL	MAPK cascade	fat weight in carcass
CSS_45	Adaptation	KL	MAPK cascade	Lean meat yield percentage
CSS_45	Adaptation	KL	MAPK cascade	Somatic cell score
CSS_45	Adaptation	KL	MAPK cascade	Fecal egg count
CSS_45	Adaptation	KL	MAPK cascade	Carcass fat percentage
CSS_45	Adaptation	KL	MAPK cascade	Horn type
CSS_45	Adaptation	BRCA2	histone H4 acetylation	Horn circumference
CSS_45	Adaptation	BRCA2	histone H4 acetylation	Milk protein percentage
CSS_45	Adaptation	BRCA2	histone H4 acetylation	Tail fat deposition
CSS_45	Adaptation	BRCA2	histone H4 acetylation	Testes weight
CSS_45	Adaptation	BRCA2	histone H4 acetylation	fat weight in carcass
CSS_45	Adaptation	BRCA2	histone H4 acetylation	Lean meat yield percentage
CSS_45	Adaptation	BRCA2	histone H4 acetylation	Somatic cell score
CSS_45	Adaptation	BRCA2	histone H4 acetylation	Fecal egg count
CSS_45	Adaptation	BRCA2	histone H4 acetylation	Carcass fat percentage
CSS_45	Adaptation	BRCA2	histone H4 acetylation	Horn type
CSS_45	Adaptation	BRCA2	microtubule cytoskeleton organization	Horn circumference
CSS_45	Adaptation	BRCA2	microtubule cytoskeleton organization	Milk protein percentage
CSS_45	Adaptation	BRCA2	microtubule cytoskeleton organization	Tail fat deposition
CSS_45	Adaptation	BRCA2	microtubule cytoskeleton organization	Testes weight
CSS_45	Adaptation	BRCA2	microtubule cytoskeleton organization	fat weight in carcass
CSS_45	Adaptation	BRCA2	microtubule cytoskeleton organization	Lean meat yield percentage
CSS_45	Adaptation	BRCA2	microtubule cytoskeleton organization	Somatic cell score
CSS_45	Adaptation	BRCA2	microtubule cytoskeleton organization	Fecal egg count
CSS_45	Adaptation	BRCA2	microtubule cytoskeleton organization	Carcass fat percentage
CSS_45	Adaptation	BRCA2	microtubule cytoskeleton organization	Horn type
CSS_45	Adaptation	BRCA2	cellular response to abiotic stimulus	Horn circumference
CSS_45	Adaptation	BRCA2	cellular response to abiotic stimulus	Milk protein percentage
CSS_45	Adaptation	BRCA2	cellular response to abiotic stimulus	Tail fat deposition
CSS_45	Adaptation	BRCA2	cellular response to abiotic stimulus	Testes weight
CSS_45	Adaptation	BRCA2	cellular response to abiotic stimulus	fat weight in carcass
CSS_45	Adaptation	BRCA2	cellular response to abiotic stimulus	Lean meat yield percentage
CSS_45	Adaptation	BRCA2	cellular response to abiotic stimulus	Somatic cell score
CSS_45	Adaptation	BRCA2	cellular response to abiotic stimulus	Fecal egg count
CSS_45	Adaptation	BRCA2	cellular response to abiotic stimulus	Carcass fat percentage
CSS_45	Adaptation	BRCA2	cellular response to abiotic stimulus	Horn type
CSS_46	Adaptation	KL	response to hormone	Carcass fat percentage
CSS_46	Adaptation	KL	response to hormone	Fecal egg count
CSS_46	Adaptation	KL	response to hormone	Horn type
CSS_46	Adaptation	KL	response to hormone	fat weight in carcass
CSS_46	Adaptation	KL	response to hormone	Testes weight
CSS_46	Adaptation	KL	response to hormone	Somatic cell score
CSS_46	Adaptation	KL	response to hormone	Lean meat yield percentage
CSS_46	Adaptation	KL	response to hormone	Milk protein percentage
CSS_46	Adaptation	KL	carbohydrate metabolic process	Carcass fat percentage
CSS_46	Adaptation	KL	carbohydrate metabolic process	Fecal egg count
CSS_46	Adaptation	KL	carbohydrate metabolic process	Horn type
CSS_46	Adaptation	KL	carbohydrate metabolic process	fat weight in carcass
CSS_46	Adaptation	KL	carbohydrate metabolic process	Testes weight
CSS_46	Adaptation	KL	carbohydrate metabolic process	Somatic cell score
CSS_46	Adaptation	KL	carbohydrate metabolic process	Lean meat yield percentage
CSS_46	Adaptation	KL	carbohydrate metabolic process	Milk protein percentage
CSS_46	Adaptation	KL	MAPK cascade	Carcass fat percentage
CSS_46	Adaptation	KL	MAPK cascade	Fecal egg count
CSS_46	Adaptation	KL	MAPK cascade	Horn type
CSS_46	Adaptation	KL	MAPK cascade	fat weight in carcass
CSS_46	Adaptation	KL	MAPK cascade	Testes weight
CSS_46	Adaptation	KL	MAPK cascade	Somatic cell score
CSS_46	Adaptation	KL	MAPK cascade	Lean meat yield percentage
CSS_46	Adaptation	KL	MAPK cascade	Milk protein percentage
CSS_46	Adaptation	KL	positive regulation of intracellular signal transduction	Carcass fat percentage
CSS_46	Adaptation	KL	positive regulation of intracellular signal transduction	Fecal egg count
CSS_46	Adaptation	KL	positive regulation of intracellular signal transduction	Horn type
CSS_46	Adaptation	KL	positive regulation of intracellular signal transduction	fat weight in carcass
CSS_46	Adaptation	KL	positive regulation of intracellular signal transduction	Testes weight
CSS_46	Adaptation	KL	positive regulation of intracellular signal transduction	Somatic cell score
CSS_46	Adaptation	KL	positive regulation of intracellular signal transduction	Lean meat yield percentage
CSS_46	Adaptation	KL	positive regulation of intracellular signal transduction	Milk protein percentage
CSS_46	Adaptation	KL	ossification	Carcass fat percentage
CSS_46	Adaptation	KL	ossification	Fecal egg count
CSS_46	Adaptation	KL	ossification	Horn type
CSS_46	Adaptation	KL	ossification	fat weight in carcass
CSS_46	Adaptation	KL	ossification	Testes weight
CSS_46	Adaptation	KL	ossification	Somatic cell score
CSS_46	Adaptation	KL	ossification	Lean meat yield percentage
CSS_46	Adaptation	KL	ossification	Milk protein percentage
CSS_46	Adaptation	KL	cellular response to organonitrogen compound	Carcass fat percentage
CSS_46	Adaptation	KL	cellular response to organonitrogen compound	Fecal egg count
CSS_46	Adaptation	KL	cellular response to organonitrogen compound	Horn type
CSS_46	Adaptation	KL	cellular response to organonitrogen compound	fat weight in carcass
CSS_46	Adaptation	KL	cellular response to organonitrogen compound	Testes weight
CSS_46	Adaptation	KL	cellular response to organonitrogen compound	Somatic cell score
CSS_46	Adaptation	KL	cellular response to organonitrogen compound	Lean meat yield percentage
CSS_46	Adaptation	KL	cellular response to organonitrogen compound	Milk protein percentage
CSS_46	Adaptation	KL	circulatory system process	Carcass fat percentage
CSS_46	Adaptation	KL	circulatory system process	Fecal egg count
CSS_46	Adaptation	KL	circulatory system process	Horn type
CSS_46	Adaptation	KL	circulatory system process	fat weight in carcass
CSS_46	Adaptation	KL	circulatory system process	Testes weight
CSS_46	Adaptation	KL	circulatory system process	Somatic cell score
CSS_46	Adaptation	KL	circulatory system process	Lean meat yield percentage
CSS_46	Adaptation	KL	circulatory system process	Milk protein percentage
CSS_46	Adaptation	KL	inflammatory response	Carcass fat percentage
CSS_46	Adaptation	KL	inflammatory response	Fecal egg count
CSS_46	Adaptation	KL	inflammatory response	Horn type
CSS_46	Adaptation	KL	inflammatory response	fat weight in carcass
CSS_46	Adaptation	KL	inflammatory response	Testes weight
CSS_46	Adaptation	KL	inflammatory response	Somatic cell score
CSS_46	Adaptation	KL	inflammatory response	Lean meat yield percentage
CSS_46	Adaptation	KL	inflammatory response	Milk protein percentage
CSS_46	Adaptation	KL	cellular response to growth factor stimulus	Carcass fat percentage
CSS_46	Adaptation	KL	cellular response to growth factor stimulus	Fecal egg count
CSS_46	Adaptation	KL	cellular response to growth factor stimulus	Horn type
CSS_46	Adaptation	KL	cellular response to growth factor stimulus	fat weight in carcass
CSS_46	Adaptation	KL	cellular response to growth factor stimulus	Testes weight
CSS_46	Adaptation	KL	cellular response to growth factor stimulus	Somatic cell score
CSS_46	Adaptation	KL	cellular response to growth factor stimulus	Lean meat yield percentage
CSS_46	Adaptation	KL	cellular response to growth factor stimulus	Milk protein percentage
CSS_47	Adaptation	KL	MAPK cascade	Testes weight
CSS_47	Adaptation	KL	MAPK cascade	Somatic cell score
CSS_47	Adaptation	KL	MAPK cascade	fat weight in carcass
CSS_47	Adaptation	KL	MAPK cascade	Fecal egg count
CSS_47	Adaptation	KL	MAPK cascade	Horn type
CSS_47	Adaptation	KL	MAPK cascade	Lean meat yield percentage
CSS_47	Adaptation	KL	MAPK cascade	Carcass fat percentage
CSS_47	Adaptation	KL	MAPK cascade	Milk protein percentage
CSS_47	Adaptation	KL	cellular response to organonitrogen compound	Testes weight
CSS_47	Adaptation	KL	cellular response to organonitrogen compound	Somatic cell score
CSS_47	Adaptation	KL	cellular response to organonitrogen compound	fat weight in carcass
CSS_47	Adaptation	KL	cellular response to organonitrogen compound	Fecal egg count
CSS_47	Adaptation	KL	cellular response to organonitrogen compound	Horn type
CSS_47	Adaptation	KL	cellular response to organonitrogen compound	Lean meat yield percentage
CSS_47	Adaptation	KL	cellular response to organonitrogen compound	Carcass fat percentage
CSS_47	Adaptation	KL	cellular response to organonitrogen compound	Milk protein percentage
CSS_47	Adaptation	KL	positive regulation of intracellular signal transduction	Testes weight
CSS_47	Adaptation	KL	positive regulation of intracellular signal transduction	Somatic cell score
CSS_47	Adaptation	KL	positive regulation of intracellular signal transduction	fat weight in carcass
CSS_47	Adaptation	KL	positive regulation of intracellular signal transduction	Fecal egg count
CSS_47	Adaptation	KL	positive regulation of intracellular signal transduction	Horn type
CSS_47	Adaptation	KL	positive regulation of intracellular signal transduction	Lean meat yield percentage
CSS_47	Adaptation	KL	positive regulation of intracellular signal transduction	Carcass fat percentage
CSS_47	Adaptation	KL	positive regulation of intracellular signal transduction	Milk protein percentage
CSS_47	Adaptation	KL	response to hormone	Testes weight
CSS_47	Adaptation	KL	response to hormone	Somatic cell score
CSS_47	Adaptation	KL	response to hormone	fat weight in carcass
CSS_47	Adaptation	KL	response to hormone	Fecal egg count
CSS_47	Adaptation	KL	response to hormone	Horn type
CSS_47	Adaptation	KL	response to hormone	Lean meat yield percentage
CSS_47	Adaptation	KL	response to hormone	Carcass fat percentage
CSS_47	Adaptation	KL	response to hormone	Milk protein percentage
CSS_47	Adaptation	KL	cellular response to growth factor stimulus	Testes weight
CSS_47	Adaptation	KL	cellular response to growth factor stimulus	Somatic cell score
CSS_47	Adaptation	KL	cellular response to growth factor stimulus	fat weight in carcass
CSS_47	Adaptation	KL	cellular response to growth factor stimulus	Fecal egg count
CSS_47	Adaptation	KL	cellular response to growth factor stimulus	Horn type
CSS_47	Adaptation	KL	cellular response to growth factor stimulus	Lean meat yield percentage
CSS_47	Adaptation	KL	cellular response to growth factor stimulus	Carcass fat percentage
CSS_47	Adaptation	KL	cellular response to growth factor stimulus	Milk protein percentage
CSS_47	Adaptation	KL	ossification	Testes weight
CSS_47	Adaptation	KL	ossification	Somatic cell score
CSS_47	Adaptation	KL	ossification	fat weight in carcass
CSS_47	Adaptation	KL	ossification	Fecal egg count
CSS_47	Adaptation	KL	ossification	Horn type
CSS_47	Adaptation	KL	ossification	Lean meat yield percentage
CSS_47	Adaptation	KL	ossification	Carcass fat percentage
CSS_47	Adaptation	KL	ossification	Milk protein percentage
CSS_47	Adaptation	KL	inflammatory response	Testes weight
CSS_47	Adaptation	KL	inflammatory response	Somatic cell score
CSS_47	Adaptation	KL	inflammatory response	fat weight in carcass
CSS_47	Adaptation	KL	inflammatory response	Fecal egg count
CSS_47	Adaptation	KL	inflammatory response	Horn type
CSS_47	Adaptation	KL	inflammatory response	Lean meat yield percentage
CSS_47	Adaptation	KL	inflammatory response	Carcass fat percentage
CSS_47	Adaptation	KL	inflammatory response	Milk protein percentage
CSS_47	Adaptation	KL	carbohydrate metabolic process	Testes weight
CSS_47	Adaptation	KL	carbohydrate metabolic process	Somatic cell score
CSS_47	Adaptation	KL	carbohydrate metabolic process	fat weight in carcass
CSS_47	Adaptation	KL	carbohydrate metabolic process	Fecal egg count
CSS_47	Adaptation	KL	carbohydrate metabolic process	Horn type
CSS_47	Adaptation	KL	carbohydrate metabolic process	Lean meat yield percentage
CSS_47	Adaptation	KL	carbohydrate metabolic process	Carcass fat percentage
CSS_47	Adaptation	KL	carbohydrate metabolic process	Milk protein percentage
CSS_47	Adaptation	KL	circulatory system process	Testes weight
CSS_47	Adaptation	KL	circulatory system process	Somatic cell score
CSS_47	Adaptation	KL	circulatory system process	fat weight in carcass
CSS_47	Adaptation	KL	circulatory system process	Fecal egg count
CSS_47	Adaptation	KL	circulatory system process	Horn type
CSS_47	Adaptation	KL	circulatory system process	Lean meat yield percentage
CSS_47	Adaptation	KL	circulatory system process	Carcass fat percentage
CSS_47	Adaptation	KL	circulatory system process	Milk protein percentage
CSS_48	Adaptation	BRCA2	regulation of cellular response to stress	Tail fat deposition
CSS_48	Adaptation	BRCA2	regulation of cellular response to stress	Horn circumference
CSS_48	Adaptation	BRCA2	regulation of cellular response to stress	Horn type
CSS_48	Adaptation	BRCA2	regulation of cellular response to stress	Testes weight
CSS_48	Adaptation	BRCA2	regulation of cellular response to stress	fat weight in carcass
CSS_48	Adaptation	BRCA2	regulation of cellular response to stress	Lean meat yield percentage
CSS_48	Adaptation	BRCA2	regulation of cellular response to stress	Milk protein percentage
CSS_48	Adaptation	BRCA2	regulation of cellular response to stress	Somatic cell score
CSS_48	Adaptation	BRCA2	regulation of cellular response to stress	Fecal egg count
CSS_48	Adaptation	BRCA2	regulation of cellular response to stress	Carcass fat percentage
CSS_48	Adaptation	KL	ossification	Tail fat deposition
CSS_48	Adaptation	KL	ossification	Horn circumference
CSS_48	Adaptation	KL	ossification	Horn type
CSS_48	Adaptation	KL	ossification	Testes weight
CSS_48	Adaptation	KL	ossification	fat weight in carcass
CSS_48	Adaptation	KL	ossification	Lean meat yield percentage
CSS_48	Adaptation	KL	ossification	Milk protein percentage
CSS_48	Adaptation	KL	ossification	Somatic cell score
CSS_48	Adaptation	KL	ossification	Fecal egg count
CSS_48	Adaptation	KL	ossification	Carcass fat percentage
CSS_48	Adaptation	KL	MAPK cascade	Tail fat deposition
CSS_48	Adaptation	KL	MAPK cascade	Horn circumference
CSS_48	Adaptation	KL	MAPK cascade	Horn type
CSS_48	Adaptation	KL	MAPK cascade	Testes weight
CSS_48	Adaptation	KL	MAPK cascade	fat weight in carcass
CSS_48	Adaptation	KL	MAPK cascade	Lean meat yield percentage
CSS_48	Adaptation	KL	MAPK cascade	Milk protein percentage
CSS_48	Adaptation	KL	MAPK cascade	Somatic cell score
CSS_48	Adaptation	KL	MAPK cascade	Fecal egg count
CSS_48	Adaptation	KL	MAPK cascade	Carcass fat percentage
CSS_48	Adaptation	BRCA2	developmental growth	Tail fat deposition
CSS_48	Adaptation	BRCA2	developmental growth	Horn circumference
CSS_48	Adaptation	BRCA2	developmental growth	Horn type
CSS_48	Adaptation	BRCA2	developmental growth	Testes weight
CSS_48	Adaptation	BRCA2	developmental growth	fat weight in carcass
CSS_48	Adaptation	BRCA2	developmental growth	Lean meat yield percentage
CSS_48	Adaptation	BRCA2	developmental growth	Milk protein percentage
CSS_48	Adaptation	BRCA2	developmental growth	Somatic cell score
CSS_48	Adaptation	BRCA2	developmental growth	Fecal egg count
CSS_48	Adaptation	BRCA2	developmental growth	Carcass fat percentage
CSS_48	Adaptation	BRCA2	microtubule cytoskeleton organization	Tail fat deposition
CSS_48	Adaptation	BRCA2	microtubule cytoskeleton organization	Horn circumference
CSS_48	Adaptation	BRCA2	microtubule cytoskeleton organization	Horn type
CSS_48	Adaptation	BRCA2	microtubule cytoskeleton organization	Testes weight
CSS_48	Adaptation	BRCA2	microtubule cytoskeleton organization	fat weight in carcass
CSS_48	Adaptation	BRCA2	microtubule cytoskeleton organization	Lean meat yield percentage
CSS_48	Adaptation	BRCA2	microtubule cytoskeleton organization	Milk protein percentage
CSS_48	Adaptation	BRCA2	microtubule cytoskeleton organization	Somatic cell score
CSS_48	Adaptation	BRCA2	microtubule cytoskeleton organization	Fecal egg count
CSS_48	Adaptation	BRCA2	microtubule cytoskeleton organization	Carcass fat percentage
CSS_48	Adaptation	BRCA2	cellular response to abiotic stimulus	Tail fat deposition
CSS_48	Adaptation	BRCA2	cellular response to abiotic stimulus	Horn circumference
CSS_48	Adaptation	BRCA2	cellular response to abiotic stimulus	Horn type
CSS_48	Adaptation	BRCA2	cellular response to abiotic stimulus	Testes weight
CSS_48	Adaptation	BRCA2	cellular response to abiotic stimulus	fat weight in carcass
CSS_48	Adaptation	BRCA2	cellular response to abiotic stimulus	Lean meat yield percentage
CSS_48	Adaptation	BRCA2	cellular response to abiotic stimulus	Milk protein percentage
CSS_48	Adaptation	BRCA2	cellular response to abiotic stimulus	Somatic cell score
CSS_48	Adaptation	BRCA2	cellular response to abiotic stimulus	Fecal egg count
CSS_48	Adaptation	BRCA2	cellular response to abiotic stimulus	Carcass fat percentage
CSS_48	Adaptation	BRCA2	DNA-templated DNA replication	Tail fat deposition
CSS_48	Adaptation	BRCA2	DNA-templated DNA replication	Horn circumference
CSS_48	Adaptation	BRCA2	DNA-templated DNA replication	Horn type
CSS_48	Adaptation	BRCA2	DNA-templated DNA replication	Testes weight
CSS_48	Adaptation	BRCA2	DNA-templated DNA replication	fat weight in carcass
CSS_48	Adaptation	BRCA2	DNA-templated DNA replication	Lean meat yield percentage
CSS_48	Adaptation	BRCA2	DNA-templated DNA replication	Milk protein percentage
CSS_48	Adaptation	BRCA2	DNA-templated DNA replication	Somatic cell score
CSS_48	Adaptation	BRCA2	DNA-templated DNA replication	Fecal egg count
CSS_48	Adaptation	BRCA2	DNA-templated DNA replication	Carcass fat percentage
CSS_48	Adaptation	KL	cellular response to organonitrogen compound	Tail fat deposition
CSS_48	Adaptation	KL	cellular response to organonitrogen compound	Horn circumference
CSS_48	Adaptation	KL	cellular response to organonitrogen compound	Horn type
CSS_48	Adaptation	KL	cellular response to organonitrogen compound	Testes weight
CSS_48	Adaptation	KL	cellular response to organonitrogen compound	fat weight in carcass
CSS_48	Adaptation	KL	cellular response to organonitrogen compound	Lean meat yield percentage
CSS_48	Adaptation	KL	cellular response to organonitrogen compound	Milk protein percentage
CSS_48	Adaptation	KL	cellular response to organonitrogen compound	Somatic cell score
CSS_48	Adaptation	KL	cellular response to organonitrogen compound	Fecal egg count
CSS_48	Adaptation	KL	cellular response to organonitrogen compound	Carcass fat percentage
CSS_48	Adaptation	KL	response to hormone	Tail fat deposition
CSS_48	Adaptation	KL	response to hormone	Horn circumference
CSS_48	Adaptation	KL	response to hormone	Horn type
CSS_48	Adaptation	KL	response to hormone	Testes weight
CSS_48	Adaptation	KL	response to hormone	fat weight in carcass
CSS_48	Adaptation	KL	response to hormone	Lean meat yield percentage
CSS_48	Adaptation	KL	response to hormone	Milk protein percentage
CSS_48	Adaptation	KL	response to hormone	Somatic cell score
CSS_48	Adaptation	KL	response to hormone	Fecal egg count
CSS_48	Adaptation	KL	response to hormone	Carcass fat percentage
CSS_48	Adaptation	BRCA2	histone H4 acetylation	Tail fat deposition
CSS_48	Adaptation	BRCA2	histone H4 acetylation	Horn circumference
CSS_48	Adaptation	BRCA2	histone H4 acetylation	Horn type
CSS_48	Adaptation	BRCA2	histone H4 acetylation	Testes weight
CSS_48	Adaptation	BRCA2	histone H4 acetylation	fat weight in carcass
CSS_48	Adaptation	BRCA2	histone H4 acetylation	Lean meat yield percentage
CSS_48	Adaptation	BRCA2	histone H4 acetylation	Milk protein percentage
CSS_48	Adaptation	BRCA2	histone H4 acetylation	Somatic cell score
CSS_48	Adaptation	BRCA2	histone H4 acetylation	Fecal egg count
CSS_48	Adaptation	BRCA2	histone H4 acetylation	Carcass fat percentage
CSS_48	Adaptation	KL	positive regulation of intracellular signal transduction	Tail fat deposition
CSS_48	Adaptation	KL	positive regulation of intracellular signal transduction	Horn circumference
CSS_48	Adaptation	KL	positive regulation of intracellular signal transduction	Horn type
CSS_48	Adaptation	KL	positive regulation of intracellular signal transduction	Testes weight
CSS_48	Adaptation	KL	positive regulation of intracellular signal transduction	fat weight in carcass
CSS_48	Adaptation	KL	positive regulation of intracellular signal transduction	Lean meat yield percentage
CSS_48	Adaptation	KL	positive regulation of intracellular signal transduction	Milk protein percentage
CSS_48	Adaptation	KL	positive regulation of intracellular signal transduction	Somatic cell score
CSS_48	Adaptation	KL	positive regulation of intracellular signal transduction	Fecal egg count
CSS_48	Adaptation	KL	positive regulation of intracellular signal transduction	Carcass fat percentage
CSS_48	Adaptation	KL	inflammatory response	Tail fat deposition
CSS_48	Adaptation	KL	inflammatory response	Horn circumference
CSS_48	Adaptation	KL	inflammatory response	Horn type
CSS_48	Adaptation	KL	inflammatory response	Testes weight
CSS_48	Adaptation	KL	inflammatory response	fat weight in carcass
CSS_48	Adaptation	KL	inflammatory response	Lean meat yield percentage
CSS_48	Adaptation	KL	inflammatory response	Milk protein percentage
CSS_48	Adaptation	KL	inflammatory response	Somatic cell score
CSS_48	Adaptation	KL	inflammatory response	Fecal egg count
CSS_48	Adaptation	KL	inflammatory response	Carcass fat percentage
CSS_48	Adaptation	BRCA2	centrosome	Tail fat deposition
CSS_48	Adaptation	BRCA2	centrosome	Horn circumference
CSS_48	Adaptation	BRCA2	centrosome	Horn type
CSS_48	Adaptation	BRCA2	centrosome	Testes weight
CSS_48	Adaptation	BRCA2	centrosome	fat weight in carcass
CSS_48	Adaptation	BRCA2	centrosome	Lean meat yield percentage
CSS_48	Adaptation	BRCA2	centrosome	Milk protein percentage
CSS_48	Adaptation	BRCA2	centrosome	Somatic cell score
CSS_48	Adaptation	BRCA2	centrosome	Fecal egg count
CSS_48	Adaptation	BRCA2	centrosome	Carcass fat percentage
CSS_48	Adaptation	BRCA2	DNA repair	Tail fat deposition
CSS_48	Adaptation	BRCA2	DNA repair	Horn circumference
CSS_48	Adaptation	BRCA2	DNA repair	Horn type
CSS_48	Adaptation	BRCA2	DNA repair	Testes weight
CSS_48	Adaptation	BRCA2	DNA repair	fat weight in carcass
CSS_48	Adaptation	BRCA2	DNA repair	Lean meat yield percentage
[truncated: 99,151 more rows]
